# Supplementary material for: Whole genome co-expression analysis of soybean cytochrome P450 genes identifies nodulation-specific P450 monooxygenases
Source: BMC Plant Biol. 2010 Nov 9;10:243. doi: 10.1186/1471-2229-10-243 (PMC3095325; doi:10.1186/1471-2229-10-243)
Supplement: Additional file 4 — Table S3 Organ specific expression of P450 genes using Illumina transcriptome. List of P450 genes and their expression intensity values in different organs. Value zero indicates no expression. [file 1471-2229-10-243-S4.XLS]

## Sheet: Sheet3
Organ specific expression genes
cutt off >3 upregulated
cut off<-3 down regulated
Organ	Axillary meristem		Endosperm		Shoot meristem		Pericycle		Pollen		Hypocotyl		Root		Leaf		Seed
	Up	Down	Up	Down	Up	Down	Up	Down	Up	Down	Up	Down	Up	Down	Up	Down	Up	Down
	CYP78A50	CYP89A36		CYP93C5 (ifs1)	CYP78A50	CYP89A36	CYP93C1v1 (ifs2)	CYP76X6	CYP93C5 (ifs1)		CYP93C1v1 (ifs2)	CYP93E1	CYP93C1v1 (ifs2)		CYP82A24		CYP75B23v1 (sf3'h1)	CYP93C5 (ifs1)
	CYP88A11			CYP93E1	CYP94C18		CYP93A2		CYP93E1		CYP93A2	CYP72A61	CYP93C5 (ifs1)		CYP82A2		CYP88A11	CYP81E22
	CYP94C18			CYP71A33	CYP78A58		CYP92A43		CYP71A33		CYP82A24	CYP76X6	CYP93A2		CYP81E24		CYP728B18	CYP76X6
	CYP78A58			CYP72A61	CYP77B5		CYP82C20		CYP72A61		CYP82A2		CYP82A2		CYP733A5		CYP76A18
	CYP77B5			CYP81E22	CYP85A14		CYP712B1		CYP74C13		CYP83D1		CYP81E12		CYP712D3
	CYP85A14			CYP736A32///CYP736A34	CYP85A15				CYP736A32///CYP736A34		CYP82A4		CYP712B1		CYP706A10
	CYP76A18			CYP76X6	CYP76A18				CYP76X6		CYP81E12		CYP81E28		CYP736A49
				CYP72A141					CYP92A42		CYP94C18		CYP71D108
									CYP72A141		CYP78A58
											CYP707A51
											CYP82C20
											CYP712B1
											CYP81E28
											CYP71D108
