# Supplementary material for: Whole genome co-expression analysis of soybean cytochrome P450 genes identifies nodulation-specific P450 monooxygenases
Source: BMC Plant Biol. 2010 Nov 9;10:243. doi: 10.1186/1471-2229-10-243 (PMC3095325; doi:10.1186/1471-2229-10-243)
Supplement: Additional file 6 — Table S4 Co-expression analysis of soybean P450 genes based on Affymetrix arrays. [file 1471-2229-10-243-S6.XLSX]

## Sheet: CYP92A42
Probe Set ID	Co-expression	Gene Title	Target Description
GmaAffx.86361.1.S1_s_at	0.862211	alternative oxidase 2b	gb:BG508205 /DB_XREF=gi:13478862 /DB_XREF=sac99g10.y1 /CLONE=GENOME SYSTEMS CLONE ID: Gm-c1073-1459 /TID=GmaAffx.86361.1 /CNT=2 /FEA=EST /TIER=ConsEnd /STK=0 /NOTE=sequence(s) not in UniGene /REP_ORG=G. max
Gma.2302.1.S1_a_at	0.860202	cysteine protease-like /// cysteine proteinase	gb:AW307490 /DB_XREF=gi:6719843 /DB_XREF=sf57f04.y1 /CLONE=GENOME SYSTEMS CLONE ID: Gm-c1009-4088 /TID=Gma.2302.1 /CNT=63 /FEA=mRNA /TIER=ConsEnd /STK=0 /UG=Gma.2302 /UG_TITLE=Glycine max cysteine proteinase mRNA, partial cds /REP_ORG=G. max
Gma.2302.1.S1_at	0.851131	cysteine proteinase	gb:AW307490 /DB_XREF=gi:6719843 /DB_XREF=sf57f04.y1 /CLONE=GENOME SYSTEMS CLONE ID: Gm-c1009-4088 /TID=Gma.2302.1 /CNT=63 /FEA=mRNA /TIER=ConsEnd /STK=0 /UG=Gma.2302 /UG_TITLE=Glycine max cysteine proteinase mRNA, partial cds /REP_ORG=G. max
Gma.3518.1.S1_at	0.92949	glutamate--ammonia ligase	gb:AF301590.1 /DB_XREF=gi:10946356 /TID=Gma.3518.1 /CNT=70 /FEA=FLmRNA /TIER=FL+Stack /STK=6 /UG=Gma.3518 /DEF=Glycine max cytosolic glutamine synthetase GSbeta1 mRNA, complete cds. /PROD=cytosolic glutamine synthetase GSbeta1 /FL=gb:AF301590.1 /REP_ORG=G. max
Gma.4375.1.S1_s_at	0.903615	glutamate--ammonia ligase /// cytosolic glutamine synthetase beta2	gb:AF363021.1 /DB_XREF=gi:13937040 /TID=Gma.4375.1 /CNT=1 /FEA=mRNA /TIER=ConsEnd /STK=0 /UG=Gma.4375 /UG_TITLE=Glycine max cytosolic glutamine synthetase beta2 mRNA, partial cds /DEF=Glycine max cytosolic glutamine synthetase beta2 mRNA, partial cds. /REP_ORG=G. max
Gma.5039.1.S1_s_at	0.887007	glutathione S-transferase GST 8	gb:AF243363.1 /DB_XREF=gi:11385430 /TID=Gma.5039.1 /CNT=188 /FEA=FLmRNA /TIER=FL+Stack /STK=28 /UG=Gma.5039 /DEF=Glycine max glutathione S-transferase GST 8 mRNA, complete cds. /PROD=glutathione S-transferase GST 8 /FL=gb:AF243363.1 /REP_ORG=G. max
Gma.15543.1.S1_s_at	0.875094	hydroxyproline-rich glycoprotein	gb:L22030.1 /DB_XREF=gi:347454 /TID=Gma.15543.1 /CNT=1 /FEA=mRNA /TIER=ConsEnd /STK=0 /UG=Gma.15543 /UG_TITLE=Soybean hydroxyproline-rich glycoprotein (sbHRGP2) mRNA, 3 end. /DEF=Soybean hydroxyproline-rich glycoprotein (sbHRGP2) mRNA, 3 end. /REP_ORG=G. max
Gma.1202.1.S1_at	0.863238	monosaccharide transporter	gb:AJ563365.1 /DB_XREF=gi:33636083 /GEN=stp1 /TID=Gma.1202.1 /CNT=15 /FEA=mRNA /TIER=ConsEnd /STK=0 /UG=Gma.1202 /DEF=Glycine max mRNA for monosaccharide transporter (stp1 gene). /PROD=monosaccharide transporter /REP_ORG=G. max
Gma.5529.1.S1_at	0.857193	NAD(P)H dependent 6'-deoxychalcone synthase	gb:AW432588 /DB_XREF=gi:6963895 /DB_XREF=sh76e02.y1 /CLONE=GENOME SYSTEMS CLONE ID: Gm-c1015-5715 /TID=Gma.5529.1 /CNT=79 /FEA=mRNA /TIER=ConsEnd /STK=0 /UG=Gma.5529 /UG_TITLE=Soybean mRNA for reductase involved in deoxychalcone synthesis (NAD(P)H dependent 6-deoxychalcone synthase) /REP_ORG=G. max
Gma.3537.1.S1_at	0.876811	phosphoglycerate mutase-like protein	gb:AY004240.1 /DB_XREF=gi:21700764 /TID=Gma.3537.1 /CNT=5 /FEA=mRNA /TIER=ConsEnd /STK=0 /UG=Gma.3537 /DEF=Glycine max unknown mRNA. /PROD=unknown /REP_ORG=G. max
Gma.2302.2.S1_x_at	0.851491	Putative cysteine protease	gb:BU965409 /DB_XREF=gi:24206156 /DB_XREF=sat09h08.y1 /CLONE=SOYBEAN CLONE ID: Gm-c1036-13408 /TID=Gma.2302.2 /CNT=78 /FEA=EST /TIER=ConsEnd /STK=0 /UG=Gma.2302 /UG_TITLE=Glycine max cysteine proteinase mRNA, partial cds /REP_ORG=G. max
Gma.186.1.S1_at	0.906631	SOS2-like protein kinase	gb:AF525402.1 /DB_XREF=gi:21954716 /TID=Gma.186.1 /CNT=59 /FEA=FLmRNA /TIER=FL /STK=1 /UG=Gma.186 /DEF=Glycine max SOS2-like protein kinase mRNA, complete cds. /PROD=SOS2-like protein kinase /FL=gb:AF525402.1 /REP_ORG=G. max
Gma.6533.1.S1_at	0.910631	Thiol protease isoform B	gb:BM526206 /DB_XREF=gi:18731006 /DB_XREF=sal38c08.y1 /CLONE=SOYBEAN CLONE ID: Gm-c1059-4359 /TID=Gma.6533.1 /CNT=172 /FEA=mRNA /TIER=ConsEnd /STK=0 /UG=Gma.6533 /UG_TITLE=Glycine max thiol protease isoform A mRNA, partial cds. /REP_ORG=G. max
GmaAffx.89624.1.A1_s_at	0.880235	transcription factor bZIP71	gb:CK606100 /DB_XREF=gi:41145889 /DB_XREF=gmrhRww6-08_B11_T7 /TID=GmaAffx.89624.1 /CNT=1 /FEA=EST /TIER=ConsEnd /STK=0 /NOTE=sequence(s) not in UniGene /REP_ORG=G. max
Gma.4374.2.S1_x_at	1	CYP92A42	gb:BQ454274 /DB_XREF=gi:21257386 /DB_XREF=sao78f01.y1 /CLONE=SOYBEAN CLONE ID: Gm-c1073-5258 /TID=Gma.4374.2 /CNT=11 /FEA=EST /TIER=ConsEnd /STK=0 /UG=Gma.4374 /UG_TITLE=Glycine max transcribed sequence with weak similarity to protein ref:NP_182079.1 (A.thaliana) putative cytochrome P450 (Arabidopsis thaliana) /REP_ORG=G. max
GmaAffx.93153.1.S1_s_at	0.856338		gb:CF805913 /DB_XREF=gi:37994167 /DB_XREF=psHB001xP09f /CLONE=sHB001P09 /TID=GmaAffx.93153.1 /CNT=4 /FEA=EST /TIER=ConsEnd /STK=0 /NOTE=sequence(s) not in UniGene /REP_ORG=G. max
Gma.5584.2.S1_s_at	0.894206		gb:BM732633 /DB_XREF=gi:19053966 /DB_XREF=sal79f05.y1 /CLONE=SOYBEAN CLONE ID: Gm-c1061-5266 /TID=Gma.5584.2 /CNT=202 /FEA=EST /TIER=Stack /STK=44 /UG=Gma.5584 /UG_TITLE=Glycine max hydroxyproline-rich glycoprotein (hrgp) mRNA, partial cds /REP_ORG=G. max
Gma.6803.1.S1_at	0.855664		gb:CF922291 /DB_XREF=gi:38193085 /DB_XREF=gmrhRww24-09-T7_E03_1_023 /TID=Gma.6803.1 /CNT=23 /FEA=EST /TIER=Stack /STK=9 /UG=Gma.6803 /UG_TITLE=Glycine max transcribed sequence with weak similarity to protein ref:NP_179196.1 (A.thaliana) similar to cold acclimation protein WCOR413 (Triticum aestivum) (Arabidopsis thaliana) /REP_ORG=G. max
Gma.4120.1.A1_at	0.872319		gb:AW310714 /DB_XREF=gi:6726360 /DB_XREF=sg23g06.x1 /CLONE=GENOME SYSTEMS CLONE ID: Gm-c1024-1523 /TID=Gma.4120.1 /CNT=5 /FEA=EST /TIER=ConsEnd /STK=3 /UG=Gma.4120 /UG_TITLE=Glycine max transcribed sequence with weak similarity to protein ref:NP_201231.1 (A.thaliana) phi-1-like protein (Arabidopsis thaliana) /REP_ORG=G. max
GmaAffx.83146.1.S1_s_at	0.903528		gb:AW156842 /DB_XREF=gi:6228243 /DB_XREF=se31e08.y1 /CLONE=GENOME SYSTEMS CLONE ID: Gm-c1015-2847 /TID=GmaAffx.83146.1 /CNT=3 /FEA=EST /TIER=ConsEnd /STK=0 /NOTE=sequence(s) not in UniGene /REP_ORG=G. max
Gma.2844.1.S1_at	0.858456		gb:BI972378 /DB_XREF=gi:16346783 /DB_XREF=sag90f06.y1 /CLONE=GENOME SYSTEMS CLONE ID: Gm-c1084-1428 /TID=Gma.2844.1 /CNT=46 /FEA=EST /TIER=ConsEnd /STK=2 /UG=Gma.2844 /UG_TITLE=Glycine max transcribed sequence with weak similarity to protein sp:Q38826 (A.thaliana) AXI8_ARATH Auxin-responsive protein IAA8 (Indoleacetic acid-induced protein 8) /REP_ORG=G. max
Gma.15618.1.A1_at	0.898496		gb:AW349637 /DB_XREF=gi:6847347 /DB_XREF=GM210005A21H9 /CLONE=Gm-r1021-1890 /TID=Gma.15618.1 /CNT=5 /FEA=EST /TIER=ConsEnd /STK=2 /UG=Gma.15618 /UG_TITLE=Glycine max transcribed sequence with weak similarity to protein ref:NP_564751.1 (A.thaliana) expressed protein (Arabidopsis thaliana) /REP_ORG=G. max
Gma.11024.3.S1_at	0.898401		gb:CD396280 /DB_XREF=gi:31311077 /DB_XREF=Gm_ck16520 /TID=Gma.11024.3 /CNT=94 /FEA=EST /TIER=ConsEnd /STK=1 /UG=Gma.11024 /UG_TITLE=Glycine max transcribed sequence with moderate similarity to protein ref:NP_193465.1 (A.thaliana) membrane channel like protein (Arabidopsis thaliana) /REP_ORG=G. max
Gma.11024.3.S1_s_at	0.872484		gb:CD396280 /DB_XREF=gi:31311077 /DB_XREF=Gm_ck16520 /TID=Gma.11024.3 /CNT=94 /FEA=EST /TIER=ConsEnd /STK=1 /UG=Gma.11024 /UG_TITLE=Glycine max transcribed sequence with moderate similarity to protein ref:NP_193465.1 (A.thaliana) membrane channel like protein (Arabidopsis thaliana) /REP_ORG=G. max
Gma.4222.1.S1_at	0.881992		gb:BU083971 /DB_XREF=gi:22525151 /DB_XREF=sar33c02.y1 /CLONE=SOYBEAN CLONE ID: Gm-c1049-8188 /TID=Gma.4222.1 /CNT=51 /FEA=EST /TIER=ConsEnd /STK=1 /UG=Gma.4222 /UG_TITLE=Glycine max transcribed sequence with weak similarity to protein ref:NP_196275.1 (A.thaliana) putative protein (Arabidopsis thaliana) /REP_ORG=G. max
Gma.17861.1.S1_at	0.852597		gb:AW310110 /DB_XREF=gi:6725711 /DB_XREF=sf31c03.x1 /CLONE=GENOME SYSTEMS CLONE ID: Gm-c1028-1565 /TID=Gma.17861.1 /CNT=16 /FEA=EST /TIER=ConsEnd /STK=1 /UG=Gma.17861 /UG_TITLE=Glycine max transcribed sequence with moderate similarity to protein ref:NP_172427.1 (A.thaliana) germin-like protein (Arabidopsis thaliana) /REP_ORG=G. max
Gma.11023.2.S1_a_at	0.927607		gb:AW278528 /DB_XREF=gi:6667069 /DB_XREF=sf45f05.y1 /CLONE=GENOME SYSTEMS CLONE ID: Gm-c1009-2938 /TID=Gma.11023.2 /CNT=1 /FEA=EST /TIER=ConsEnd /STK=0 /UG=Gma.11023 /UG_TITLE=Glycine max transcribed sequence with weak similarity to protein pir:T08860 (A.thaliana) T08860 hypothetical protein A_TM017A05.8 - Arabidopsis thaliana /REP_ORG=G. max
Gma.9043.1.S1_at	0.856814		gb:BQ299017 /DB_XREF=gi:20814539 /DB_XREF=sao53g11.y1 /CLONE=SOYBEAN CLONE ID: Gm-c1073-3021 /TID=Gma.9043.1 /CNT=3 /FEA=EST /TIER=ConsEnd /STK=1 /UG=Gma.9043 /UG_TITLE=Glycine max transcribed sequence with weak similarity to protein ref:NP_566604.1 (A.thaliana) expressed protein (Arabidopsis thaliana) /REP_ORG=G. max
GmaAffx.6635.1.S1_at	0.915054		gb:CD412718 /DB_XREF=gi:31470690 /DB_XREF=Gm_ck43883 /TID=GmaAffx.6635.1 /CNT=12 /FEA=EST /TIER=ConsEnd /STK=1 /NOTE=sequence(s) not in UniGene /REP_ORG=G. max
Gma.5503.1.S1_at	0.883538		gb:CD405755 /DB_XREF=gi:31463727 /DB_XREF=Gm_ck2970 /TID=Gma.5503.1 /CNT=14 /FEA=EST /TIER=ConsEnd /STK=1 /UG=Gma.5503 /UG_TITLE=Glycine max transcribed sequence with moderate similarity to protein sp:Q38882 (A.thaliana) PDA1_ARATH Phospholipase D alpha 1 (AtPLDalpha1) (PLD alpha 1) (Choline phosphatase 1) (Phosphatidylcholine-hydrolyzing phospholipase D 1) (PLDalpha) /REP_ORG=G. max
Gma.8813.1.S1_at	0.906356		gb:CD393048 /DB_XREF=gi:31307845 /DB_XREF=Gm_ck12364 /TID=Gma.8813.1 /CNT=15 /FEA=EST /TIER=ConsEnd /STK=1 /UG=Gma.8813 /UG_TITLE=Glycine max transcribed sequence with moderate similarity to protein ref:NP_195591.1 (A.thaliana) putative protein (Arabidopsis thaliana) /REP_ORG=G. max
Gma.10407.1.S1_s_at	0.850059		gb:CD396132 /DB_XREF=gi:31310929 /DB_XREF=Gm_ck16356 /TID=Gma.10407.1 /CNT=14 /FEA=EST /TIER=ConsEnd /STK=1 /UG=Gma.10407 /UG_TITLE=Glycine max transcribed sequence with weak similarity to protein ref:NP_196868.1 (A.thaliana) putative protein (Arabidopsis thaliana) /REP_ORG=G. max
Gma.3655.1.S1_at	0.903004		gb:BI469601 /DB_XREF=gi:15285710 /DB_XREF=sah62b01.y1 /CLONE=GENOME SYSTEMS CLONE ID: Gm-c1049-2761 /TID=Gma.3655.1 /CNT=14 /FEA=EST /TIER=ConsEnd /STK=1 /UG=Gma.3655 /UG_TITLE=Glycine max transcribed sequence with weak similarity to protein ref:NP_171820.1 (A.thaliana) unknown protein (Arabidopsis thaliana) /REP_ORG=G. max
Gma.5600.1.S1_at	0.920495		gb:BU763592 /DB_XREF=gi:23730961 /DB_XREF=sas45a11.y1 /CLONE=SOYBEAN CLONE ID: Gm-c1080-6573 /TID=Gma.5600.1 /CNT=6 /FEA=EST /TIER=ConsEnd /STK=1 /UG=Gma.5600 /UG_TITLE=Glycine max transcribed sequences /REP_ORG=G. max
Gma.16130.1.S1_at	0.865911		gb:CD400920 /DB_XREF=gi:31458892 /DB_XREF=Gm_ck22863 /TID=Gma.16130.1 /CNT=5 /FEA=EST /TIER=ConsEnd /STK=1 /UG=Gma.16130 /UG_TITLE=Glycine max transcribed sequence with moderate similarity to protein pir:T01235 (A.thaliana) T01235 hypothetical protein F6N23.9 - Arabidopsis thaliana /REP_ORG=G. max
Gma.7110.1.S1_at	0.859559		gb:BU544647 /DB_XREF=gi:22927508 /DB_XREF=GM880003B10D02 /CLONE=Gm-r1088-939 /TID=Gma.7110.1 /CNT=4 /FEA=EST /TIER=ConsEnd /STK=1 /UG=Gma.7110 /UG_TITLE=Glycine max transcribed sequence with moderate similarity to protein ref:NP_188102.1 (A.thaliana) receptor-like serinethreonine kinase, putative (Arabidopsis thaliana) /REP_ORG=G. max
Gma.16434.1.S1_at	0.893443		gb:CD408731 /DB_XREF=gi:31466703 /DB_XREF=Gm_ck35287 /TID=Gma.16434.1 /CNT=4 /FEA=EST /TIER=ConsEnd /STK=1 /UG=Gma.16434 /UG_TITLE=Glycine max transcribed sequence with weak similarity to protein pir:T05981 (A.thaliana) T05981 hypothetical protein F17M5.60 - Arabidopsis thaliana /REP_ORG=G. max
GmaAffx.44825.1.S1_at	0.85463		gb:BE821683 /DB_XREF=gi:10253973 /DB_XREF=GM700015A20B3 /CLONE=Gm-r1070-5814 /TID=GmaAffx.44825.1 /CNT=2 /FEA=EST /TIER=ConsEnd /STK=1 /NOTE=sequence(s) not in UniGene /REP_ORG=G. max
GmaAffx.38733.1.A1_at	0.871686		gb:BE657590 /DB_XREF=gi:14195766 /DB_XREF=GM700002B10C5 /CLONE=Gm-r1070-513 /TID=GmaAffx.38733.1 /CNT=2 /FEA=EST /TIER=ConsEnd /STK=1 /NOTE=sequence(s) not in UniGene /REP_ORG=G. max
Gma.12599.1.S1_at	0.858664		gb:BM885192 /DB_XREF=gi:19268936 /DB_XREF=sal96a06.y1 /CLONE=SOYBEAN CLONE ID: Gm-c1063-3851 /TID=Gma.12599.1 /CNT=25 /FEA=EST /TIER=ConsEnd /STK=0 /UG=Gma.12599 /UG_TITLE=Glycine max transcribed sequence with weak similarity to protein sp:P42814 (A.thaliana) RNS2_ARATH Ribonuclease 2 precursor /REP_ORG=G. max
Gma.3575.1.S1_at	0.867128		gb:BQ611599 /DB_XREF=gi:21601268 /DB_XREF=sap62e01.y1 /CLONE=SOYBEAN CLONE ID: Gm-c1087-5209 /TID=Gma.3575.1 /CNT=32 /FEA=EST /TIER=ConsEnd /STK=0 /UG=Gma.3575 /UG_TITLE=Glycine max transcribed sequence with weak similarity to protein ref:NP_188563.1 (A.thaliana) unknown protein (Arabidopsis thaliana) /REP_ORG=G. max
GmaAffx.2833.2.S1_at	0.851992		gb:BM139673 /DB_XREF=gi:21638627 /DB_XREF=Gm-39-9E /CLONE=Gm-39-9E /TID=GmaAffx.2833.2 /CNT=27 /FEA=EST /TIER=ConsEnd /STK=0 /NOTE=sequence(s) not in UniGene /REP_ORG=G. max
Gma.4374.1.S1_a_at	0.893167		gb:BM178538 /DB_XREF=gi:17401756 /DB_XREF=saj52b04.y1 /CLONE=SOYBEAN CLONE ID: Gm-c1072-3151 /TID=Gma.4374.1 /CNT=11 /FEA=EST /TIER=ConsEnd /STK=0 /UG=Gma.4374 /UG_TITLE=Glycine max transcribed sequence with weak similarity to protein ref:NP_182079.1 (A.thaliana) putative cytochrome P450 (Arabidopsis thaliana) /REP_ORG=G. max
Gma.4374.1.S1_s_at	0.963177		gb:BM178538 /DB_XREF=gi:17401756 /DB_XREF=saj52b04.y1 /CLONE=SOYBEAN CLONE ID: Gm-c1072-3151 /TID=Gma.4374.1 /CNT=11 /FEA=EST /TIER=ConsEnd /STK=0 /UG=Gma.4374 /UG_TITLE=Glycine max transcribed sequence with weak similarity to protein ref:NP_182079.1 (A.thaliana) putative cytochrome P450 (Arabidopsis thaliana) /REP_ORG=G. max
GmaAffx.87305.1.S1_at	0.859938		gb:BM954481 /DB_XREF=gi:19453071 /DB_XREF=san03h08.y1 /CLONE=SOYBEAN CLONE ID: Gm-c1084-3040 /TID=GmaAffx.87305.1 /CNT=11 /FEA=EST /TIER=ConsEnd /STK=0 /NOTE=sequence(s) not in UniGene /REP_ORG=G. max
Gma.14897.2.S1_at	0.881349		gb:BQ785154 /DB_XREF=gi:21993626 /DB_XREF=saq73g08.y1 /CLONE=SOYBEAN CLONE ID: Gm-c1076-5679 /TID=Gma.14897.2 /CNT=12 /FEA=EST /TIER=ConsEnd /STK=0 /UG=Gma.14897 /UG_TITLE=Glycine max transcribed sequence with moderate similarity to protein ref:NP_568258.1 (A.thaliana) dihydropyrimidinase (Arabidopsis thaliana) /REP_ORG=G. max
Gma.4374.2.S1_at	0.996784		gb:BQ454274 /DB_XREF=gi:21257386 /DB_XREF=sao78f01.y1 /CLONE=SOYBEAN CLONE ID: Gm-c1073-5258 /TID=Gma.4374.2 /CNT=11 /FEA=EST /TIER=ConsEnd /STK=0 /UG=Gma.4374 /UG_TITLE=Glycine max transcribed sequence with weak similarity to protein ref:NP_182079.1 (A.thaliana) putative cytochrome P450 (Arabidopsis thaliana) /REP_ORG=G. max
GmaAffx.15786.1.S1_at	0.853809		gb:CD405121 /DB_XREF=gi:31463093 /DB_XREF=Gm_ck28384 /TID=GmaAffx.15786.1 /CNT=6 /FEA=EST /TIER=ConsEnd /STK=0 /NOTE=sequence(s) not in UniGene /REP_ORG=G. max
Gma.6046.1.S1_at	0.85182		gb:BE022758 /DB_XREF=gi:8285199 /DB_XREF=sm88a07.y1 /CLONE=GENOME SYSTEMS CLONE ID: Gm-c1015-7117 /TID=Gma.6046.1 /CNT=6 /FEA=EST /TIER=ConsEnd /STK=0 /UG=Gma.6046 /UG_TITLE=Glycine max transcribed sequence with weak similarity to protein ref:NP_194937.1 (A.thaliana) hypothetical protein (Arabidopsis thaliana) /REP_ORG=G. max
Gma.6423.1.S1_at	0.867487		gb:BI469981 /DB_XREF=gi:15286090 /DB_XREF=saf46a09.y3 /CLONE=GENOME SYSTEMS CLONE ID: Gm-c1077-1553 /TID=Gma.6423.1 /CNT=5 /FEA=EST /TIER=ConsEnd /STK=0 /UG=Gma.6423 /UG_TITLE=Glycine max transcribed sequence with strong similarity to protein ref:NP_189167.1 (A.thaliana) unknown protein (Arabidopsis thaliana) /REP_ORG=G. max
Gma.5803.2.S1_at	0.867125		gb:BU761097 /DB_XREF=gi:23726226 /DB_XREF=sas63a07.y1 /CLONE=SOYBEAN CLONE ID: Gm-c1023-5389 /TID=Gma.5803.2 /CNT=5 /FEA=EST /TIER=ConsEnd /STK=0 /UG=Gma.5803 /UG_TITLE=Glycine max transcribed sequence with moderate similarity to protein pir:T48390 (A.thaliana) T48390 monodehydroascorbate reductase (NADH)-like protein - Arabidopsis thaliana /REP_ORG=G. max
GmaAffx.7160.1.S1_x_at	0.88832		gb:BE059130 /DB_XREF=gi:8403496 /DB_XREF=sn25f11.y1 /CLONE=GENOME SYSTEMS CLONE ID: Gm-c1016-12550 /TID=GmaAffx.7160.1 /CNT=5 /FEA=EST /TIER=ConsEnd /STK=0 /NOTE=sequence(s) not in UniGene /REP_ORG=G. max
GmaAffx.86283.1.S1_at	0.859109		gb:BI892496 /DB_XREF=gi:16104756 /DB_XREF=sae60d07.y4 /CLONE=GENOME SYSTEMS CLONE ID: Gm-c1064-2486 /TID=GmaAffx.86283.1 /CNT=8 /FEA=EST /TIER=ConsEnd /STK=0 /NOTE=sequence(s) not in UniGene /REP_ORG=G. max
Gma.4580.1.S1_at	0.853555		gb:CA819791 /DB_XREF=gi:26268728 /DB_XREF=sau76b04.y1 /CLONE=SOYBEAN CLONE ID: Gm-c1071-6608 /TID=Gma.4580.1 /CNT=5 /FEA=EST /TIER=ConsEnd /STK=0 /UG=Gma.4580 /UG_TITLE=Glycine max transcribed sequence with moderate similarity to protein ref:NP_178052.1 (A.thaliana) latex-abundant protein, putative (Arabidopsis thaliana) /REP_ORG=G. max
Gma.5986.1.S1_at	0.88271		gb:BQ610796 /DB_XREF=gi:21600465 /DB_XREF=sap50h03.y1 /CLONE=SOYBEAN CLONE ID: Gm-c1087-4205 /TID=Gma.5986.1 /CNT=4 /FEA=EST /TIER=ConsEnd /STK=0 /UG=Gma.5986 /UG_TITLE=Glycine max transcribed sequences /REP_ORG=G. max
Gma.16189.2.S1_at	0.87062		gb:AW781229 /DB_XREF=gi:7795832 /DB_XREF=sk65g10.y1 /CLONE=GENOME SYSTEMS CLONE ID: Gm-c1016-9019 /TID=Gma.16189.2 /CNT=4 /FEA=EST /TIER=ConsEnd /STK=0 /UG=Gma.16189 /UG_TITLE=Glycine max transcribed sequence with weak similarity to protein ref:NP_188144.1 (A.thaliana) putative protein phosphatase type 2C (Arabidopsis thaliana) /REP_ORG=G. max
GmaAffx.4082.2.S1_at	0.876175		gb:BG156874 /DB_XREF=gi:12690538 /DB_XREF=sab32g11.y1 /CLONE=GENOME SYSTEMS CLONE ID: Gm-c1026-3405 /TID=GmaAffx.4082.2 /CNT=4 /FEA=EST /TIER=ConsEnd /STK=0 /NOTE=sequence(s) not in UniGene /REP_ORG=G. max
GmaAffx.78561.1.S1_at	0.860618		gb:BQ452483 /DB_XREF=gi:21255595 /DB_XREF=sao87c05.y1 /CLONE=SOYBEAN CLONE ID: Gm-c1081-2793 /TID=GmaAffx.78561.1 /CNT=4 /FEA=EST /TIER=ConsEnd /STK=0 /NOTE=sequence(s) not in UniGene /REP_ORG=G. max
GmaAffx.39093.1.S1_at	0.852699		gb:AW278194 /DB_XREF=gi:6666735 /DB_XREF=sf40h07.y1 /CLONE=GENOME SYSTEMS CLONE ID: Gm-c1009-2486 /TID=GmaAffx.39093.1 /CNT=3 /FEA=EST /TIER=ConsEnd /STK=0 /NOTE=sequence(s) not in UniGene /REP_ORG=G. max
GmaAffx.85255.1.S1_at	0.872376		gb:BE059755 /DB_XREF=gi:8404112 /DB_XREF=sn36e08.y1 /CLONE=GENOME SYSTEMS CLONE ID: Gm-c1016-13599 /TID=GmaAffx.85255.1 /CNT=3 /FEA=EST /TIER=ConsEnd /STK=0 /NOTE=sequence(s) not in UniGene /REP_ORG=G. max
GmaAffx.37270.1.S1_at	0.853103		gb:BF423921 /DB_XREF=gi:11411910 /DB_XREF=sr40f03.y1 /CLONE=GENOME SYSTEMS CLONE ID: Gm-c1051-534 /TID=GmaAffx.37270.1 /CNT=3 /FEA=EST /TIER=ConsEnd /STK=0 /NOTE=sequence(s) not in UniGene /REP_ORG=G. max
Gma.15575.1.S1_at	0.87612		gb:BU765551 /DB_XREF=gi:23734621 /DB_XREF=sas12c04.y1 /CLONE=SOYBEAN CLONE ID: Gm-c1080-3560 /TID=Gma.15575.1 /CNT=3 /FEA=EST /TIER=ConsEnd /STK=0 /UG=Gma.15575 /UG_TITLE=Glycine max transcribed sequence with weak similarity to protein pir:T45591 (A.thaliana) T45591 hypothetical protein F12A12.60 - Arabidopsis thaliana /REP_ORG=G. max
Gma.14342.1.S1_at	0.905448		gb:BE059589 /DB_XREF=gi:8403955 /DB_XREF=sn34c01.y1 /CLONE=GENOME SYSTEMS CLONE ID: Gm-c1016-13369 /TID=Gma.14342.1 /CNT=3 /FEA=EST /TIER=ConsEnd /STK=0 /UG=Gma.14342 /UG_TITLE=Glycine max transcribed sequence with moderate similarity to protein ref:NP_195252.1 (A.thaliana) NAD+ dependent isocitrate dehydrogenase subunit 1 (Arabidopsis thaliana) /REP_ORG=G. max
GmaAffx.45690.1.S1_at	0.855855		gb:BG237455 /DB_XREF=gi:12772528 /DB_XREF=sab06f04.y1 /CLONE=GENOME SYSTEMS CLONE ID: Gm-c1071-1015 /TID=GmaAffx.45690.1 /CNT=3 /FEA=EST /TIER=ConsEnd /STK=0 /NOTE=sequence(s) not in UniGene /REP_ORG=G. max
Gma.16978.1.S1_at	0.856587		gb:AI939131 /DB_XREF=gi:5678001 /DB_XREF=sc67a08.y1 /CLONE=GENOME SYSTEMS CLONE ID: Gm-c1016-1455 /TID=Gma.16978.1 /CNT=3 /FEA=EST /TIER=ConsEnd /STK=0 /UG=Gma.16978 /UG_TITLE=Glycine max transcribed sequence with weak similarity to protein ref:NP_188788.1 (A.thaliana) two-component phosphorelay mediator, putative (Arabidopsis thaliana) /REP_ORG=G. max
Gma.6557.1.S1_s_at	0.900806		gb:BG726161 /DB_XREF=gi:14011239 /DB_XREF=sae07h12.y1 /CLONE=GENOME SYSTEMS CLONE ID: Gm-c1055-4607 /TID=Gma.6557.1 /CNT=2 /FEA=EST /TIER=ConsEnd /STK=0 /UG=Gma.6557 /UG_TITLE=Glycine max transcribed sequence with weak similarity to protein ref:NP_564297.1 (A.thaliana) expressed protein (Arabidopsis thaliana) /REP_ORG=G. max
Gma.9305.1.S1_at	0.867071		gb:CA820375 /DB_XREF=gi:26269312 /DB_XREF=sau88b03.y1 /CLONE=SOYBEAN CLONE ID: Gm-c1048-2766 /TID=Gma.9305.1 /CNT=2 /FEA=EST /TIER=ConsEnd /STK=0 /UG=Gma.9305 /UG_TITLE=Glycine max transcribed sequences /REP_ORG=G. max
Gma.881.1.S1_at	0.907137		gb:AW278867 /DB_XREF=gi:6667416 /DB_XREF=sf99g06.y1 /CLONE=GENOME SYSTEMS CLONE ID: Gm-c1019-4307 /TID=Gma.881.1 /CNT=2 /FEA=EST /TIER=ConsEnd /STK=0 /UG=Gma.881 /UG_TITLE=Glycine max transcribed sequence with moderate similarity to protein ref:NP_563809.1 (A.thaliana) expressed protein (Arabidopsis thaliana) /REP_ORG=G. max
Gma.16756.2.S1_at	0.872687		gb:CD399669 /DB_XREF=gi:31457641 /DB_XREF=Gm_ck21357 /TID=Gma.16756.2 /CNT=1 /FEA=EST /TIER=ConsEnd /STK=1 /UG=Gma.16756 /UG_TITLE=Glycine max transcribed sequence with strong similarity to protein ref:NP_566968.1 (A.thaliana) E2, ubiquitin-conjugating enzyme, putative (Arabidopsis thaliana) /REP_ORG=G. max
GmaAffx.50095.2.A1_s_at	0.89608		gb:CD417493 /DB_XREF=gi:31475465 /DB_XREF=Gm_ck8237 /TID=GmaAffx.50095.2 /CNT=1 /FEA=EST /TIER=ConsEnd /STK=1 /NOTE=sequence(s) not in UniGene /REP_ORG=G. max
GmaAffx.93125.1.S1_at	0.868394		gb:CF808797 /DB_XREF=gi:37997208 /DB_XREF=psHB039xJ10f /CLONE=sHB039J10 /TID=GmaAffx.93125.1 /CNT=3 /FEA=EST /TIER=ConsEnd /STK=0 /NOTE=sequence(s) not in UniGene /REP_ORG=G. max
GmaAffx.46231.1.S1_at	0.895324		gb:BM178584 /DB_XREF=gi:17401802 /DB_XREF=saj52g08.y1 /CLONE=SOYBEAN CLONE ID: Gm-c1072-3399 /TID=GmaAffx.46231.1 /CNT=1 /FEA=EST /TIER=ConsEnd /STK=0 /NOTE=sequence(s) not in UniGene /REP_ORG=G. max
GmaAffx.33119.1.S1_at	0.932772		gb:BQ611020 /DB_XREF=gi:21600689 /DB_XREF=sap53g11.y1 /CLONE=SOYBEAN CLONE ID: Gm-c1087-4534 /TID=GmaAffx.33119.1 /CNT=1 /FEA=EST /TIER=ConsEnd /STK=0 /NOTE=sequence(s) not in UniGene /REP_ORG=G. max
GmaAffx.78465.1.S1_s_at	0.856162		gb:BQ081690 /DB_XREF=gi:19938372 /DB_XREF=san27h02.y1 /CLONE=SOYBEAN CLONE ID: Gm-c1084-5332 /TID=GmaAffx.78465.1 /CNT=1 /FEA=EST /TIER=ConsEnd /STK=0 /NOTE=sequence(s) not in UniGene /REP_ORG=G. max
GmaAffx.65885.1.A1_at	0.859636		gb:CD405808 /DB_XREF=gi:31463780 /DB_XREF=Gm_ck29871 /TID=GmaAffx.65885.1 /CNT=1 /FEA=EST /TIER=ConsEnd /STK=1 /NOTE=sequence(s) not in UniGene /REP_ORG=G. max
GmaAffx.60153.1.S1_at	0.85904		gb:BM523538 /DB_XREF=gi:18724037 /DB_XREF=sam85b11.y2 /CLONE=SOYBEAN CLONE ID: Gm-c1087-837 /TID=GmaAffx.60153.1 /CNT=1 /FEA=EST /TIER=ConsEnd /STK=0 /NOTE=sequence(s) not in UniGene /REP_ORG=G. max
Gma.6368.1.S1_at	0.86316		gb:BQ613143 /DB_XREF=gi:21602812 /DB_XREF=sap83f12.y1 /CLONE=SOYBEAN CLONE ID: Gm-c1087-7200 /TID=Gma.6368.1 /CNT=1 /FEA=EST /TIER=ConsEnd /STK=0 /UG=Gma.6368 /UG_TITLE=Glycine max transcribed sequence /REP_ORG=G. max
GmaAffx.74458.1.A1_at	0.88093		gb:BU548498 /DB_XREF=gi:22931359 /DB_XREF=GM880022A20C02 /CLONE=Gm-r1088-8164 /TID=GmaAffx.74458.1 /CNT=1 /FEA=EST /TIER=ConsEnd /STK=1 /NOTE=sequence(s) not in UniGene /REP_ORG=G. max
GmaAffx.67378.1.A1_at	0.874514		gb:BE659875 /DB_XREF=gi:9985767 /DB_XREF=GM700011A10G4 /CLONE=Gm-r1070-4519 /TID=GmaAffx.67378.1 /CNT=1 /FEA=EST /TIER=ConsEnd /STK=1 /NOTE=sequence(s) not in UniGene /REP_ORG=G. max
GmaAffx.93086.1.A1_at	0.86771		gb:CF809241 /DB_XREF=gi:37997652 /DB_XREF=psHB043xP16f /CLONE=sHB043P16 /TID=GmaAffx.93086.1 /CNT=3 /FEA=EST /TIER=ConsEnd /STK=0 /NOTE=sequence(s) not in UniGene /REP_ORG=G. max
GmaAffx.90983.1.S1_at	0.853424		gb:CF806708 /DB_XREF=gi:37995119 /DB_XREF=psHB015xC05f /CLONE=sHB015C05 /TID=GmaAffx.90983.1 /CNT=1 /FEA=EST /TIER=ConsEnd /STK=0 /NOTE=sequence(s) not in UniGene /REP_ORG=G. max
GmaAffx.91536.1.S1_s_at	0.87216		gb:CF807261 /DB_XREF=gi:37995672 /DB_XREF=psHB022xD14f /CLONE=sHB022D14 /TID=GmaAffx.91536.1 /CNT=1 /FEA=EST /TIER=ConsEnd /STK=0 /NOTE=sequence(s) not in UniGene /REP_ORG=G. max
GmaAffx.8999.2.A1_s_at	0.861375		gb:BI700574 /DB_XREF=gi:15663203 /DB_XREF=sag62d06.y1 /CLONE=GENOME SYSTEMS CLONE ID: Gm-c1082-948 /TID=GmaAffx.8999.2 /CNT=1 /FEA=EST /TIER=ConsEnd /STK=0 /NOTE=sequence(s) not in UniGene /REP_ORG=G. max
GmaAffx.14750.1.S1_s_at	0.892599		gb:BQ081552 /DB_XREF=gi:19938084 /DB_XREF=san25h11.y1 /CLONE=SOYBEAN CLONE ID: Gm-c1084-4990 /TID=GmaAffx.14750.1 /CNT=1 /FEA=EST /TIER=ConsEnd /STK=0 /NOTE=sequence(s) not in UniGene /REP_ORG=G. max

## Sheet: CYP92A43
Probe Set ID	Co-expression	Gene ID	Gene Title	Target Description
GmaAffx.89772.8.S1_at	0.83109		31 kDa protein mRNA, 3' end	gb:CK605778 /DB_XREF=gi:41145567 /DB_XREF=gmrhRww6-04_A11_T7 /TID=GmaAffx.89772.8 /CNT=4 /FEA=EST /TIER=ConsEnd /STK=0 /NOTE=sequence(s) not in UniGene /REP_ORG=G. max
GmaAffx.89772.8.S1_x_at	0.772484		31 kDa protein mRNA, 3' end	gb:CK605778 /DB_XREF=gi:41145567 /DB_XREF=gmrhRww6-04_A11_T7 /TID=GmaAffx.89772.8 /CNT=4 /FEA=EST /TIER=ConsEnd /STK=0 /NOTE=sequence(s) not in UniGene /REP_ORG=G. max
Gma.4928.1.S1_a_at	0.819812		4-coumarate:CoA ligase isoenzyme 2	gb:AF002259.1 /DB_XREF=gi:4038974 /TID=Gma.4928.1 /CNT=31 /FEA=FLmRNA /TIER=FL /STK=1 /UG=Gma.4928 /DEF=Glycine max 4-coumarate:CoA ligase isoenzyme 2, mRNA, complete cds. /PROD=4-coumarate:CoA ligase isoenzyme 2 /FL=gb:AF002259.1 /REP_ORG=G. max
GmaAffx.93074.1.S1_at	0.801008		6-phosphogluconate dehydrogenase	gb:CF808799 /DB_XREF=gi:37997210 /DB_XREF=psHB039xJ12f /CLONE=sHB039J12 /TID=GmaAffx.93074.1 /CNT=6 /FEA=EST /TIER=ConsEnd /STK=0 /NOTE=sequence(s) not in UniGene /REP_ORG=G. max
GmaAffx.93387.1.S1_at	0.770751		Alanine aminotransferase 1 (AlaAT1)	gb:CF809112 /DB_XREF=gi:37997523 /DB_XREF=psHB042xL20f /CLONE=sHB042L20 /TID=GmaAffx.93387.1 /CNT=4 /FEA=EST /TIER=ConsEnd /STK=0 /NOTE=sequence(s) not in UniGene /REP_ORG=G. max
GmaAffx.86334.1.S1_at	0.759085		Allene oxide synthase (aos1)	gb:CD418191 /DB_XREF=gi:31476163 /DB_XREF=Gm_ck9213 /TID=GmaAffx.86334.1 /CNT=2 /FEA=EST /TIER=ConsEnd /STK=1 /NOTE=sequence(s) not in UniGene /REP_ORG=G. max
Gma.13160.1.S1_at	0.762642		ascorbate peroxidase 1, cytosolic	gb:L10292.1 /DB_XREF=gi:310560 /TID=Gma.13160.1 /CNT=252 /FEA=FLmRNA /TIER=FL+Stack /STK=45 /UG=Gma.13160 /DEF=Soybean ascorbate peroxidase mRNA, complete cds. /PROD=ascorbate peroxidase /FL=gb:L10292.1 gb:AB082931.1 gb:AB082930.1 /REP_ORG=G. max
GmaAffx.89703.1.A1_at	0.917105		Ascorbate peroxidase 2 (APx2)	gb:CK606389 /DB_XREF=gi:41146178 /DB_XREF=gmrhRww6-11_H01_T7 /TID=GmaAffx.89703.1 /CNT=6 /FEA=EST /TIER=ConsEnd /STK=0 /NOTE=sequence(s) not in UniGene /REP_ORG=G. max
Gma.15870.1.A1_at	0.786994		bZIP transcription factor bZIP17	gb:CD417955 /DB_XREF=gi:31475927 /DB_XREF=Gm_ck8840 /TID=Gma.15870.1 /CNT=2 /FEA=EST /TIER=ConsEnd /STK=1 /UG=Gma.15870 /UG_TITLE=Glycine max transcribed sequence with weak similarity to protein ref:NP_195185.1 (A.thaliana) bZIP transcription factor ATB2 (Arabidopsis thaliana) /REP_ORG=G. max
GmaAffx.11956.1.A1_at	0.78916		Calmodulin (SCaM-2)	gb:BE657986 /DB_XREF=gi:14196193 /DB_XREF=GM700004B10D4 /CLONE=Gm-r1070-1327 /TID=GmaAffx.11956.1 /CNT=3 /FEA=EST /TIER=ConsEnd /STK=1 /NOTE=sequence(s) not in UniGene /REP_ORG=G. max
GmaAffx.73401.1.S1_x_at	0.890587		Chorismate synthase	gb:BI971895 /DB_XREF=gi:16346300 /DB_XREF=sag83g07.y1 /CLONE=GENOME SYSTEMS CLONE ID: Gm-c1084-1069 /TID=GmaAffx.73401.1 /CNT=1 /FEA=EST /TIER=ConsEnd /STK=0 /NOTE=sequence(s) not in UniGene /REP_ORG=G. max
Gma.5578.3.S1_at	0.868853		Cytochrome P450 monooxygenase CYP98A2p (CYP98A2)	gb:AW310572 /DB_XREF=gi:6726218 /DB_XREF=sg21d04.x1 /CLONE=GENOME SYSTEMS CLONE ID: Gm-c1024-1280 /TID=Gma.5578.3 /CNT=1 /FEA=EST /TIER=ConsEnd /STK=1 /UG=Gma.5578 /UG_TITLE=Glycine max cytochrome P450 monooxygenase CYP98A2p (CYP98A2) mRNA, complete cds /REP_ORG=G. max
Gma.5578.3.S1_x_at	0.811535		Cytochrome P450 monooxygenase CYP98A2p (CYP98A2)	gb:AW310572 /DB_XREF=gi:6726218 /DB_XREF=sg21d04.x1 /CLONE=GENOME SYSTEMS CLONE ID: Gm-c1024-1280 /TID=Gma.5578.3 /CNT=1 /FEA=EST /TIER=ConsEnd /STK=1 /UG=Gma.5578 /UG_TITLE=Glycine max cytochrome P450 monooxygenase CYP98A2p (CYP98A2) mRNA, complete cds /REP_ORG=G. max
GmaAffx.5879.1.S1_at	0.768702		Dehydration-responsive element binding protein 6	gb:BI968201 /DB_XREF=gi:16342606 /DB_XREF=GM830004B12E10 /CLONE=Gm-r1083-1387 /TID=GmaAffx.5879.1 /CNT=5 /FEA=EST /TIER=ConsEnd /STK=4 /NOTE=sequence(s) not in UniGene /REP_ORG=G. max
Gma.4374.1.S1_at	1	CYP92A43		gb:BM178538 /DB_XREF=gi:17401756 /DB_XREF=saj52b04.y1 /CLONE=SOYBEAN CLONE ID: Gm-c1072-3151 /TID=Gma.4374.1 /CNT=11 /FEA=EST /TIER=ConsEnd /STK=0 /UG=Gma.4374 /UG_TITLE=Glycine max transcribed sequence with weak similarity to protein ref:NP_182079.1 (A.thaliana) putative cytochrome P450 (Arabidopsis thaliana) /REP_ORG=G. max
GmaAffx.2740.1.A1_at	0.758595		Dof11	gb:AW349339 /DB_XREF=gi:6847049 /DB_XREF=GM210007A20A8 /CLONE=Gm-r1021-2320 /TID=GmaAffx.2740.1 /CNT=1 /FEA=EST /TIER=ConsEnd /STK=1 /NOTE=sequence(s) not in UniGene /REP_ORG=G. max
Gma.2240.1.S1_at	0.809087		endo-xyloglucan transferase	gb:AW311147 /DB_XREF=gi:6726793 /DB_XREF=sg33e11.y1 /CLONE=GENOME SYSTEMS CLONE ID: Gm-c1025-165 /TID=Gma.2240.1 /CNT=73 /FEA=mRNA /TIER=ConsEnd /STK=0 /UG=Gma.2240 /UG_TITLE=Soybean mRNA for endo-xyloglucan transferase, partial cds. /REP_ORG=G. max
Gma.16720.2.A1_at	0.766043		Glutathione S-transferase GST 13	gb:CF921114 /DB_XREF=gi:38191908 /DB_XREF=gmrhRww3-05_E03_1_023 /TID=Gma.16720.2 /CNT=7 /FEA=EST /TIER=ConsEnd /STK=0 /UG=Gma.16720 /UG_TITLE=Glycine max transcribed sequence with weak similarity to protein ref:NP_187538.1 (A.thaliana) putative glutathione transferase (Arabidopsis thaliana) /REP_ORG=G. max
Gma.8515.1.S1_at	0.779328		glutathione S-transferase GST 17	gb:AF243372.1 /DB_XREF=gi:11385448 /TID=Gma.8515.1 /CNT=5 /FEA=FLmRNA /TIER=FL /STK=2 /UG=Gma.8515 /DEF=Glycine max glutathione S-transferase GST 17 mRNA, complete cds. /PROD=glutathione S-transferase GST 17 /FL=gb:AF243372.1 /REP_ORG=G. max
Gma.6213.1.S1_s_at	0.784222		glutathione S-transferase GST 17	gb:CD401652 /DB_XREF=gi:31459624 /DB_XREF=Gm_ck24031 /TID=Gma.6213.1 /CNT=5 /FEA=EST /TIER=ConsEnd /STK=1 /UG=Gma.6213 /UG_TITLE=Glycine max transcribed sequence with weak similarity to protein ref:NP_187538.1 (A.thaliana) putative glutathione transferase (Arabidopsis thaliana) /REP_ORG=G. max
GmaAffx.91064.1.S1_x_at	0.781903		Glycine-rich RNA-binding protein (GRP)	gb:CF806789 /DB_XREF=gi:37995200 /DB_XREF=psHB016xA05f /CLONE=sHB016A05 /TID=GmaAffx.91064.1 /CNT=1 /FEA=EST /TIER=ConsEnd /STK=0 /NOTE=sequence(s) not in UniGene /REP_ORG=G. max
GmaAffx.52114.1.S1_at	0.838075		Heme oxygenase 3 (HO3) mRNA, partial cds; nuclear gene for chloroplast product	gb:CA852143 /DB_XREF=gi:33388936 /DB_XREF=E03G10_G10_14.ab1 /CLONE=E03G10 /TID=GmaAffx.52114.1 /CNT=3 /FEA=EST /TIER=ConsEnd /STK=0 /NOTE=sequence(s) not in UniGene /REP_ORG=G. max
GmaAffx.92838.1.S1_s_at	0.801686		hydroxyproline-rich glycoprotein	gb:CF806809 /DB_XREF=gi:37995220 /DB_XREF=psHB016xC21f /CLONE=sHB016C21 /TID=GmaAffx.92838.1 /CNT=22 /FEA=EST /TIER=ConsEnd /STK=0 /NOTE=sequence(s) not in UniGene /REP_ORG=G. max
Gma.5672.8.S1_at	0.798032		Hydroxyproline-rich glycoprotein (sbHRGP2) mRNA, 3' end	gb:BI970927 /DB_XREF=gi:16345332 /DB_XREF=GM830012A10B09 /CLONE=Gm-r1083-4289 /TID=Gma.5672.8 /CNT=297 /FEA=EST /TIER=Stack /STK=6 /UG=Gma.5672 /UG_TITLE=Soybean mRNA for Mg chelatase subunit (46 kD), complete cds. /REP_ORG=G. max
GmaAffx.89094.1.A1_at	0.760134		Hydroxyproline-rich glycoprotein (sbHRGP2) mRNA, 3' end	gb:CK605630 /DB_XREF=gi:41145419 /DB_XREF=gmrhRww6-02_B11_T7 /TID=GmaAffx.89094.1 /CNT=3 /FEA=EST /TIER=ConsEnd /STK=0 /NOTE=sequence(s) not in UniGene /REP_ORG=G. max
Gma.10621.1.S1_at	0.785957		hypothetical LOC547691	gb:AY004243.1 /DB_XREF=gi:21700770 /TID=Gma.10621.1 /CNT=5 /FEA=mRNA /TIER=ConsEnd /STK=0 /UG=Gma.10621 /DEF=Glycine max unknown mRNA. /PROD=unknown /REP_ORG=G. max
Gma.8160.1.S1_s_at	0.819532		hypothetical LOC547848	gb:BI787214 /DB_XREF=gi:15814939 /DB_XREF=sag72g02.y1 /CLONE=GENOME SYSTEMS CLONE ID: Gm-c1082-2212 /TID=Gma.8160.1 /CNT=5 /FEA=mRNA /TIER=ConsEnd /STK=1 /UG=Gma.8160 /UG_TITLE=Glycine max clone GMFP3 isoprenylated protein mRNA, partial cds. /REP_ORG=G. max
Gma.585.1.S1_at	0.78144		mitochondrial phosphate transporter	gb:AB016063.1 /DB_XREF=gi:3318610 /TID=Gma.585.1 /CNT=4 /FEA=FLmRNA /TIER=FL /STK=1 /UG=Gma.585 /DEF=Glycine max mRNA for mitochondrial phosphate transporter, complete cds. /PROD=mitochondrial phosphate transporter /FL=gb:AB016063.1 /REP_ORG=G. max
Gma.5863.1.S1_at	0.776199		NADPH:isoflavone reductase	gb:AJ003245.1 /DB_XREF=gi:2687723 /TID=Gma.5863.1 /CNT=37 /FEA=mRNA /TIER=Stack /STK=6 /UG=Gma.5863 /UG_TITLE=Glycine max mRNA for putative NADPH:isoflavone reductase /DEF=Glycine max mRNA for putative NADPH:isoflavone reductase. /REP_ORG=G. max
Gma.16507.1.S1_at	0.832094		peroxidase	gb:AW101606 /DB_XREF=gi:6072219 /DB_XREF=sd66d12.y1 /CLONE=GENOME SYSTEMS CLONE ID: Gm-c1008-1296 /TID=Gma.16507.1 /CNT=23 /FEA=mRNA /TIER=ConsEnd /STK=0 /UG=Gma.16507 /UG_TITLE=Glycine max peroxidase precursor (sEPa1) mRNA, partial cds. /REP_ORG=G. max
GmaAffx.90390.1.S1_at	0.762953		Peroxidase (Prx4)	gb:CF806115 /DB_XREF=gi:37994369 /DB_XREF=psHB003xP13f /CLONE=sHB003P13 /TID=GmaAffx.90390.1 /CNT=6 /FEA=EST /TIER=ConsEnd /STK=0 /NOTE=sequence(s) not in UniGene /REP_ORG=G. max
Gma.12498.1.S1_s_at	0.803577		peroxidase /// peroxidase	gb:BQ611770 /DB_XREF=gi:21601439 /DB_XREF=sap65a08.y1 /CLONE=SOYBEAN CLONE ID: Gm-c1087-5392 /TID=Gma.12498.1 /CNT=85 /FEA=mRNA /TIER=ConsEnd /STK=0 /UG=Gma.12498 /UG_TITLE=Glycine max peroxidase precursor (sEPa2) mRNA, partial cds. /REP_ORG=G. max
GmaAffx.91168.1.S1_at	0.786029		Peroxidase precursor (GMIPER1)	gb:CF807649 /DB_XREF=gi:37996060 /DB_XREF=psHB026xO05f /CLONE=sHB026O05 /TID=GmaAffx.91168.1 /CNT=4 /FEA=EST /TIER=ConsEnd /STK=0 /NOTE=sequence(s) not in UniGene /REP_ORG=G. max
GmaAffx.90082.1.S1_s_at	0.825177		phosphate transporter	gb:CF805807 /DB_XREF=gi:37994061 /DB_XREF=psHA002iB06r /CLONE=sHA002B06 /TID=GmaAffx.90082.1 /CNT=1 /FEA=EST /TIER=ConsEnd /STK=0 /NOTE=sequence(s) not in UniGene /REP_ORG=G. max
Gma.1178.2.S1_at	0.778926		Plasma membrane Ca2+-ATPase (SCA2)	gb:AI856788 /DB_XREF=gi:5510346 /DB_XREF=sb42c05.y1 /CLONE=GENOME SYSTEMS CLONE ID: Gm-c1014-321 /TID=Gma.1178.2 /CNT=4 /FEA=EST /TIER=ConsEnd /STK=2 /UG=Gma.1178 /UG_TITLE=Glycine max plasma membrane Ca2+-ATPase (SCA2) mRNA, complete cds /REP_ORG=G. max
Gma.5.1.S1_at	0.771396		polyphosphoinositide binding protein Ssh1p	gb:AF024651.1 /DB_XREF=gi:2739043 /GEN=SSH1 /TID=Gma.5.1 /CNT=8 /FEA=FLmRNA /TIER=FL /STK=2 /UG=Gma.5 /DEF=Glycine max polyphosphoinositide binding protein Ssh1p (SSH1) mRNA, complete cds. /PROD=polyphosphoinositide binding protein Ssh1p /FL=gb:AF024651.1 /REP_ORG=G. max
Gma.54.1.S1_at	0.756203		protein kinase	gb:L01453.1 /DB_XREF=gi:169990 /TID=Gma.54.1 /CNT=4 /FEA=FLmRNA /TIER=FL /STK=1 /UG=Gma.54 /UG_TITLE=Soybean protein kinase (SPK-1) mRNA, complete cds. /DEF=Soybean protein kinase (SPK-1) mRNA, complete cds. /FL=gb:L01453.1 /REP_ORG=G. max
Gma.1068.1.S1_at	0.765288		protein kinase 2	gb:L19360.1 /DB_XREF=gi:310579 /TID=Gma.1068.1 /CNT=6 /FEA=FLmRNA /TIER=FL /STK=2 /UG=Gma.1068 /UG_TITLE=Glycine max protein kinase 2 (SPK-2) mRNA, complete cds. /DEF=Glycine max protein kinase 2 (SPK-2) mRNA, complete cds. /FL=gb:L19360.1 /REP_ORG=G. max
GmaAffx.28517.1.S1_at	0.803997		Putative plastid glucose 6 phosphate/phosphate translocator mRNA, complete cds; nuclear gene for plastid product	gb:BM954423 /DB_XREF=gi:19453013 /DB_XREF=san03c09.y1 /CLONE=SOYBEAN CLONE ID: Gm-c1084-2802 /TID=GmaAffx.28517.1 /CNT=1 /FEA=EST /TIER=ConsEnd /STK=0 /NOTE=sequence(s) not in UniGene /REP_ORG=G. max
GmaAffx.87142.1.S1_at	0.750678		transcription factor	gb:BI971062 /DB_XREF=gi:16345467 /DB_XREF=GM830012A20F07 /CLONE=Gm-r1083-4478 /TID=GmaAffx.87142.1 /CNT=13 /FEA=EST /TIER=ConsEnd /STK=1 /NOTE=sequence(s) not in UniGene /REP_ORG=G. max
Gma.136.1.S1_at	0.761201		trehalase 1 GMTRE1	gb:AF124148.1 /DB_XREF=gi:4559291 /TID=Gma.136.1 /CNT=10 /FEA=FLmRNA /TIER=FL /STK=1 /UG=Gma.136 /DEF=Glycine max trehalase 1 GMTRE1 mRNA, complete cds. /PROD=trehalase 1 GMTRE1 /FL=gb:AF124148.1 /REP_ORG=G. max
Gma.3504.1.S1_at	0.767549		WRKY33	gb:BE823928 /DB_XREF=gi:10256162 /DB_XREF=GM700022A10A7 /CLONE=Gm-r1070-8461 /TID=Gma.3504.1 /CNT=4 /FEA=EST /TIER=ConsEnd /STK=1 /UG=Gma.3504 /UG_TITLE=Glycine max transcribed sequence with weak similarity to protein pir:T10685 (A.thaliana) T10685 DNA-binding protein WRKY3 homolog F3L17.120 - Arabidopsis thaliana /REP_ORG=G. max
Gma.7467.1.A1_at	0.83892		WRKY9 protein	gb:AI959991 /DB_XREF=gi:5752704 /DB_XREF=sc36c01.x1 /CLONE=GENOME SYSTEMS CLONE ID: Gm-c1014-1177 /TID=Gma.7467.1 /CNT=2 /FEA=EST /TIER=ConsEnd /STK=1 /UG=Gma.7467 /UG_TITLE=Glycine max transcribed sequence with moderate similarity to protein ref:NP_178433.1 (A.thaliana) putative WRKY DNA-binding protein (Arabidopsis thaliana) /REP_ORG=G. max
GmaAffx.84342.1.S1_x_at	0.825541			gb:AF047053.1 /DB_XREF=gi:2905781 /TID=GmaAffx.84342.1 /CNT=1 /FEA=mRNA /TIER=ConsEnd /STK=0 /NOTE=sequence(s) not in UniGene /DEF=Glycine max proline-rich protein sbPRP1 mRNA, partial cds. /REP_ORG=G. max
GmaAffx.1301.1.S1_at	0.765155			gb:AJ004900.1 /DB_XREF=gi:3452136 /TID=GmaAffx.1301.1 /CNT=1 /FEA=mRNA /TIER=ConsEnd /STK=0 /NOTE=sequence(s) not in UniGene /DEF=Glycine max mRNA for glucose-6-phosphate-dehydrogenase, partial. /REP_ORG=G. max
Gma.79.2.S1_at	0.76626			gb:AW310410 /DB_XREF=gi:6726011 /DB_XREF=sf35f08.x1 /CLONE=GENOME SYSTEMS CLONE ID: Gm-c1028-1984 /TID=Gma.79.2 /CNT=70 /FEA=EST /TIER=Stack /STK=42 /UG=Gma.79 /UG_TITLE=Repetitive proline-rich protein {cDNA clone 1A10-2} (Glycine max=soybeans, axes germinated for 31 hours, mRNA, 943 nt) /REP_ORG=G. max
Gma.16515.2.S1_a_at	0.811495			gb:BU551231 /DB_XREF=gi:22934092 /DB_XREF=GM880019B21G07 /CLONE=Gm-r1088-7238 /TID=Gma.16515.2 /CNT=8 /FEA=EST /TIER=ConsEnd /STK=3 /UG=Gma.16515 /UG_TITLE=Glycine max transcribed sequence with weak similarity to protein ref:NP_181976.1 (A.thaliana) putative beta-glucosidase (Arabidopsis thaliana) /REP_ORG=G. max
Gma.11216.1.S1_at	0.811388			gb:AW350194 /DB_XREF=gi:6847904 /DB_XREF=GM210007B20H12 /CLONE=Gm-r1021-2688 /TID=Gma.11216.1 /CNT=45 /FEA=EST /TIER=Stack /STK=13 /UG=Gma.11216 /UG_TITLE=Glycine max transcribed sequence with weak similarity to protein ref:NP_566732.1 (A.thaliana) expressed protein (Arabidopsis thaliana) /REP_ORG=G. max
Gma.6299.1.S1_at	0.805474			gb:BQ080139 /DB_XREF=gi:19935109 /DB_XREF=san06b07.y1 /CLONE=SOYBEAN CLONE ID: Gm-c1084-3133 /TID=Gma.6299.1 /CNT=28 /FEA=EST /TIER=Stack /STK=11 /UG=Gma.6299 /UG_TITLE=Glycine max transcribed sequence with moderate similarity to protein ref:NP_193139.1 (A.thaliana) selenium-binding protein like (Arabidopsis thaliana) /REP_ORG=G. max
Gma.6299.1.S1_s_at	0.861501			gb:BQ080139 /DB_XREF=gi:19935109 /DB_XREF=san06b07.y1 /CLONE=SOYBEAN CLONE ID: Gm-c1084-3133 /TID=Gma.6299.1 /CNT=28 /FEA=EST /TIER=Stack /STK=11 /UG=Gma.6299 /UG_TITLE=Glycine max transcribed sequence with moderate similarity to protein ref:NP_193139.1 (A.thaliana) selenium-binding protein like (Arabidopsis thaliana) /REP_ORG=G. max
Gma.3969.2.S1_at	0.764888			gb:CD412522 /DB_XREF=gi:31470494 /DB_XREF=Gm_ck43649 /TID=Gma.3969.2 /CNT=31 /FEA=EST /TIER=Stack /STK=8 /UG=Gma.3969 /UG_TITLE=Glycine max transcribed sequence with weak similarity to protein ref:NP_200023.1 (A.thaliana) dihydrodipicolinate reductase-like protein (Arabidopsis thaliana) /REP_ORG=G. max
Gma.5315.1.S1_at	0.792685			gb:CD409280 /DB_XREF=gi:31467252 /DB_XREF=Gm_ck36170 /TID=Gma.5315.1 /CNT=80 /FEA=EST /TIER=Stack /STK=7 /UG=Gma.5315 /UG_TITLE=Glycine max transcribed sequence with weak similarity to protein ref:NP_565527.1 (A.thaliana) expressed protein (Arabidopsis thaliana) /REP_ORG=G. max
GmaAffx.73486.1.S1_s_at	0.804449			gb:BM092012 /DB_XREF=gi:17020978 /DB_XREF=sah06d06.y1 /CLONE=GENOME SYSTEMS CLONE ID: Gm-c1086-563 /TID=GmaAffx.73486.1 /CNT=2 /FEA=EST /TIER=ConsEnd /STK=0 /NOTE=sequence(s) not in UniGene /REP_ORG=G. max
Gma.11144.1.S1_at	0.800113			gb:BE820412 /DB_XREF=gi:10252646 /DB_XREF=GM700011B20E12 /CLONE=Gm-r1070-4464 /TID=Gma.11144.1 /CNT=49 /FEA=EST /TIER=Stack /STK=7 /UG=Gma.11144 /UG_TITLE=Glycine max transcribed sequence with strong similarity to protein ref:NP_177693.1 (A.thaliana) vacuolar ATP synthase, putative (Arabidopsis thaliana) /REP_ORG=G. max
Gma.15775.1.S1_at	0.855511			gb:BU765934 /DB_XREF=gi:23735314 /DB_XREF=sar82f10.y1 /CLONE=SOYBEAN CLONE ID: Gm-c1074-9091 /TID=Gma.15775.1 /CNT=52 /FEA=EST /TIER=Stack /STK=7 /UG=Gma.15775 /UG_TITLE=Glycine max transcribed sequence with moderate similarity to protein pir:T02543 (A.thaliana) T02543 aldehyde dehydrogenase homolog F13M22.27 - Arabidopsis thaliana /REP_ORG=G. max
Gma.9995.1.S1_at	0.862409			gb:CF922008 /DB_XREF=gi:38192802 /DB_XREF=gmrhRww24-06-T7_A06_1_048 /TID=Gma.9995.1 /CNT=27 /FEA=EST /TIER=Stack /STK=7 /UG=Gma.9995 /UG_TITLE=Glycine max transcribed sequence with weak similarity to protein ref:NP_176274.1 (A.thaliana) auxin-induced protein, putative (Arabidopsis thaliana) /REP_ORG=G. max
Gma.4271.1.S1_at	0.788116			gb:BI970177 /DB_XREF=gi:16344582 /DB_XREF=GM830009B22B02 /CLONE=Gm-r1083-3148 /TID=Gma.4271.1 /CNT=18 /FEA=EST /TIER=Stack /STK=6 /UG=Gma.4271 /UG_TITLE=Glycine max transcribed sequence with weak similarity to protein ref:NP_198157.1 (A.thaliana) putative cytidine deaminase - like (Arabidopsis thaliana) /REP_ORG=G. max
Gma.2534.2.S1_s_at	0.764444			gb:CD393721 /DB_XREF=gi:31308518 /DB_XREF=Gm_ck13305 /TID=Gma.2534.2 /CNT=44 /FEA=EST /TIER=Stack /STK=8 /UG=Gma.2534 /UG_TITLE=Soybean mRNA for ubiquitin /REP_ORG=G. max
GmaAffx.90107.1.S1_s_at	0.808164			gb:CF805832 /DB_XREF=gi:37994086 /DB_XREF=psHA011iA05r /CLONE=sHA011A05 /TID=GmaAffx.90107.1 /CNT=1 /FEA=EST /TIER=ConsEnd /STK=0 /NOTE=sequence(s) not in UniGene /REP_ORG=G. max
Gma.2587.1.S1_a_at	0.851094			gb:CD404912 /DB_XREF=gi:31462884 /DB_XREF=Gm_ck28111 /TID=Gma.2587.1 /CNT=32 /FEA=EST /TIER=ConsEnd /STK=4 /UG=Gma.2587 /UG_TITLE=Glycine max transcribed sequence with strong similarity to protein ref:NP_190694.1 (A.thaliana) multicatalytic endopeptidase complex alpha chain (Arabidopsis thaliana) /REP_ORG=G. max
Gma.2587.1.S1_x_at	0.790452			gb:CD404912 /DB_XREF=gi:31462884 /DB_XREF=Gm_ck28111 /TID=Gma.2587.1 /CNT=32 /FEA=EST /TIER=ConsEnd /STK=4 /UG=Gma.2587 /UG_TITLE=Glycine max transcribed sequence with strong similarity to protein ref:NP_190694.1 (A.thaliana) multicatalytic endopeptidase complex alpha chain (Arabidopsis thaliana) /REP_ORG=G. max
Gma.1410.1.S1_at	0.788976			gb:BI970516 /DB_XREF=gi:16344921 /DB_XREF=GM830010B20E07 /CLONE=Gm-r1083-3686 /TID=Gma.1410.1 /CNT=9 /FEA=EST /TIER=ConsEnd /STK=4 /UG=Gma.1410 /UG_TITLE=Glycine max transcribed sequence with moderate similarity to protein ref:NP_564034.1 (A.thaliana) expressed protein (Arabidopsis thaliana) /REP_ORG=G. max
Gma.5504.1.S1_at	0.792809			gb:AW348635 /DB_XREF=gi:6846345 /DB_XREF=GM210002B22H9 /CLONE=Gm-r1021-762 /TID=Gma.5504.1 /CNT=7 /FEA=EST /TIER=ConsEnd /STK=4 /UG=Gma.5504 /UG_TITLE=Glycine max transcribed sequence with weak similarity to protein pir:T02616 (A.thaliana) T02616 hypothetical protein T19L18.12 - Arabidopsis thaliana /REP_ORG=G. max
Gma.11179.1.S1_s_at	0.811322			gb:AW350100 /DB_XREF=gi:6847810 /DB_XREF=GM210007B10D1 /CLONE=Gm-r1021-2473 /TID=Gma.11179.1 /CNT=77 /FEA=EST /TIER=ConsEnd /STK=3 /UG=Gma.11179 /UG_TITLE=Glycine max transcribed sequence with strong similarity to protein ref:NP_187864.1 (A.thaliana) heat shock protein 70 (Arabidopsis thaliana) /REP_ORG=G. max
Gma.3839.1.S1_at	0.796212			gb:CD391787 /DB_XREF=gi:31306584 /DB_XREF=Gm_ck10746 /TID=Gma.3839.1 /CNT=19 /FEA=EST /TIER=ConsEnd /STK=3 /UG=Gma.3839 /UG_TITLE=Glycine max transcribed sequence with moderate similarity to protein ref:NP_176277.1 (A.thaliana) clathrin adaptor medium chain protein MU1B, putative (Arabidopsis thaliana) /REP_ORG=G. max
Gma.1534.1.S1_a_at	0.757053			gb:BU579344 /DB_XREF=gi:23064571 /DB_XREF=sar57b11.y1 /CLONE=SOYBEAN CLONE ID: Gm-c1074-6238 /TID=Gma.1534.1 /CNT=14 /FEA=EST /TIER=ConsEnd /STK=3 /UG=Gma.1534 /UG_TITLE=Glycine max transcribed sequence with moderate similarity to protein pir:T46160 (A.thaliana) T46160 caffeic acid O-methyltransferase-like protein - Arabidopsis thaliana /REP_ORG=G. max
Gma.12293.1.S1_at	0.82131			gb:CD416826 /DB_XREF=gi:31474798 /DB_XREF=Gm_ck7282 /TID=Gma.12293.1 /CNT=14 /FEA=EST /TIER=ConsEnd /STK=3 /UG=Gma.12293 /UG_TITLE=Glycine max transcribed sequence with weak similarity to protein ref:NP_188308.1 (A.thaliana) polygalacturonase, putative (Arabidopsis thaliana) /REP_ORG=G. max
Gma.11334.1.S1_a_at	0.769073			gb:BI967327 /DB_XREF=gi:16341732 /DB_XREF=GM830001B10C11 /CLONE=Gm-r1083-141 /TID=Gma.11334.1 /CNT=4 /FEA=EST /TIER=ConsEnd /STK=3 /UG=Gma.11334 /UG_TITLE=Glycine max transcribed sequence with strong similarity to protein ref:NP_195131.1 (A.thaliana) caffeoyl-CoA O-methyltransferase - like protein (Arabidopsis thaliana) /REP_ORG=G. max
Gma.13378.1.A1_at	0.79259			gb:CD395558 /DB_XREF=gi:31310355 /DB_XREF=Gm_ck15585 /TID=Gma.13378.1 /CNT=4 /FEA=EST /TIER=ConsEnd /STK=3 /UG=Gma.13378 /UG_TITLE=Glycine max transcribed sequence with weak similarity to protein ref:NP_563755.1 (A.thaliana) expressed protein (Arabidopsis thaliana) /REP_ORG=G. max
Gma.12290.1.A1_at	0.75038			gb:BE822781 /DB_XREF=gi:10255015 /DB_XREF=GM700018B20C8 /CLONE=Gm-r1070-7048 /TID=Gma.12290.1 /CNT=3 /FEA=EST /TIER=ConsEnd /STK=3 /UG=Gma.12290 /UG_TITLE=Glycine max transcribed sequence with moderate similarity to protein ref:NP_172009.1 (A.thaliana) putative AVR9 elicitor response protein (Arabidopsis thaliana) /REP_ORG=G. max
GmaAffx.92392.1.S1_at	0.776737			gb:CF808114 /DB_XREF=gi:37996525 /DB_XREF=psHB032xE08f /CLONE=sHB032E08 /TID=GmaAffx.92392.1 /CNT=5 /FEA=EST /TIER=ConsEnd /STK=0 /NOTE=sequence(s) not in UniGene /REP_ORG=G. max
Gma.576.1.S1_at	0.8346			gb:BM732317 /DB_XREF=gi:19053650 /DB_XREF=sal75h05.y1 /CLONE=SOYBEAN CLONE ID: Gm-c1061-4978 /TID=Gma.576.1 /CNT=25 /FEA=EST /TIER=ConsEnd /STK=2 /UG=Gma.576 /UG_TITLE=Glycine max transcribed sequence with weak similarity to protein ref:NP_201041.1 (A.thaliana) ripening-related protein - like (Arabidopsis thaliana) /REP_ORG=G. max
Gma.576.1.S1_s_at	0.754363			gb:BM732317 /DB_XREF=gi:19053650 /DB_XREF=sal75h05.y1 /CLONE=SOYBEAN CLONE ID: Gm-c1061-4978 /TID=Gma.576.1 /CNT=25 /FEA=EST /TIER=ConsEnd /STK=2 /UG=Gma.576 /UG_TITLE=Glycine max transcribed sequence with weak similarity to protein ref:NP_201041.1 (A.thaliana) ripening-related protein - like (Arabidopsis thaliana) /REP_ORG=G. max
Gma.6160.1.S1_at	0.81071			gb:CD397751 /DB_XREF=gi:31312548 /DB_XREF=Gm_ck18685 /TID=Gma.6160.1 /CNT=14 /FEA=EST /TIER=ConsEnd /STK=2 /UG=Gma.6160 /UG_TITLE=Glycine max transcribed sequence with moderate similarity to protein pir:T49026 (A.thaliana) T49026 ubiquinol--cytochrome-c reductase-like protein - Arabidopsis thaliana /REP_ORG=G. max
Gma.6312.1.S1_s_at	0.941591			gb:BI969674 /DB_XREF=gi:16344079 /DB_XREF=GM830008B20G05 /CLONE=Gm-r1083-3010 /TID=Gma.6312.1 /CNT=27 /FEA=EST /TIER=ConsEnd /STK=2 /UG=Gma.6312 /UG_TITLE=Glycine max transcribed sequence with weak similarity to protein pir:T51458 (A.thaliana) T51458 hypothetical protein K10A8_20 - Arabidopsis thaliana /REP_ORG=G. max
Gma.3591.1.S1_x_at	0.879932			gb:BE440266 /DB_XREF=gi:9439752 /DB_XREF=sp43c10.y1 /CLONE=GENOME SYSTEMS CLONE ID: Gm-c1043-1003 /TID=Gma.3591.1 /CNT=19 /FEA=EST /TIER=ConsEnd /STK=2 /UG=Gma.3591 /UG_TITLE=Glycine max transcribed sequence with moderate similarity to protein pir:JT0755 (A.thaliana) JT0755 ethylene-forming enzyme - Arabidopsis thaliana /REP_ORG=G. max
Gma.3604.1.S1_at	0.772226			gb:AW349604 /DB_XREF=gi:6847314 /DB_XREF=GM210006A11A1 /CLONE=Gm-r1021-1921 /TID=Gma.3604.1 /CNT=16 /FEA=EST /TIER=ConsEnd /STK=2 /UG=Gma.3604 /UG_TITLE=Glycine max transcribed sequence with moderate similarity to protein ref:NP_195131.1 (A.thaliana) caffeoyl-CoA O-methyltransferase - like protein (Arabidopsis thaliana) /REP_ORG=G. max
Gma.3997.1.S1_at	0.754471			gb:BQ610899 /DB_XREF=gi:21600568 /DB_XREF=sap52c07.y1 /CLONE=SOYBEAN CLONE ID: Gm-c1087-4333 /TID=Gma.3997.1 /CNT=11 /FEA=EST /TIER=ConsEnd /STK=2 /UG=Gma.3997 /UG_TITLE=Glycine max transcribed sequence with weak similarity to protein ref:NP_186817.1 (A.thaliana) unknown protein (Arabidopsis thaliana) /REP_ORG=G. max
Gma.8367.1.S1_at	0.877082			gb:BE657976 /DB_XREF=gi:14196108 /DB_XREF=GM700004A20C1 /CLONE=Gm-r1070-1250 /TID=Gma.8367.1 /CNT=7 /FEA=EST /TIER=ConsEnd /STK=2 /UG=Gma.8367 /UG_TITLE=Glycine max transcribed sequence with weak similarity to protein ref:NP_194529.1 (A.thaliana) putative protein (Arabidopsis thaliana) /REP_ORG=G. max
Gma.13663.1.S1_at	0.751769			gb:BI969260 /DB_XREF=gi:16343665 /DB_XREF=GM830007B20D01 /CLONE=Gm-r1083-2474 /TID=Gma.13663.1 /CNT=12 /FEA=EST /TIER=ConsEnd /STK=2 /UG=Gma.13663 /UG_TITLE=Glycine max transcribed sequence with weak similarity to protein ref:NP_192203.1 (A.thaliana) hypothetical protein (Arabidopsis thaliana) /REP_ORG=G. max
Gma.1509.1.S1_at	0.890625			gb:BE820688 /DB_XREF=gi:10252922 /DB_XREF=GM700013A10D7 /CLONE=Gm-r1070-5149 /TID=Gma.1509.1 /CNT=12 /FEA=EST /TIER=ConsEnd /STK=2 /UG=Gma.1509 /UG_TITLE=Glycine max transcribed sequence with weak similarity to protein pir:T13005 (A.thaliana) T13005 hypothetical protein T24C20.40 - Arabidopsis thaliana /REP_ORG=G. max
Gma.15749.1.A1_at	0.809929			gb:CD414668 /DB_XREF=gi:31472640 /DB_XREF=Gm_ck46863 /TID=Gma.15749.1 /CNT=6 /FEA=EST /TIER=ConsEnd /STK=2 /UG=Gma.15749 /UG_TITLE=Glycine max transcribed sequence with moderate similarity to protein ref:NP_569020.1 (A.thaliana) putative protein (Arabidopsis thaliana) /REP_ORG=G. max
Gma.5141.1.S1_at	0.769102			gb:BI971102 /DB_XREF=gi:16345507 /DB_XREF=GM830012B10B02 /CLONE=Gm-r1083-4299 /TID=Gma.5141.1 /CNT=5 /FEA=EST /TIER=ConsEnd /STK=2 /UG=Gma.5141 /UG_TITLE=Glycine max transcribed sequence with moderate similarity to protein ref:NP_180580.1 (A.thaliana) putative laccase (Arabidopsis thaliana) /REP_ORG=G. max
Gma.10166.1.S1_at	0.762283			gb:AW309546 /DB_XREF=gi:6725147 /DB_XREF=sf20h10.x1 /CLONE=GENOME SYSTEMS CLONE ID: Gm-c1028-572 /TID=Gma.10166.1 /CNT=5 /FEA=EST /TIER=ConsEnd /STK=2 /UG=Gma.10166 /UG_TITLE=Glycine max transcribed sequence with weak similarity to protein pir:T49986 (A.thaliana) T49986 lectin-like protein kinase-like - Arabidopsis thaliana /REP_ORG=G. max
Gma.13006.1.S1_s_at	0.780891			gb:CD395352 /DB_XREF=gi:31310149 /DB_XREF=Gm_ck15345 /TID=Gma.13006.1 /CNT=5 /FEA=EST /TIER=ConsEnd /STK=2 /UG=Gma.13006 /UG_TITLE=Glycine max transcribed sequence with weak similarity to protein ref:NP_564495.1 (A.thaliana) expressed protein (Arabidopsis thaliana) /REP_ORG=G. max
Gma.13094.1.S1_at	0.806682			gb:CD396464 /DB_XREF=gi:31311261 /DB_XREF=Gm_ck16722 /TID=Gma.13094.1 /CNT=7 /FEA=EST /TIER=ConsEnd /STK=2 /UG=Gma.13094 /UG_TITLE=Glycine max transcribed sequence with moderate similarity to protein ref:NP_192919.1 (A.thaliana) hydroxymethylglutaryl-CoA synthase (Arabidopsis thaliana) /REP_ORG=G. max
Gma.16288.1.S1_at	0.774599			gb:AW598590 /DB_XREF=gi:7286103 /DB_XREF=sj93e10.y1 /CLONE=GENOME SYSTEMS CLONE ID: Gm-c1023-2179 /TID=Gma.16288.1 /CNT=6 /FEA=EST /TIER=ConsEnd /STK=2 /UG=Gma.16288 /UG_TITLE=Glycine max transcribed sequence with weak similarity to protein ref:NP_566398.1 (A.thaliana) expressed protein (Arabidopsis thaliana) /REP_ORG=G. max
GmaAffx.6605.1.A1_at	0.76865			gb:CD410677 /DB_XREF=gi:31468649 /DB_XREF=Gm_ck38893 /TID=GmaAffx.6605.1 /CNT=3 /FEA=EST /TIER=ConsEnd /STK=2 /NOTE=sequence(s) not in UniGene /REP_ORG=G. max
GmaAffx.1307.1.S1_at	0.777929			gb:BE190793 /DB_XREF=gi:8669686 /DB_XREF=so23f04.y1 /CLONE=GENOME SYSTEMS CLONE ID: Gm-c1037-3032 /TID=GmaAffx.1307.1 /CNT=3 /FEA=EST /TIER=ConsEnd /STK=2 /NOTE=sequence(s) not in UniGene /REP_ORG=G. max
Gma.8706.1.S1_at	0.766883			gb:BU762562 /DB_XREF=gi:23728972 /DB_XREF=sas29a08.y1 /CLONE=SOYBEAN CLONE ID: Gm-c1080-5031 /TID=Gma.8706.1 /CNT=3 /FEA=EST /TIER=ConsEnd /STK=2 /UG=Gma.8706 /UG_TITLE=Glycine max transcribed sequence with weak similarity to protein ref:NP_565466.1 (A.thaliana) Expressed protein (Arabidopsis thaliana) /REP_ORG=G. max
Gma.6150.1.S1_at	0.755888			gb:BU546188 /DB_XREF=gi:22929049 /DB_XREF=GM880009B20C01 /CLONE=Gm-r1088-3194 /TID=Gma.6150.1 /CNT=2 /FEA=EST /TIER=ConsEnd /STK=2 /UG=Gma.6150 /UG_TITLE=Glycine max transcribed sequence with moderate similarity to protein sp:Q9ZSK4 (A.thaliana) ADF3_ARATH Actin-depolymerizing factor 3 (ADF 3) (AtADF3) /REP_ORG=G. max
Gma.10745.1.A1_at	0.773678			gb:CD403308 /DB_XREF=gi:31461280 /DB_XREF=Gm_ck26035 /TID=Gma.10745.1 /CNT=2 /FEA=EST /TIER=ConsEnd /STK=2 /UG=Gma.10745 /UG_TITLE=Glycine max transcribed sequence with weak similarity to protein pir:T47547 (A.thaliana) T47547 hypothetical protein F8J2.70 - Arabidopsis thaliana /REP_ORG=G. max
Gma.10857.1.S1_at	0.866765			gb:CD405976 /DB_XREF=gi:31463948 /DB_XREF=Gm_ck30120 /TID=Gma.10857.1 /CNT=2 /FEA=EST /TIER=ConsEnd /STK=2 /UG=Gma.10857 /UG_TITLE=Glycine max transcribed sequence with moderate similarity to protein ref:NP_566398.1 (A.thaliana) expressed protein (Arabidopsis thaliana) /REP_ORG=G. max
GmaAffx.82378.1.A1_at	0.871419			gb:BI969297 /DB_XREF=gi:16343702 /DB_XREF=GM830007B20G11 /CLONE=Gm-r1083-2638 /TID=GmaAffx.82378.1 /CNT=2 /FEA=EST /TIER=ConsEnd /STK=2 /NOTE=sequence(s) not in UniGene /REP_ORG=G. max
Gma.13010.1.A1_s_at	0.826629			gb:CD396246 /DB_XREF=gi:31311043 /DB_XREF=Gm_ck16481 /TID=Gma.13010.1 /CNT=2 /FEA=EST /TIER=ConsEnd /STK=2 /UG=Gma.13010 /UG_TITLE=Glycine max transcribed sequence with weak similarity to protein ref:NP_566550.1 (A.thaliana) putative glucosyltransferase; supported by cDNA: Ceres:43075 Alternative splicing isoform (Arabidopsis thaliana) /REP_ORG=G. max
Gma.6010.1.S1_s_at	0.821507			gb:AW349328 /DB_XREF=gi:6847038 /DB_XREF=GM210005A11B8 /CLONE=Gm-r1021-1599 /TID=Gma.6010.1 /CNT=2 /FEA=EST /TIER=ConsEnd /STK=2 /UG=Gma.6010 /UG_TITLE=Glycine max transcribed sequences /REP_ORG=G. max
Gma.6613.1.A1_at	0.763647			gb:AW350818 /DB_XREF=gi:6848528 /DB_XREF=GM210009A20E12 /CLONE=Gm-r1021-3288 /TID=Gma.6613.1 /CNT=2 /FEA=EST /TIER=ConsEnd /STK=2 /UG=Gma.6613 /UG_TITLE=Glycine max transcribed sequence with moderate similarity to protein pir:T50027 (A.thaliana) T50027 annexin-like protein - Arabidopsis thaliana /REP_ORG=G. max
GmaAffx.48202.1.S1_at	0.841833			gb:BF595839 /DB_XREF=gi:11688163 /DB_XREF=su80d04.y1 /CLONE=GENOME SYSTEMS CLONE ID: Gm-c1055-943 /TID=GmaAffx.48202.1 /CNT=2 /FEA=EST /TIER=ConsEnd /STK=2 /NOTE=sequence(s) not in UniGene /REP_ORG=G. max
Gma.6150.2.S1_x_at	0.838596			gb:CD416056 /DB_XREF=gi:31474028 /DB_XREF=Gm_ck6316 /TID=Gma.6150.2 /CNT=173 /FEA=EST /TIER=ConsEnd /STK=1 /UG=Gma.6150 /UG_TITLE=Glycine max transcribed sequence with moderate similarity to protein sp:Q9ZSK4 (A.thaliana) ADF3_ARATH Actin-depolymerizing factor 3 (ADF 3) (AtADF3) /REP_ORG=G. max
Gma.11324.2.S1_a_at	0.767962			gb:CD397701 /DB_XREF=gi:31312498 /DB_XREF=Gm_ck18630 /TID=Gma.11324.2 /CNT=86 /FEA=EST /TIER=ConsEnd /STK=1 /UG=Gma.11324 /UG_TITLE=Glycine max transcribed sequence with moderate similarity to protein ref:NP_188245.1 (A.thaliana) delta tonoplast integral protein (delta-TIP) (Arabidopsis thaliana) /REP_ORG=G. max
Gma.11324.2.S1_at	0.797686			gb:CD397701 /DB_XREF=gi:31312498 /DB_XREF=Gm_ck18630 /TID=Gma.11324.2 /CNT=86 /FEA=EST /TIER=ConsEnd /STK=1 /UG=Gma.11324 /UG_TITLE=Glycine max transcribed sequence with moderate similarity to protein ref:NP_188245.1 (A.thaliana) delta tonoplast integral protein (delta-TIP) (Arabidopsis thaliana) /REP_ORG=G. max
Gma.6646.2.S1_at	0.826832			gb:CD404900 /DB_XREF=gi:31462872 /DB_XREF=Gm_ck2809 /TID=Gma.6646.2 /CNT=26 /FEA=EST /TIER=ConsEnd /STK=1 /UG=Gma.6646 /UG_TITLE=Glycine max transcribed sequence with moderate similarity to protein ref:NP_564870.1 (A.thaliana) copper homeostasis factor, putative (Arabidopsis thaliana) /REP_ORG=G. max
Gma.6646.1.S1_at	0.7549			gb:CD417549 /DB_XREF=gi:31475521 /DB_XREF=Gm_ck8310 /TID=Gma.6646.1 /CNT=63 /FEA=EST /TIER=ConsEnd /STK=1 /UG=Gma.6646 /UG_TITLE=Glycine max transcribed sequence with moderate similarity to protein ref:NP_564870.1 (A.thaliana) copper homeostasis factor, putative (Arabidopsis thaliana) /REP_ORG=G. max
Gma.10826.3.S1_at	0.764486			gb:CD390792 /DB_XREF=gi:31305589 /DB_XREF=Gm_ck0181 /TID=Gma.10826.3 /CNT=79 /FEA=EST /TIER=ConsEnd /STK=1 /UG=Gma.10826 /UG_TITLE=Glycine max transcribed sequence with strong similarity to protein ref:NP_200330.1 (A.thaliana) AAB58478.1) (Arabidopsis thaliana) /REP_ORG=G. max
Gma.1269.1.S1_at	0.764381			gb:AW309671 /DB_XREF=gi:6725272 /DB_XREF=sf22h04.x1 /CLONE=GENOME SYSTEMS CLONE ID: Gm-c1028-752 /TID=Gma.1269.1 /CNT=74 /FEA=EST /TIER=ConsEnd /STK=1 /UG=Gma.1269 /UG_TITLE=Glycine max transcribed sequence with weak similarity to protein ref:NP_197445.1 (A.thaliana) cinnamyl-alcohol dehydrogenase - like protein (Arabidopsis thaliana) /REP_ORG=G. max
GmaAffx.89828.1.S1_s_at	0.803982			gb:CK606595 /DB_XREF=gi:41146384 /DB_XREF=gmrhRww6-14_C10_T7 /TID=GmaAffx.89828.1 /CNT=1 /FEA=EST /TIER=ConsEnd /STK=0 /NOTE=sequence(s) not in UniGene /REP_ORG=G. max
Gma.1288.1.S1_at	0.87779			gb:BQ612713 /DB_XREF=gi:21602382 /DB_XREF=sap73h02.y1 /CLONE=SOYBEAN CLONE ID: Gm-c1087-6484 /TID=Gma.1288.1 /CNT=30 /FEA=EST /TIER=ConsEnd /STK=1 /UG=Gma.1288 /UG_TITLE=Glycine max transcribed sequence with moderate similarity to protein ref:NP_565529.1 (A.thaliana) putative aspartate aminotransferase (Arabidopsis thaliana) /REP_ORG=G. max
Gma.6540.1.S1_at	0.773872			gb:AW309284 /DB_XREF=gi:6724885 /DB_XREF=sf15a12.x1 /CLONE=GENOME SYSTEMS CLONE ID: Gm-c1028-23 /TID=Gma.6540.1 /CNT=20 /FEA=EST /TIER=ConsEnd /STK=1 /UG=Gma.6540 /UG_TITLE=Glycine max transcribed sequence with weak similarity to protein sp:Q02972 (A.thaliana) MTD2_ARATH Probable mannitol dehydrogenase 2 (NAD-dependent mannitol dehydrogenase 2) /REP_ORG=G. max
GmaAffx.88379.1.S1_at	0.779918			gb:BM567833 /DB_XREF=gi:18848721 /DB_XREF=sam89c03.y2 /CLONE=SOYBEAN CLONE ID: Gm-c1087-1253 /TID=GmaAffx.88379.1 /CNT=17 /FEA=EST /TIER=ConsEnd /STK=1 /NOTE=sequence(s) not in UniGene /REP_ORG=G. max
Gma.17861.1.S1_at	0.870188			gb:AW310110 /DB_XREF=gi:6725711 /DB_XREF=sf31c03.x1 /CLONE=GENOME SYSTEMS CLONE ID: Gm-c1028-1565 /TID=Gma.17861.1 /CNT=16 /FEA=EST /TIER=ConsEnd /STK=1 /UG=Gma.17861 /UG_TITLE=Glycine max transcribed sequence with moderate similarity to protein ref:NP_172427.1 (A.thaliana) germin-like protein (Arabidopsis thaliana) /REP_ORG=G. max
Gma.6296.1.S1_at	0.787227			gb:CD400030 /DB_XREF=gi:31458002 /DB_XREF=Gm_ck2179 /TID=Gma.6296.1 /CNT=13 /FEA=EST /TIER=ConsEnd /STK=1 /UG=Gma.6296 /UG_TITLE=Glycine max transcribed sequence with weak similarity to protein pir:T01305 (A.thaliana) T01305 hypothetical protein T14P8.5 - Arabidopsis thaliana /REP_ORG=G. max
Gma.4429.1.S1_at	0.870845			gb:BI967598 /DB_XREF=gi:16342003 /DB_XREF=GM830002B10D01 /CLONE=Gm-r1083-553 /TID=Gma.4429.1 /CNT=20 /FEA=EST /TIER=ConsEnd /STK=1 /UG=Gma.4429 /UG_TITLE=Glycine max transcribed sequence with weak similarity to protein pir:T44928 (A.thaliana) T44928 L-ascorbate oxidase (EC 1.10.3.3) (imported) - Arabidopsis thaliana (fragment) /REP_ORG=G. max
Gma.9043.1.S1_at	0.836943			gb:BQ299017 /DB_XREF=gi:20814539 /DB_XREF=sao53g11.y1 /CLONE=SOYBEAN CLONE ID: Gm-c1073-3021 /TID=Gma.9043.1 /CNT=3 /FEA=EST /TIER=ConsEnd /STK=1 /UG=Gma.9043 /UG_TITLE=Glycine max transcribed sequence with weak similarity to protein ref:NP_566604.1 (A.thaliana) expressed protein (Arabidopsis thaliana) /REP_ORG=G. max
Gma.9043.1.S1_s_at	0.763026			gb:BQ299017 /DB_XREF=gi:20814539 /DB_XREF=sao53g11.y1 /CLONE=SOYBEAN CLONE ID: Gm-c1073-3021 /TID=Gma.9043.1 /CNT=3 /FEA=EST /TIER=ConsEnd /STK=1 /UG=Gma.9043 /UG_TITLE=Glycine max transcribed sequence with weak similarity to protein ref:NP_566604.1 (A.thaliana) expressed protein (Arabidopsis thaliana) /REP_ORG=G. max
Gma.15985.1.S1_at	0.786883			gb:CD402460 /DB_XREF=gi:31460492 /DB_XREF=Gm_ck25106 /TID=Gma.15985.1 /CNT=17 /FEA=EST /TIER=ConsEnd /STK=1 /UG=Gma.15985 /UG_TITLE=Glycine max transcribed sequence with weak similarity to protein pir:T51337 (A.thaliana) T51337 auxin-induced protein AIR12 (imported) - Arabidopsis thaliana (fragment) /REP_ORG=G. max
GmaAffx.90160.1.S1_at	0.778035			gb:CF805885 /DB_XREF=gi:37994139 /DB_XREF=psHB001xH21f /CLONE=sHB001H21 /TID=GmaAffx.90160.1 /CNT=1 /FEA=EST /TIER=ConsEnd /STK=0 /NOTE=sequence(s) not in UniGene /REP_ORG=G. max
Gma.4325.1.S1_at	0.763384			gb:CD409538 /DB_XREF=gi:31467510 /DB_XREF=Gm_ck36624 /TID=Gma.4325.1 /CNT=12 /FEA=EST /TIER=ConsEnd /STK=1 /UG=Gma.4325 /UG_TITLE=Glycine max transcribed sequence with weak similarity to protein ref:NP_172142.1 (A.thaliana) 3-hydroxyisobutyryl-coenzyme A hydrolase, putative (Arabidopsis thaliana) /REP_ORG=G. max
Gma.4325.1.S1_s_at	0.899173			gb:CD409538 /DB_XREF=gi:31467510 /DB_XREF=Gm_ck36624 /TID=Gma.4325.1 /CNT=12 /FEA=EST /TIER=ConsEnd /STK=1 /UG=Gma.4325 /UG_TITLE=Glycine max transcribed sequence with weak similarity to protein ref:NP_172142.1 (A.thaliana) 3-hydroxyisobutyryl-coenzyme A hydrolase, putative (Arabidopsis thaliana) /REP_ORG=G. max
Gma.4216.2.S1_s_at	0.785798			gb:CD405657 /DB_XREF=gi:31463629 /DB_XREF=Gm_ck2948 /TID=Gma.4216.2 /CNT=11 /FEA=EST /TIER=ConsEnd /STK=1 /UG=Gma.4216 /UG_TITLE=Glycine max transcribed sequence with moderate similarity to protein ref:NP_196891.1 (A.thaliana) BAA81669.1) (Arabidopsis thaliana) /REP_ORG=G. max
Gma.7635.1.S1_at	0.839538			gb:AW310136 /DB_XREF=gi:6725737 /DB_XREF=sf31f03.x1 /CLONE=GENOME SYSTEMS CLONE ID: Gm-c1028-1590 /TID=Gma.7635.1 /CNT=22 /FEA=EST /TIER=ConsEnd /STK=1 /UG=Gma.7635 /UG_TITLE=Glycine max transcribed sequence with weak similarity to protein ref:NP_181710.1 (A.thaliana) putative zinc protease (Arabidopsis thaliana) /REP_ORG=G. max
Gma.5244.2.S1_at	0.796097			gb:CD415693 /DB_XREF=gi:31473665 /DB_XREF=Gm_ck5863 /TID=Gma.5244.2 /CNT=13 /FEA=EST /TIER=ConsEnd /STK=1 /UG=Gma.5244 /UG_TITLE=Glycine max transcribed sequence with moderate similarity to protein ref:NP_565736.1 (A.thaliana) putative purine-rich single-stranded DNA-binding protein (Arabidopsis thaliana) /REP_ORG=G. max
Gma.1907.1.S1_at	0.770848			gb:BG726144 /DB_XREF=gi:14011222 /DB_XREF=sae07g06.y1 /CLONE=GENOME SYSTEMS CLONE ID: Gm-c1055-4547 /TID=Gma.1907.1 /CNT=11 /FEA=EST /TIER=ConsEnd /STK=1 /UG=Gma.1907 /UG_TITLE=Glycine max transcribed sequence with weak similarity to protein ref:NP_566387.1 (A.thaliana) expressed protein (Arabidopsis thaliana) /REP_ORG=G. max
Gma.6796.1.S1_at	0.757603			gb:BU545053 /DB_XREF=gi:22927914 /DB_XREF=GM880006A20A06 /CLONE=Gm-r1088-1932 /TID=Gma.6796.1 /CNT=14 /FEA=EST /TIER=ConsEnd /STK=1 /UG=Gma.6796 /UG_TITLE=Glycine max transcribed sequence with weak similarity to protein sp:P43297 (A.thaliana) RD21_ARATH Cysteine proteinase RD21A precursor /REP_ORG=G. max
Gma.1270.1.S1_at	0.797959			gb:CD405147 /DB_XREF=gi:31463119 /DB_XREF=Gm_ck28413 /TID=Gma.1270.1 /CNT=11 /FEA=EST /TIER=ConsEnd /STK=1 /UG=Gma.1270 /UG_TITLE=Glycine max transcribed sequence with moderate similarity to protein ref:NP_172491.1 (A.thaliana) putative transcription factor (Arabidopsis thaliana) /REP_ORG=G. max
Gma.16117.1.S1_at	0.766187			gb:CD408665 /DB_XREF=gi:31466637 /DB_XREF=Gm_ck35141 /TID=Gma.16117.1 /CNT=11 /FEA=EST /TIER=ConsEnd /STK=1 /UG=Gma.16117 /UG_TITLE=Glycine max transcribed sequence with weak similarity to protein pir:T05786 (A.thaliana) T05786 hypothetical protein M7J2.20 - Arabidopsis thaliana /REP_ORG=G. max
GmaAffx.257.1.S1_at	0.826321			gb:AW348658 /DB_XREF=gi:6846378 /DB_XREF=GM210003A11D12 /CLONE=Gm-r1021-935 /TID=GmaAffx.257.1 /CNT=8 /FEA=EST /TIER=ConsEnd /STK=1 /NOTE=sequence(s) not in UniGene /REP_ORG=G. max
Gma.11076.1.S1_at	0.798143			gb:BE658385 /DB_XREF=gi:9984277 /DB_XREF=GM700005B20H11 /CLONE=Gm-r1070-1918 /TID=Gma.11076.1 /CNT=7 /FEA=EST /TIER=ConsEnd /STK=1 /UG=Gma.11076 /UG_TITLE=Glycine max transcribed sequence with weak similarity to protein ref:NP_567418.1 (A.thaliana) expressed protein (Arabidopsis thaliana) /REP_ORG=G. max
Gma.4687.1.S1_at	0.75095			gb:AW309716 /DB_XREF=gi:6725317 /DB_XREF=sf23f09.x1 /CLONE=GENOME SYSTEMS CLONE ID: Gm-c1028-834 /TID=Gma.4687.1 /CNT=13 /FEA=EST /TIER=ConsEnd /STK=1 /UG=Gma.4687 /UG_TITLE=Glycine max transcribed sequence with weak similarity to protein ref:NP_174363.1 (A.thaliana) putative reticuline oxidase-like protein (Arabidopsis thaliana) /REP_ORG=G. max
Gma.2169.1.S1_s_at	0.810083			gb:AW396736 /DB_XREF=gi:6915206 /DB_XREF=sf37a11.x1 /CLONE=GENOME SYSTEMS CLONE ID: Gm-c1028-2133 /TID=Gma.2169.1 /CNT=12 /FEA=EST /TIER=ConsEnd /STK=1 /UG=Gma.2169 /UG_TITLE=Glycine max transcribed sequence with moderate similarity to protein pir:T50526 (A.thaliana) T50526 CaLB protein - Arabidopsis thaliana /REP_ORG=G. max
GmaAffx.17756.1.S1_at	0.783334			gb:BE821217 /DB_XREF=gi:10253451 /DB_XREF=GM700024A10E11 /CLONE=Gm-r1070-3669 /TID=GmaAffx.17756.1 /CNT=11 /FEA=EST /TIER=ConsEnd /STK=1 /NOTE=sequence(s) not in UniGene /REP_ORG=G. max
GmaAffx.85311.1.S1_at	0.809046			gb:BI971353 /DB_XREF=gi:16345758 /DB_XREF=GM830013A11H12 /CLONE=Gm-r1083-4967 /TID=GmaAffx.85311.1 /CNT=10 /FEA=EST /TIER=ConsEnd /STK=1 /NOTE=sequence(s) not in UniGene /REP_ORG=G. max
Gma.6709.1.S1_at	0.848529			gb:BE823291 /DB_XREF=gi:10255525 /DB_XREF=GM700020B10F9 /CLONE=Gm-r1070-7961 /TID=Gma.6709.1 /CNT=10 /FEA=EST /TIER=ConsEnd /STK=1 /UG=Gma.6709 /UG_TITLE=Glycine max transcribed sequence with weak similarity to protein ref:NP_568878.1 (A.thaliana) serinethreonine protein kinase (Arabidopsis thaliana) /REP_ORG=G. max
Gma.17305.1.S1_at	0.814021			gb:AW351319 /DB_XREF=gi:6849029 /DB_XREF=GM210011B10C8 /CLONE=Gm-r1021-3975 /TID=Gma.17305.1 /CNT=8 /FEA=EST /TIER=ConsEnd /STK=1 /UG=Gma.17305 /UG_TITLE=Glycine max transcribed sequence with weak similarity to protein ref:NP_187698.1 (A.thaliana) putative alpha-hydroxynitrile lyase (Arabidopsis thaliana) /REP_ORG=G. max
Gma.2262.1.S1_at	0.795011			gb:BE821923 /DB_XREF=gi:10254157 /DB_XREF=GM700015B20G10 /CLONE=Gm-r1070-6092 /TID=Gma.2262.1 /CNT=8 /FEA=EST /TIER=ConsEnd /STK=1 /UG=Gma.2262 /UG_TITLE=Glycine max transcribed sequence with moderate similarity to protein ref:NP_188048.1 (A.thaliana) putative pectin methylesterase (Arabidopsis thaliana) /REP_ORG=G. max
Gma.2379.1.A1_at	0.761936			gb:AW309726 /DB_XREF=gi:6725327 /DB_XREF=sf23g12.x1 /CLONE=GENOME SYSTEMS CLONE ID: Gm-c1028-863 /TID=Gma.2379.1 /CNT=6 /FEA=EST /TIER=ConsEnd /STK=1 /UG=Gma.2379 /UG_TITLE=Glycine max transcribed sequence with weak similarity to protein pir:T47634 (A.thaliana) T47634 hypothetical protein T5N23.110 - Arabidopsis thaliana /REP_ORG=G. max
GmaAffx.5970.1.S1_at	0.807642			gb:BE657785 /DB_XREF=gi:14195954 /DB_XREF=GM700003A20E11 /CLONE=Gm-r1070-982 /TID=GmaAffx.5970.1 /CNT=11 /FEA=EST /TIER=ConsEnd /STK=1 /NOTE=sequence(s) not in UniGene /REP_ORG=G. max
Gma.572.1.S1_at	0.860179			gb:BE822869 /DB_XREF=gi:10255103 /DB_XREF=GM700019A10D7 /CLONE=Gm-r1070-7453 /TID=Gma.572.1 /CNT=7 /FEA=EST /TIER=ConsEnd /STK=1 /UG=Gma.572 /UG_TITLE=Glycine max transcribed sequence with weak similarity to protein ref:NP_566990.1 (A.thaliana) putative protein (Arabidopsis thaliana) /REP_ORG=G. max
GmaAffx.59050.1.S1_at	0.828746			gb:BG359608 /DB_XREF=gi:13240299 /DB_XREF=sac26c09.y1 /CLONE=GENOME SYSTEMS CLONE ID: Gm-c1051-3210 /TID=GmaAffx.59050.1 /CNT=6 /FEA=EST /TIER=ConsEnd /STK=1 /NOTE=sequence(s) not in UniGene /REP_ORG=G. max
Gma.13109.1.S1_at	0.776766			gb:CD395840 /DB_XREF=gi:31310637 /DB_XREF=Gm_ck15921 /TID=Gma.13109.1 /CNT=6 /FEA=EST /TIER=ConsEnd /STK=1 /UG=Gma.13109 /UG_TITLE=Glycine max transcribed sequences /REP_ORG=G. max
GmaAffx.45461.1.S1_at	0.77235			gb:BE659709 /DB_XREF=gi:9985601 /DB_XREF=GM700010B10D4 /CLONE=Gm-r1070-4015 /TID=GmaAffx.45461.1 /CNT=6 /FEA=EST /TIER=ConsEnd /STK=1 /NOTE=sequence(s) not in UniGene /REP_ORG=G. max
Gma.7422.1.S1_at	0.818418			gb:BQ612005 /DB_XREF=gi:21601674 /DB_XREF=sap76b08.y1 /CLONE=SOYBEAN CLONE ID: Gm-c1087-6591 /TID=Gma.7422.1 /CNT=5 /FEA=EST /TIER=ConsEnd /STK=1 /UG=Gma.7422 /UG_TITLE=Glycine max transcribed sequence with weak similarity to protein ref:NP_566712.1 (A.thaliana) expressed protein (Arabidopsis thaliana) /REP_ORG=G. max
Gma.6640.1.S1_at	0.768367			gb:BQ628278 /DB_XREF=gi:21675927 /DB_XREF=sap44h09.y1 /CLONE=SOYBEAN CLONE ID: Gm-c1087-3809 /TID=Gma.6640.1 /CNT=5 /FEA=EST /TIER=ConsEnd /STK=1 /UG=Gma.6640 /UG_TITLE=Glycine max transcribed sequence with moderate similarity to protein ref:NP_201440.1 (A.thaliana) CAA66964.1) (Arabidopsis thaliana) /REP_ORG=G. max
Gma.6213.1.S1_at	0.793336			gb:CD401652 /DB_XREF=gi:31459624 /DB_XREF=Gm_ck24031 /TID=Gma.6213.1 /CNT=5 /FEA=EST /TIER=ConsEnd /STK=1 /UG=Gma.6213 /UG_TITLE=Glycine max transcribed sequence with weak similarity to protein ref:NP_187538.1 (A.thaliana) putative glutathione transferase (Arabidopsis thaliana) /REP_ORG=G. max
GmaAffx.66161.1.S1_at	0.85963			gb:BE821647 /DB_XREF=gi:10253881 /DB_XREF=GM700015A10A11 /CLONE=Gm-r1070-5781 /TID=GmaAffx.66161.1 /CNT=8 /FEA=EST /TIER=ConsEnd /STK=1 /NOTE=sequence(s) not in UniGene /REP_ORG=G. max
Gma.4769.1.S1_at	0.756248			gb:AW310445 /DB_XREF=gi:6726046 /DB_XREF=sf36c01.x1 /CLONE=GENOME SYSTEMS CLONE ID: Gm-c1028-2041 /TID=Gma.4769.1 /CNT=6 /FEA=EST /TIER=ConsEnd /STK=1 /UG=Gma.4769 /UG_TITLE=Glycine max transcribed sequence with moderate similarity to protein ref:NP_568174.1 (A.thaliana) protein phosphatase 2C-like (Arabidopsis thaliana) /REP_ORG=G. max
GmaAffx.86766.1.S1_at	0.822104			gb:CA820659 /DB_XREF=gi:26269596 /DB_XREF=sau92f07.y1 /CLONE=SOYBEAN CLONE ID: Gm-c1048-3350 /TID=GmaAffx.86766.1 /CNT=6 /FEA=EST /TIER=ConsEnd /STK=1 /NOTE=sequence(s) not in UniGene /REP_ORG=G. max
Gma.9432.1.S1_at	0.750445			gb:CA802711 /DB_XREF=gi:26059797 /DB_XREF=sau41a08.y1 /CLONE=SOYBEAN CLONE ID: Gm-c1071-3471 /TID=Gma.9432.1 /CNT=6 /FEA=EST /TIER=ConsEnd /STK=1 /UG=Gma.9432 /UG_TITLE=Glycine max transcribed sequences /REP_ORG=G. max
Gma.3381.1.S1_at	0.765966			gb:BE658438 /DB_XREF=gi:9984330 /DB_XREF=GM700006A10G7 /CLONE=Gm-r1070-2221 /TID=Gma.3381.1 /CNT=6 /FEA=EST /TIER=ConsEnd /STK=1 /UG=Gma.3381 /UG_TITLE=Glycine max transcribed sequence with weak similarity to protein ref:NP_187693.1 (A.thaliana) hypothetical protein (Arabidopsis thaliana) /REP_ORG=G. max
GmaAffx.10095.1.S1_at	0.876219			gb:BI970478 /DB_XREF=gi:16344883 /DB_XREF=GM830010B12F11 /CLONE=Gm-r1083-3741 /TID=GmaAffx.10095.1 /CNT=5 /FEA=EST /TIER=ConsEnd /STK=1 /NOTE=sequence(s) not in UniGene /REP_ORG=G. max
Gma.2477.1.S1_at	0.771955			gb:BE820356 /DB_XREF=gi:10252590 /DB_XREF=GM700011B10G10 /CLONE=Gm-r1070-4555 /TID=Gma.2477.1 /CNT=5 /FEA=EST /TIER=ConsEnd /STK=1 /UG=Gma.2477 /UG_TITLE=Glycine max transcribed sequence with moderate similarity to protein ref:NP_568173.1 (A.thaliana) putative protein (Arabidopsis thaliana) /REP_ORG=G. max
Gma.11460.1.S1_at	0.762146			gb:CD390549 /DB_XREF=gi:31305346 /DB_XREF=Gm_ck1002 /TID=Gma.11460.1 /CNT=5 /FEA=EST /TIER=ConsEnd /STK=1 /UG=Gma.11460 /UG_TITLE=Glycine max transcribed sequence with weak similarity to protein ref:NP_189087.1 (A.thaliana) hypothetical protein (Arabidopsis thaliana) /REP_ORG=G. max
Gma.15110.1.S1_at	0.790523			gb:CD416313 /DB_XREF=gi:31474285 /DB_XREF=Gm_ck6647 /TID=Gma.15110.1 /CNT=5 /FEA=EST /TIER=ConsEnd /STK=1 /UG=Gma.15110 /UG_TITLE=Glycine max transcribed sequence with moderate similarity to protein ref:NP_565882.1 (A.thaliana) expressed protein (Arabidopsis thaliana) /REP_ORG=G. max
GmaAffx.83607.1.S1_at	0.873109			gb:BI970301 /DB_XREF=gi:16344706 /DB_XREF=GM830010A10F04 /CLONE=Gm-r1083-3703 /TID=GmaAffx.83607.1 /CNT=5 /FEA=EST /TIER=ConsEnd /STK=1 /NOTE=sequence(s) not in UniGene /REP_ORG=G. max
GmaAffx.26181.1.A1_at	0.774903			gb:BI969887 /DB_XREF=gi:16344292 /DB_XREF=GM830009A23F12 /CLONE=Gm-r1083-3336 /TID=GmaAffx.26181.1 /CNT=5 /FEA=EST /TIER=ConsEnd /STK=1 /NOTE=sequence(s) not in UniGene /REP_ORG=G. max
Gma.9856.1.S1_at	0.804282			gb:BG650352 /DB_XREF=gi:13787760 /DB_XREF=sad05e12.y1 /CLONE=GENOME SYSTEMS CLONE ID: Gm-c1073-1752 /TID=Gma.9856.1 /CNT=4 /FEA=EST /TIER=ConsEnd /STK=1 /UG=Gma.9856 /UG_TITLE=Glycine max transcribed sequence with weak similarity to protein pir:T01134 (A.thaliana) T01134 hypothetical protein F26B6.10 - Arabidopsis thaliana /REP_ORG=G. max
Gma.15729.1.A1_at	0.815961			gb:BI971055 /DB_XREF=gi:16345460 /DB_XREF=GM830012A20E11 /CLONE=Gm-r1083-4438 /TID=Gma.15729.1 /CNT=4 /FEA=EST /TIER=ConsEnd /STK=1 /UG=Gma.15729 /UG_TITLE=Glycine max transcribed sequences /REP_ORG=G. max
GmaAffx.3706.1.S1_at	0.827685			gb:BE821261 /DB_XREF=gi:10253495 /DB_XREF=GM700024A20C3 /CLONE=Gm-r1070-3558 /TID=GmaAffx.3706.1 /CNT=4 /FEA=EST /TIER=ConsEnd /STK=1 /NOTE=sequence(s) not in UniGene /REP_ORG=G. max
Gma.4763.1.S1_at	0.830475			gb:AW310187 /DB_XREF=gi:6725788 /DB_XREF=sf32d10.x1 /CLONE=GENOME SYSTEMS CLONE ID: Gm-c1028-1676 /TID=Gma.4763.1 /CNT=4 /FEA=EST /TIER=ConsEnd /STK=1 /UG=Gma.4763 /UG_TITLE=Glycine max transcribed sequence with weak similarity to protein ref:NP_566464.1 (A.thaliana) beta-fructofuranosidase 1 (Arabidopsis thaliana) /REP_ORG=G. max
Gma.7451.1.A1_at	0.841686			gb:AW350790 /DB_XREF=gi:6848500 /DB_XREF=GM210009A20D6 /CLONE=Gm-r1021-3228 /TID=Gma.7451.1 /CNT=4 /FEA=EST /TIER=ConsEnd /STK=1 /UG=Gma.7451 /UG_TITLE=Glycine max transcribed sequence with weak similarity to protein ref:NP_175862.1 (A.thaliana) CRK1 protein, putative (Arabidopsis thaliana) /REP_ORG=G. max
GmaAffx.32157.1.S1_at	0.797601			gb:BU547860 /DB_XREF=gi:22930721 /DB_XREF=GM880014A20G03 /CLONE=Gm-r1088-5286 /TID=GmaAffx.32157.1 /CNT=4 /FEA=EST /TIER=ConsEnd /STK=1 /NOTE=sequence(s) not in UniGene /REP_ORG=G. max
Gma.7437.1.S1_at	0.756218			gb:BU547705 /DB_XREF=gi:22930566 /DB_XREF=GM880018B20C06 /CLONE=Gm-r1088-6660 /TID=Gma.7437.1 /CNT=4 /FEA=EST /TIER=ConsEnd /STK=1 /UG=Gma.7437 /UG_TITLE=Glycine max transcribed sequence with weak similarity to protein pir:T48556 (A.thaliana) T48556 hypothetical protein F14F18.140 - Arabidopsis thaliana /REP_ORG=G. max
Gma.7511.1.A1_at	0.841266			gb:AW309173 /DB_XREF=gi:6724774 /DB_XREF=sg05b11.y1 /CLONE=GENOME SYSTEMS CLONE ID: Gm-c1019-4726 /TID=Gma.7511.1 /CNT=4 /FEA=EST /TIER=ConsEnd /STK=1 /UG=Gma.7511 /UG_TITLE=Glycine max transcribed sequence with moderate similarity to protein ref:NP_199224.1 (A.thaliana) AAD20643.1) (Arabidopsis thaliana) /REP_ORG=G. max
Gma.14324.1.S1_s_at	0.784995			gb:BI971059 /DB_XREF=gi:16345464 /DB_XREF=GM830012A20F03 /CLONE=Gm-r1083-4470 /TID=Gma.14324.1 /CNT=4 /FEA=EST /TIER=ConsEnd /STK=1 /UG=Gma.14324 /UG_TITLE=Glycine max transcribed sequences /REP_ORG=G. max
GmaAffx.48927.1.S1_at	0.791312			gb:BI971185 /DB_XREF=gi:16345590 /DB_XREF=GM830012B20B08 /CLONE=Gm-r1083-4312 /TID=GmaAffx.48927.1 /CNT=5 /FEA=EST /TIER=ConsEnd /STK=1 /NOTE=sequence(s) not in UniGene /REP_ORG=G. max
GmaAffx.54265.1.S1_s_at	0.805041			gb:BU546096 /DB_XREF=gi:22928957 /DB_XREF=GM880010A10D09 /CLONE=Gm-r1088-3617 /TID=GmaAffx.54265.1 /CNT=4 /FEA=EST /TIER=ConsEnd /STK=1 /NOTE=sequence(s) not in UniGene /REP_ORG=G. max
GmaAffx.37013.1.S1_at	0.75426			gb:AW349979 /DB_XREF=gi:6847689 /DB_XREF=GM210006B20C12 /CLONE=Gm-r1021-2064 /TID=GmaAffx.37013.1 /CNT=4 /FEA=EST /TIER=ConsEnd /STK=1 /NOTE=sequence(s) not in UniGene /REP_ORG=G. max
GmaAffx.60387.1.S1_at	0.768873			gb:BM954488 /DB_XREF=gi:19453078 /DB_XREF=san07a03.y1 /CLONE=SOYBEAN CLONE ID: Gm-c1084-3078 /TID=GmaAffx.60387.1 /CNT=4 /FEA=EST /TIER=ConsEnd /STK=1 /NOTE=sequence(s) not in UniGene /REP_ORG=G. max
Gma.3151.2.A1_at	0.813796			gb:AW395314 /DB_XREF=gi:6913784 /DB_XREF=sh46e08.y1 /CLONE=GENOME SYSTEMS CLONE ID: Gm-c1017-4767 /TID=Gma.3151.2 /CNT=3 /FEA=EST /TIER=ConsEnd /STK=1 /UG=Gma.3151 /UG_TITLE=Glycine max transcribed sequence with moderate similarity to protein ref:NP_565868.1 (A.thaliana) expressed protein (Arabidopsis thaliana) /REP_ORG=G. max
Gma.16740.1.A1_at	0.761048			gb:CD404775 /DB_XREF=gi:31462747 /DB_XREF=Gm_ck27794 /TID=Gma.16740.1 /CNT=3 /FEA=EST /TIER=ConsEnd /STK=1 /UG=Gma.16740 /UG_TITLE=Glycine max transcribed sequence with weak similarity to protein ref:NP_179539.1 (A.thaliana) putative recA protein (Arabidopsis thaliana) /REP_ORG=G. max
Gma.4723.1.A1_at	0.768905			gb:BI968938 /DB_XREF=gi:16343343 /DB_XREF=GM830006B21C12 /CLONE=Gm-r1083-2064 /TID=Gma.4723.1 /CNT=3 /FEA=EST /TIER=ConsEnd /STK=1 /UG=Gma.4723 /UG_TITLE=Glycine max transcribed sequence with weak similarity to protein ref:NP_175929.1 (A.thaliana) acetyl-CoA synthetase, putative (Arabidopsis thaliana) /REP_ORG=G. max
GmaAffx.5942.1.S1_at	0.785545			gb:BU546534 /DB_XREF=gi:22929395 /DB_XREF=GM880008B20H04 /CLONE=Gm-r1088-3056 /TID=GmaAffx.5942.1 /CNT=3 /FEA=EST /TIER=ConsEnd /STK=1 /NOTE=sequence(s) not in UniGene /REP_ORG=G. max
Gma.368.1.S1_at	0.75733			gb:AW349594 /DB_XREF=gi:6847304 /DB_XREF=GM210005B21H7 /CLONE=Gm-r1021-1910 /TID=Gma.368.1 /CNT=3 /FEA=EST /TIER=ConsEnd /STK=1 /UG=Gma.368 /UG_TITLE=Glycine max transcribed sequences /REP_ORG=G. max
GmaAffx.25737.1.S1_at	0.862623			gb:BE821010 /DB_XREF=gi:10253244 /DB_XREF=GM700013B20C4 /CLONE=Gm-r1070-5120 /TID=GmaAffx.25737.1 /CNT=3 /FEA=EST /TIER=ConsEnd /STK=1 /NOTE=sequence(s) not in UniGene /REP_ORG=G. max
Gma.17879.1.S1_at	0.766428			gb:AW348246 /DB_XREF=gi:6845956 /DB_XREF=GM210001B12E7 /CLONE=Gm-r1021-229 /TID=Gma.17879.1 /CNT=3 /FEA=EST /TIER=ConsEnd /STK=1 /UG=Gma.17879 /UG_TITLE=Glycine max transcribed sequence with weak similarity to protein pir:T48374 (A.thaliana) T48374 UDPG glucosyltransferase-like protein - Arabidopsis thaliana /REP_ORG=G. max
GmaAffx.35103.1.S1_at	0.841293			gb:BI971071 /DB_XREF=gi:16345476 /DB_XREF=GM830012A20G05 /CLONE=Gm-r1083-4522 /TID=GmaAffx.35103.1 /CNT=3 /FEA=EST /TIER=ConsEnd /STK=1 /NOTE=sequence(s) not in UniGene /REP_ORG=G. max
Gma.17063.1.S1_at	0.769046			gb:BU764002 /DB_XREF=gi:23731725 /DB_XREF=sas51c07.y1 /CLONE=SOYBEAN CLONE ID: Gm-c1023-4333 /TID=Gma.17063.1 /CNT=3 /FEA=EST /TIER=ConsEnd /STK=1 /UG=Gma.17063 /UG_TITLE=Glycine max transcribed sequence with weak similarity to protein ref:NP_568457.1 (A.thaliana) transcription factor-like protein; This gene structure is inaccurate, likely due to discrepancies within overlapping bac sequences. Th…
GmaAffx.1890.1.S1_s_at	0.805359			gb:BI970941 /DB_XREF=gi:16345346 /DB_XREF=GM830012A10F11 /CLONE=Gm-r1083-4485 /TID=GmaAffx.1890.1 /CNT=3 /FEA=EST /TIER=ConsEnd /STK=1 /NOTE=sequence(s) not in UniGene /REP_ORG=G. max
Gma.13515.1.A1_at	0.812971			gb:CD400856 /DB_XREF=gi:31458828 /DB_XREF=Gm_ck22776 /TID=Gma.13515.1 /CNT=3 /FEA=EST /TIER=ConsEnd /STK=1 /UG=Gma.13515 /UG_TITLE=Glycine max transcribed sequence with weak similarity to protein pir:G01234 (H.sapiens) G01234 N-ethylmaleimide-sensitive factor - human (fragment) /REP_ORG=G. max
Gma.12986.1.A1_at	0.756223			gb:CD396407 /DB_XREF=gi:31311204 /DB_XREF=Gm_ck16656 /TID=Gma.12986.1 /CNT=3 /FEA=EST /TIER=ConsEnd /STK=1 /UG=Gma.12986 /UG_TITLE=Glycine max transcribed sequences /REP_ORG=G. max
Gma.12001.1.S1_at	0.793131			gb:BG651400 /DB_XREF=gi:13788809 /DB_XREF=sad46c03.y1 /CLONE=GENOME SYSTEMS CLONE ID: Gm-c1075-893 /TID=Gma.12001.1 /CNT=3 /FEA=EST /TIER=ConsEnd /STK=1 /UG=Gma.12001 /UG_TITLE=Glycine max transcribed sequences /REP_ORG=G. max
GmaAffx.34735.1.A1_at	0.821751			gb:AW309938 /DB_XREF=gi:6725539 /DB_XREF=sf26h04.x1 /CLONE=GENOME SYSTEMS CLONE ID: Gm-c1028-1136 /TID=GmaAffx.34735.1 /CNT=3 /FEA=EST /TIER=ConsEnd /STK=1 /NOTE=sequence(s) not in UniGene /REP_ORG=G. max
Gma.602.1.S1_at	0.783921			gb:BM567933 /DB_XREF=gi:18848821 /DB_XREF=sam90f10.y2 /CLONE=SOYBEAN CLONE ID: Gm-c1087-1412 /TID=Gma.602.1 /CNT=3 /FEA=EST /TIER=ConsEnd /STK=1 /UG=Gma.602 /UG_TITLE=Glycine max transcribed sequences /REP_ORG=G. max
Gma.12544.1.A1_at	0.762849			gb:CD390812 /DB_XREF=gi:31305609 /DB_XREF=Gm_ck0206 /TID=Gma.12544.1 /CNT=3 /FEA=EST /TIER=ConsEnd /STK=1 /UG=Gma.12544 /UG_TITLE=Glycine max transcribed sequence with weak similarity to protein pir:T51154 (A.thaliana) T51154 probable transmembrane protein G5p (imported) - Arabidopsis thaliana /REP_ORG=G. max
GmaAffx.27632.1.A1_at	0.815651			gb:BI969421 /DB_XREF=gi:16343826 /DB_XREF=GM830008A20D12 /CLONE=Gm-r1083-2856 /TID=GmaAffx.27632.1 /CNT=3 /FEA=EST /TIER=ConsEnd /STK=1 /NOTE=sequence(s) not in UniGene /REP_ORG=G. max
GmaAffx.9545.3.S1_s_at	0.759605			gb:AW099083 /DB_XREF=gi:6069395 /DB_XREF=sd34b06.y1 /CLONE=GENOME SYSTEMS CLONE ID: Gm-c1012-3564 /TID=GmaAffx.9545.3 /CNT=1 /FEA=EST /TIER=ConsEnd /STK=1 /NOTE=sequence(s) not in UniGene /REP_ORG=G. max
Gma.12169.1.S1_x_at	0.753682			gb:BU546670 /DB_XREF=gi:22929531 /DB_XREF=GM880010B20F09 /CLONE=Gm-r1088-3738 /TID=Gma.12169.1 /CNT=3 /FEA=EST /TIER=ConsEnd /STK=1 /UG=Gma.12169 /UG_TITLE=Glycine max transcribed sequences /REP_ORG=G. max
Gma.14065.1.A1_at	0.772743			gb:CD410293 /DB_XREF=gi:31468265 /DB_XREF=Gm_ck37918 /TID=Gma.14065.1 /CNT=2 /FEA=EST /TIER=ConsEnd /STK=1 /UG=Gma.14065 /UG_TITLE=Glycine max transcribed sequence with weak similarity to protein ref:NP_201255.1 (A.thaliana) putative protein (Arabidopsis thaliana) /REP_ORG=G. max
GmaAffx.37994.1.A1_at	0.778538			gb:BU550627 /DB_XREF=gi:22933488 /DB_XREF=GM880021B20A07 /CLONE=Gm-r1088-7718 /TID=GmaAffx.37994.1 /CNT=2 /FEA=EST /TIER=ConsEnd /STK=1 /NOTE=sequence(s) not in UniGene /REP_ORG=G. max
GmaAffx.21668.1.A1_at	0.770991			gb:BU546989 /DB_XREF=gi:22929850 /DB_XREF=GM880011B10E09 /CLONE=Gm-r1088-4073 /TID=GmaAffx.21668.1 /CNT=2 /FEA=EST /TIER=ConsEnd /STK=1 /NOTE=sequence(s) not in UniGene /REP_ORG=G. max
GmaAffx.53996.1.A1_at	0.782792			gb:BU548236 /DB_XREF=gi:22931097 /DB_XREF=GM880015A20G04 /CLONE=Gm-r1088-5672 /TID=GmaAffx.53996.1 /CNT=2 /FEA=EST /TIER=ConsEnd /STK=1 /NOTE=sequence(s) not in UniGene /REP_ORG=G. max
GmaAffx.32218.1.A1_at	0.811749			gb:BU550205 /DB_XREF=gi:22933066 /DB_XREF=GM880018A10E07 /CLONE=Gm-r1088-6733 /TID=GmaAffx.32218.1 /CNT=2 /FEA=EST /TIER=ConsEnd /STK=1 /NOTE=sequence(s) not in UniGene /REP_ORG=G. max
GmaAffx.85565.1.S1_at	0.774498			gb:BE611082 /DB_XREF=gi:9902114 /DB_XREF=sq75a05.y1 /CLONE=GENOME SYSTEMS CLONE ID: Gm-c1048-1257 /TID=GmaAffx.85565.1 /CNT=2 /FEA=EST /TIER=ConsEnd /STK=1 /NOTE=sequence(s) not in UniGene /REP_ORG=G. max
GmaAffx.27818.1.A1_at	0.838132			gb:BU550714 /DB_XREF=gi:22933575 /DB_XREF=GM880021B10B05 /CLONE=Gm-r1088-7761 /TID=GmaAffx.27818.1 /CNT=2 /FEA=EST /TIER=ConsEnd /STK=1 /NOTE=sequence(s) not in UniGene /REP_ORG=G. max
GmaAffx.23331.1.S1_at	0.807045			gb:BI970764 /DB_XREF=gi:16345169 /DB_XREF=GM830011B10B02 /CLONE=Gm-r1083-3915 /TID=GmaAffx.23331.1 /CNT=2 /FEA=EST /TIER=ConsEnd /STK=1 /NOTE=sequence(s) not in UniGene /REP_ORG=G. max
GmaAffx.38321.1.S1_at	0.769451			gb:CD411734 /DB_XREF=gi:31469706 /DB_XREF=Gm_ck42024 /TID=GmaAffx.38321.1 /CNT=2 /FEA=EST /TIER=ConsEnd /STK=1 /NOTE=sequence(s) not in UniGene /REP_ORG=G. max
Gma.6981.1.A1_at	0.769554			gb:CD398637 /DB_XREF=gi:31456609 /DB_XREF=Gm_ck1995 /TID=Gma.6981.1 /CNT=2 /FEA=EST /TIER=ConsEnd /STK=1 /UG=Gma.6981 /UG_TITLE=Glycine max transcribed sequences /REP_ORG=G. max
GmaAffx.5961.1.A1_at	0.787884			gb:BU547760 /DB_XREF=gi:22930613 /DB_XREF=GM880014B10E06 /CLONE=Gm-r1088-5219 /TID=GmaAffx.5961.1 /CNT=2 /FEA=EST /TIER=ConsEnd /STK=1 /NOTE=sequence(s) not in UniGene /REP_ORG=G. max
Gma.10181.1.A1_at	0.771348			gb:AW309620 /DB_XREF=gi:6725221 /DB_XREF=sf22a11.x1 /CLONE=GENOME SYSTEMS CLONE ID: Gm-c1028-693 /TID=Gma.10181.1 /CNT=2 /FEA=EST /TIER=ConsEnd /STK=1 /UG=Gma.10181 /UG_TITLE=Glycine max transcribed sequence with weak similarity to protein ref:NP_188996.1 (A.thaliana) unknown protein (Arabidopsis thaliana) /REP_ORG=G. max
GmaAffx.27126.1.A1_at	0.792122			gb:BU546416 /DB_XREF=gi:22929277 /DB_XREF=GM880009A20C07 /CLONE=Gm-r1088-3182 /TID=GmaAffx.27126.1 /CNT=2 /FEA=EST /TIER=ConsEnd /STK=1 /NOTE=sequence(s) not in UniGene /REP_ORG=G. max
GmaAffx.38996.1.S1_at	0.800372			gb:BE822122 /DB_XREF=gi:10254356 /DB_XREF=GM700016B10B9 /CLONE=Gm-r1070-6233 /TID=GmaAffx.38996.1 /CNT=2 /FEA=EST /TIER=ConsEnd /STK=1 /NOTE=sequence(s) not in UniGene /REP_ORG=G. max
GmaAffx.45244.1.S1_at	0.888212			gb:BE820579 /DB_XREF=gi:10252813 /DB_XREF=GM700012B20A1 /CLONE=Gm-r1070-4634 /TID=GmaAffx.45244.1 /CNT=2 /FEA=EST /TIER=ConsEnd /STK=1 /NOTE=sequence(s) not in UniGene /REP_ORG=G. max
GmaAffx.9539.1.S1_at	0.807751			gb:BI972166 /DB_XREF=gi:16346571 /DB_XREF=sag88a07.y1 /CLONE=GENOME SYSTEMS CLONE ID: Gm-c1084-1166 /TID=GmaAffx.9539.1 /CNT=2 /FEA=EST /TIER=ConsEnd /STK=1 /NOTE=sequence(s) not in UniGene /REP_ORG=G. max
Gma.2635.1.A1_s_at	0.79228			gb:BE659549 /DB_XREF=gi:9985441 /DB_XREF=GM700010A10A12 /CLONE=Gm-r1070-3863 /TID=Gma.2635.1 /CNT=2 /FEA=EST /TIER=ConsEnd /STK=1 /UG=Gma.2635 /UG_TITLE=Glycine max transcribed sequence with moderate similarity to protein ref:NP_563809.1 (A.thaliana) expressed protein (Arabidopsis thaliana) /REP_ORG=G. max
Gma.8787.1.S1_at	0.813423			gb:BU765191 /DB_XREF=gi:23733951 /DB_XREF=sas25f12.y1 /CLONE=SOYBEAN CLONE ID: Gm-c1080-4895 /TID=Gma.8787.1 /CNT=2 /FEA=EST /TIER=ConsEnd /STK=1 /UG=Gma.8787 /UG_TITLE=Glycine max transcribed sequence with weak similarity to protein pir:T04650 (A.thaliana) T04650 cytochrome P450 F10N7.240 - Arabidopsis thaliana /REP_ORG=G. max
Gma.15054.1.A1_at	0.854746			gb:CD401577 /DB_XREF=gi:31459549 /DB_XREF=Gm_ck23943 /TID=Gma.15054.1 /CNT=2 /FEA=EST /TIER=ConsEnd /STK=1 /UG=Gma.15054 /UG_TITLE=Glycine max transcribed sequence with weak similarity to protein pir:T09370 (A.thaliana) T09370 shikimate kinase homolog F23K16.170 - Arabidopsis thaliana /REP_ORG=G. max
GmaAffx.11806.1.A1_at	0.8412			gb:AW310771 /DB_XREF=gi:6726417 /DB_XREF=sg24h02.x1 /CLONE=GENOME SYSTEMS CLONE ID: Gm-c1024-1612 /TID=GmaAffx.11806.1 /CNT=2 /FEA=EST /TIER=ConsEnd /STK=1 /NOTE=sequence(s) not in UniGene /REP_ORG=G. max
Gma.4792.1.A1_at	0.780711			gb:BE657836 /DB_XREF=gi:14195973 /DB_XREF=GM700003A20H1 /CLONE=Gm-r1070-1106 /TID=Gma.4792.1 /CNT=2 /FEA=EST /TIER=ConsEnd /STK=1 /UG=Gma.4792 /UG_TITLE=Glycine max transcribed sequence with weak similarity to protein ref:NP_173597.1 (A.thaliana) unknown protein (Arabidopsis thaliana) /REP_ORG=G. max
Gma.79.4.S1_s_at	0.765692			gb:AI443819 /DB_XREF=gi:4305840 /DB_XREF=sa30d04.y1 /CLONE=GENOME SYSTEMS CLONE ID: Gm-c1004-800 /TID=Gma.79.4 /CNT=2 /FEA=EST /TIER=ConsEnd /STK=1 /UG=Gma.79 /UG_TITLE=Repetitive proline-rich protein {cDNA clone 1A10-2} (Glycine max=soybeans, axes germinated for 31 hours, mRNA, 943 nt) /REP_ORG=G. max
Gma.3983.1.A1_at	0.802971			gb:CD411028 /DB_XREF=gi:31469000 /DB_XREF=Gm_ck3963 /TID=Gma.3983.1 /CNT=2 /FEA=EST /TIER=ConsEnd /STK=1 /UG=Gma.3983 /UG_TITLE=Glycine max transcribed sequence with moderate similarity to protein ref:NP_193214.1 (A.thaliana) kinase like protein (Arabidopsis thaliana) /REP_ORG=G. max
Gma.6015.1.A1_at	0.895211			gb:CD395399 /DB_XREF=gi:31310196 /DB_XREF=Gm_ck15402 /TID=Gma.6015.1 /CNT=2 /FEA=EST /TIER=ConsEnd /STK=1 /UG=Gma.6015 /UG_TITLE=Glycine max transcribed sequences /REP_ORG=G. max
GmaAffx.1790.1.A1_at	0.860108			gb:CD412488 /DB_XREF=gi:31470460 /DB_XREF=Gm_ck43611 /TID=GmaAffx.1790.1 /CNT=2 /FEA=EST /TIER=ConsEnd /STK=1 /NOTE=sequence(s) not in UniGene /REP_ORG=G. max
GmaAffx.34650.1.A1_at	0.782231			gb:AW350630 /DB_XREF=gi:6848340 /DB_XREF=GM210009A10C2 /CLONE=Gm-r1021-3171 /TID=GmaAffx.34650.1 /CNT=2 /FEA=EST /TIER=ConsEnd /STK=1 /NOTE=sequence(s) not in UniGene /REP_ORG=G. max
Gma.4616.1.A1_at	0.81442			gb:AW349487 /DB_XREF=gi:6847197 /DB_XREF=GM210007A20G7 /CLONE=Gm-r1021-2606 /TID=Gma.4616.1 /CNT=2 /FEA=EST /TIER=ConsEnd /STK=1 /UG=Gma.4616 /UG_TITLE=Glycine max transcribed sequence with weak similarity to protein pir:T05694 (A.thaliana) T05694 pathogenesis-related protein F20M13.220 - Arabidopsis thaliana /REP_ORG=G. max
GmaAffx.57098.1.A1_at	0.78488			gb:BE821755 /DB_XREF=gi:10253940 /DB_XREF=GM700015A10G10 /CLONE=Gm-r1070-6067 /TID=GmaAffx.57098.1 /CNT=2 /FEA=EST /TIER=ConsEnd /STK=1 /NOTE=sequence(s) not in UniGene /REP_ORG=G. max
Gma.4234.1.S1_at	0.76753			gb:BI945133 /DB_XREF=gi:16282653 /DB_XREF=sb26f09.y1 /CLONE=GENOME SYSTEMS CLONE ID: Gm-c1008-354 /TID=Gma.4234.1 /CNT=119 /FEA=EST /TIER=ConsEnd /STK=0 /UG=Gma.4234 /UG_TITLE=Glycine max transcribed sequence with moderate similarity to protein ref:NP_187470.1 (A.thaliana) adenylate translocator (Arabidopsis thaliana) /REP_ORG=G. max
Gma.7542.2.S1_at	0.782798			gb:CA936764 /DB_XREF=gi:27425244 /DB_XREF=sav23c10.y1 /CLONE=SOYBEAN CLONE ID: Gm-c1048-6260 /TID=Gma.7542.2 /CNT=49 /FEA=EST /TIER=ConsEnd /STK=0 /UG=Gma.7542 /UG_TITLE=Glycine max transcribed sequence with strong similarity to protein ref:NP_174500.1 (A.thaliana) defender against cell death protein, putative (Arabidopsis thaliana) /REP_ORG=G. max
Gma.6075.1.S1_a_at	0.770949			gb:AW317183 /DB_XREF=gi:6746665 /DB_XREF=sf38d07.x1 /CLONE=GENOME SYSTEMS CLONE ID: Gm-c1028-2246 /TID=Gma.6075.1 /CNT=33 /FEA=EST /TIER=ConsEnd /STK=0 /UG=Gma.6075 /UG_TITLE=Glycine max transcribed sequence with weak similarity to protein ref:NP_566396.1 (A.thaliana) expressed protein (Arabidopsis thaliana) /REP_ORG=G. max
Gma.6075.1.S1_at	0.771112			gb:AW317183 /DB_XREF=gi:6746665 /DB_XREF=sf38d07.x1 /CLONE=GENOME SYSTEMS CLONE ID: Gm-c1028-2246 /TID=Gma.6075.1 /CNT=33 /FEA=EST /TIER=ConsEnd /STK=0 /UG=Gma.6075 /UG_TITLE=Glycine max transcribed sequence with weak similarity to protein ref:NP_566396.1 (A.thaliana) expressed protein (Arabidopsis thaliana) /REP_ORG=G. max
Gma.6075.1.S1_s_at	0.820967			gb:AW317183 /DB_XREF=gi:6746665 /DB_XREF=sf38d07.x1 /CLONE=GENOME SYSTEMS CLONE ID: Gm-c1028-2246 /TID=Gma.6075.1 /CNT=33 /FEA=EST /TIER=ConsEnd /STK=0 /UG=Gma.6075 /UG_TITLE=Glycine max transcribed sequence with weak similarity to protein ref:NP_566396.1 (A.thaliana) expressed protein (Arabidopsis thaliana) /REP_ORG=G. max
Gma.3168.1.S1_at	0.76397			gb:CA819733 /DB_XREF=gi:26268670 /DB_XREF=sau75b06.y1 /CLONE=SOYBEAN CLONE ID: Gm-c1071-6611 /TID=Gma.3168.1 /CNT=38 /FEA=EST /TIER=ConsEnd /STK=0 /UG=Gma.3168 /UG_TITLE=Glycine max transcribed sequence with moderate similarity to protein ref:NP_200261.1 (A.thaliana) 1,4-benzoquinone reductase-like; Trp repressor binding protein-like (Arabidopsis thaliana) /REP_ORG=G. max
Gma.15514.2.S1_at	0.774095			gb:AI965499 /DB_XREF=gi:5760136 /DB_XREF=sc72g08.y1 /CLONE=GENOME SYSTEMS CLONE ID: Gm-c1018-471 /TID=Gma.15514.2 /CNT=29 /FEA=EST /TIER=ConsEnd /STK=0 /UG=Gma.15514 /UG_TITLE=Glycine max transcribed sequence with moderate similarity to protein pir:T46100 (A.thaliana) T46100 hypothetical protein T25B15.70 - Arabidopsis thaliana /REP_ORG=G. max
Gma.8020.2.S1_a_at	0.762861			gb:BG789780 /DB_XREF=gi:14125342 /DB_XREF=sae55d04.y1 /CLONE=GENOME SYSTEMS CLONE ID: Gm-c1051-9007 /TID=Gma.8020.2 /CNT=48 /FEA=EST /TIER=ConsEnd /STK=0 /UG=Gma.8020 /UG_TITLE=Glycine max transcribed sequence with weak similarity to protein ref:NP_172786.1 (A.thaliana) allene oxide cyclase, putative (Arabidopsis thaliana) /REP_ORG=G. max
Gma.8020.2.S1_at	0.838695			gb:BG789780 /DB_XREF=gi:14125342 /DB_XREF=sae55d04.y1 /CLONE=GENOME SYSTEMS CLONE ID: Gm-c1051-9007 /TID=Gma.8020.2 /CNT=48 /FEA=EST /TIER=ConsEnd /STK=0 /UG=Gma.8020 /UG_TITLE=Glycine max transcribed sequence with weak similarity to protein ref:NP_172786.1 (A.thaliana) allene oxide cyclase, putative (Arabidopsis thaliana) /REP_ORG=G. max
Gma.1111.1.S1_at	0.842667			gb:AW203448 /DB_XREF=gi:6502075 /DB_XREF=sf30d04.y1 /CLONE=GENOME SYSTEMS CLONE ID: Gm-c1028-1472 /TID=Gma.1111.1 /CNT=29 /FEA=EST /TIER=ConsEnd /STK=0 /UG=Gma.1111 /UG_TITLE=Glycine max transcribed sequence with moderate similarity to protein ref:NP_173828.1 (A.thaliana) pyruvate dehydrogenase E1 alpha subunit (Arabidopsis thaliana) /REP_ORG=G. max
Gma.1111.1.S1_x_at	0.848969			gb:AW203448 /DB_XREF=gi:6502075 /DB_XREF=sf30d04.y1 /CLONE=GENOME SYSTEMS CLONE ID: Gm-c1028-1472 /TID=Gma.1111.1 /CNT=29 /FEA=EST /TIER=ConsEnd /STK=0 /UG=Gma.1111 /UG_TITLE=Glycine max transcribed sequence with moderate similarity to protein ref:NP_173828.1 (A.thaliana) pyruvate dehydrogenase E1 alpha subunit (Arabidopsis thaliana) /REP_ORG=G. max
Gma.5609.1.S1_at	0.854585			gb:CA935501 /DB_XREF=gi:27423981 /DB_XREF=sau55a08.y1 /CLONE=SOYBEAN CLONE ID: Gm-c1071-4647 /TID=Gma.5609.1 /CNT=28 /FEA=EST /TIER=ConsEnd /STK=0 /UG=Gma.5609 /UG_TITLE=Glycine max transcribed sequence with moderate similarity to protein ref:NP_171613.1 (A.thaliana) soluble inorganic pyrophosphatase, putative (Arabidopsis thaliana) /REP_ORG=G. max
Gma.1445.1.S1_at	0.804369			gb:BQ454241 /DB_XREF=gi:21257353 /DB_XREF=sao78a12.y1 /CLONE=SOYBEAN CLONE ID: Gm-c1073-5040 /TID=Gma.1445.1 /CNT=21 /FEA=EST /TIER=ConsEnd /STK=0 /UG=Gma.1445 /UG_TITLE=Glycine max transcribed sequence with moderate similarity to protein ref:NP_173047.1 (A.thaliana) cinnamoyl CoA reductase, puitative (Arabidopsis thaliana) /REP_ORG=G. max
Gma.5803.1.S1_a_at	0.824675			gb:BU084390 /DB_XREF=gi:22525579 /DB_XREF=sar18h01.y1 /CLONE=SOYBEAN CLONE ID: Gm-c1049-7249 /TID=Gma.5803.1 /CNT=23 /FEA=EST /TIER=ConsEnd /STK=0 /UG=Gma.5803 /UG_TITLE=Glycine max transcribed sequence with moderate similarity to protein pir:T48390 (A.thaliana) T48390 monodehydroascorbate reductase (NADH)-like protein - Arabidopsis thaliana /REP_ORG=G. max
GmaAffx.89435.1.A1_s_at	0.769329			gb:CK606245 /DB_XREF=gi:41146034 /DB_XREF=gmrhRww6-10_A06_T7 /TID=GmaAffx.89435.1 /CNT=1 /FEA=EST /TIER=ConsEnd /STK=0 /NOTE=sequence(s) not in UniGene /REP_ORG=G. max
Gma.2294.1.S1_at	0.879304			gb:BI425775 /DB_XREF=gi:15203007 /DB_XREF=sah72c06.y1 /CLONE=GENOME SYSTEMS CLONE ID: Gm-c1049-3947 /TID=Gma.2294.1 /CNT=28 /FEA=EST /TIER=ConsEnd /STK=0 /UG=Gma.2294 /UG_TITLE=Glycine max transcribed sequence with moderate similarity to protein ref:NP_563852.1 (A.thaliana) putative 2,3-bisphosphoglycerate-independent phosphoglycerate mutase (Arabidopsis thaliana) /REP_ORG=G. max
GmaAffx.84535.2.S1_at	0.783821			gb:BI320818 /DB_XREF=gi:15000004 /DB_XREF=sae49e08.y3 /CLONE=GENOME SYSTEMS CLONE ID: Gm-c1051-8655 /TID=GmaAffx.84535.2 /CNT=17 /FEA=EST /TIER=ConsEnd /STK=0 /NOTE=sequence(s) not in UniGene /REP_ORG=G. max
Gma.10796.2.S1_at	0.792295			gb:CA935397 /DB_XREF=gi:27423877 /DB_XREF=sau53b07.y1 /CLONE=SOYBEAN CLONE ID: Gm-c1071-4669 /TID=Gma.10796.2 /CNT=34 /FEA=EST /TIER=ConsEnd /STK=0 /UG=Gma.10796 /UG_TITLE=Glycine max transcribed sequence with moderate similarity to protein ref:NP_196136.1 (A.thaliana) AAC39336.1) (Arabidopsis thaliana) /REP_ORG=G. max
Gma.10796.2.S1_x_at	0.76544			gb:CA935397 /DB_XREF=gi:27423877 /DB_XREF=sau53b07.y1 /CLONE=SOYBEAN CLONE ID: Gm-c1071-4669 /TID=Gma.10796.2 /CNT=34 /FEA=EST /TIER=ConsEnd /STK=0 /UG=Gma.10796 /UG_TITLE=Glycine max transcribed sequence with moderate similarity to protein ref:NP_196136.1 (A.thaliana) AAC39336.1) (Arabidopsis thaliana) /REP_ORG=G. max
Gma.12599.1.S1_at	0.757749			gb:BM885192 /DB_XREF=gi:19268936 /DB_XREF=sal96a06.y1 /CLONE=SOYBEAN CLONE ID: Gm-c1063-3851 /TID=Gma.12599.1 /CNT=25 /FEA=EST /TIER=ConsEnd /STK=0 /UG=Gma.12599 /UG_TITLE=Glycine max transcribed sequence with weak similarity to protein sp:P42814 (A.thaliana) RNS2_ARATH Ribonuclease 2 precursor /REP_ORG=G. max
Gma.4379.3.A1_s_at	0.772103			gb:CD392760 /DB_XREF=gi:31307557 /DB_XREF=Gm_ck12010 /TID=Gma.4379.3 /CNT=15 /FEA=EST /TIER=ConsEnd /STK=0 /UG=Gma.4379 /UG_TITLE=Glycine max transcribed sequence with moderate similarity to protein ref:NP_176602.1 (A.thaliana) H+-transporting ATPase protein, putative (Arabidopsis thaliana) /REP_ORG=G. max
Gma.5792.1.S1_at	0.793963			gb:BG649960 /DB_XREF=gi:13787368 /DB_XREF=sad89h10.y1 /CLONE=GENOME SYSTEMS CLONE ID: Gm-c1055-3044 /TID=Gma.5792.1 /CNT=36 /FEA=EST /TIER=ConsEnd /STK=0 /UG=Gma.5792 /UG_TITLE=Glycine max transcribed sequence with moderate similarity to protein ref:NP_173447.1 (A.thaliana) proteasome regulatory subunit S3, putative (Arabidopsis thaliana) /REP_ORG=G. max
Gma.1751.1.S1_at	0.856864			gb:BE473710 /DB_XREF=gi:9564201 /DB_XREF=sp54d06.y1 /CLONE=GENOME SYSTEMS CLONE ID: Gm-c1043-2052 /TID=Gma.1751.1 /CNT=35 /FEA=EST /TIER=ConsEnd /STK=0 /UG=Gma.1751 /UG_TITLE=Glycine max transcribed sequence with moderate similarity to protein ref:NP_186858.1 (A.thaliana) putative mitochondrial processing peptidase (Arabidopsis thaliana) /REP_ORG=G. max
Gma.4707.2.S1_at	0.878736			gb:CA783500 /DB_XREF=gi:26046245 /DB_XREF=sat49b01.y1 /CLONE=SOYBEAN CLONE ID: Gm-c1056-4658 /TID=Gma.4707.2 /CNT=18 /FEA=EST /TIER=ConsEnd /STK=0 /UG=Gma.4707 /UG_TITLE=Glycine max transcribed sequence with strong similarity to protein pir:T48021 (A.thaliana) T48021 ADP-ribosylation factor-like protein - Arabidopsis thaliana /REP_ORG=G. max
Gma.6623.2.S1_s_at	0.762168			gb:BQ629284 /DB_XREF=gi:21676933 /DB_XREF=sap87a10.y1 /CLONE=SOYBEAN CLONE ID: Gm-c1087-7340 /TID=Gma.6623.2 /CNT=18 /FEA=EST /TIER=ConsEnd /STK=0 /UG=Gma.6623 /UG_TITLE=Glycine max transcribed sequence with moderate similarity to protein ref:NP_200261.1 (A.thaliana) 1,4-benzoquinone reductase-like; Trp repressor binding protein-like (Arabidopsis thaliana) /REP_ORG=G. max
Gma.7611.1.S1_at	0.802029			gb:BU765735 /DB_XREF=gi:23734953 /DB_XREF=sas14h06.y1 /CLONE=SOYBEAN CLONE ID: Gm-c1080-3828 /TID=Gma.7611.1 /CNT=17 /FEA=EST /TIER=ConsEnd /STK=0 /UG=Gma.7611 /UG_TITLE=Glycine max transcribed sequence with moderate similarity to protein ref:NP_565894.1 (A.thaliana) expressed protein (Arabidopsis thaliana) /REP_ORG=G. max
Gma.10771.2.S1_at	0.811049			gb:BU762116 /DB_XREF=gi:23728143 /DB_XREF=sar97d03.y1 /CLONE=SOYBEAN CLONE ID: Gm-c1074-10158 /TID=Gma.10771.2 /CNT=15 /FEA=EST /TIER=ConsEnd /STK=0 /UG=Gma.10771 /UG_TITLE=Glycine max transcribed sequence with moderate similarity to protein ref:NP_180524.1 (A.thaliana) putative thiamin biosynthesis protein (Arabidopsis thaliana) /REP_ORG=G. max
Gma.10771.2.S1_s_at	0.790115			gb:BU762116 /DB_XREF=gi:23728143 /DB_XREF=sar97d03.y1 /CLONE=SOYBEAN CLONE ID: Gm-c1074-10158 /TID=Gma.10771.2 /CNT=15 /FEA=EST /TIER=ConsEnd /STK=0 /UG=Gma.10771 /UG_TITLE=Glycine max transcribed sequence with moderate similarity to protein ref:NP_180524.1 (A.thaliana) putative thiamin biosynthesis protein (Arabidopsis thaliana) /REP_ORG=G. max
Gma.10771.2.S1_x_at	0.822218			gb:BU762116 /DB_XREF=gi:23728143 /DB_XREF=sar97d03.y1 /CLONE=SOYBEAN CLONE ID: Gm-c1074-10158 /TID=Gma.10771.2 /CNT=15 /FEA=EST /TIER=ConsEnd /STK=0 /UG=Gma.10771 /UG_TITLE=Glycine max transcribed sequence with moderate similarity to protein ref:NP_180524.1 (A.thaliana) putative thiamin biosynthesis protein (Arabidopsis thaliana) /REP_ORG=G. max
Gma.1258.1.S1_at	0.756284			gb:AW433155 /DB_XREF=gi:6964462 /DB_XREF=sh53a06.y1 /CLONE=GENOME SYSTEMS CLONE ID: Gm-c1015-3467 /TID=Gma.1258.1 /CNT=15 /FEA=EST /TIER=ConsEnd /STK=0 /UG=Gma.1258 /UG_TITLE=Glycine max transcribed sequence with weak similarity to protein ref:NP_563961.1 (A.thaliana) chaperonin CPN10 (Arabidopsis thaliana) /REP_ORG=G. max
Gma.5475.1.S1_at	0.7559			gb:BU577501 /DB_XREF=gi:23053010 /DB_XREF=sar80b09.y1 /CLONE=SOYBEAN CLONE ID: Gm-c1074-8537 /TID=Gma.5475.1 /CNT=17 /FEA=EST /TIER=ConsEnd /STK=0 /UG=Gma.5475 /UG_TITLE=Glycine max transcribed sequence with weak similarity to protein pir:T49996 (A.thaliana) T49996 AtAGP4 - Arabidopsis thaliana /REP_ORG=G. max
Gma.1278.2.S1_at	0.828258			gb:CA937409 /DB_XREF=gi:27425889 /DB_XREF=sav18g09.y1 /CLONE=SOYBEAN CLONE ID: Gm-c1048-6065 /TID=Gma.1278.2 /CNT=25 /FEA=EST /TIER=ConsEnd /STK=0 /UG=Gma.1278 /UG_TITLE=Glycine max transcribed sequence with moderate similarity to protein ref:NP_563693.1 (A.thaliana) Expressed protein (Arabidopsis thaliana) /REP_ORG=G. max
Gma.6613.2.S1_at	0.792584			gb:BG789774 /DB_XREF=gi:14125336 /DB_XREF=sae55c09.y1 /CLONE=GENOME SYSTEMS CLONE ID: Gm-c1051-8969 /TID=Gma.6613.2 /CNT=22 /FEA=EST /TIER=ConsEnd /STK=0 /UG=Gma.6613 /UG_TITLE=Glycine max transcribed sequence with moderate similarity to protein pir:T50027 (A.thaliana) T50027 annexin-like protein - Arabidopsis thaliana /REP_ORG=G. max
Gma.11398.2.A1_s_at	0.755485			gb:CD413467 /DB_XREF=gi:31471439 /DB_XREF=Gm_ck45009 /TID=Gma.11398.2 /CNT=11 /FEA=EST /TIER=ConsEnd /STK=0 /UG=Gma.11398 /UG_TITLE=Glycine max transcribed sequence with strong similarity to protein pir:T48021 (A.thaliana) T48021 ADP-ribosylation factor-like protein - Arabidopsis thaliana /REP_ORG=G. max
GmaAffx.5736.1.S1_at	0.86714			gb:AW311553 /DB_XREF=gi:6727199 /DB_XREF=sg41e01.y1 /CLONE=GENOME SYSTEMS CLONE ID: Gm-c1025-913 /TID=GmaAffx.5736.1 /CNT=17 /FEA=EST /TIER=ConsEnd /STK=0 /NOTE=sequence(s) not in UniGene /REP_ORG=G. max
Gma.4374.1.S1_at	1	CYP92A43		gb:BM178538 /DB_XREF=gi:17401756 /DB_XREF=saj52b04.y1 /CLONE=SOYBEAN CLONE ID: Gm-c1072-3151 /TID=Gma.4374.1 /CNT=11 /FEA=EST /TIER=ConsEnd /STK=0 /UG=Gma.4374 /UG_TITLE=Glycine max transcribed sequence with weak similarity to protein ref:NP_182079.1 (A.thaliana) putative cytochrome P450 (Arabidopsis thaliana) /REP_ORG=G. max
Gma.4374.1.S1_x_at	0.977398			gb:BM178538 /DB_XREF=gi:17401756 /DB_XREF=saj52b04.y1 /CLONE=SOYBEAN CLONE ID: Gm-c1072-3151 /TID=Gma.4374.1 /CNT=11 /FEA=EST /TIER=ConsEnd /STK=0 /UG=Gma.4374 /UG_TITLE=Glycine max transcribed sequence with weak similarity to protein ref:NP_182079.1 (A.thaliana) putative cytochrome P450 (Arabidopsis thaliana) /REP_ORG=G. max
Gma.3876.1.S1_at	0.815121			gb:AW101342 /DB_XREF=gi:6071955 /DB_XREF=sd77g06.y1 /CLONE=GENOME SYSTEMS CLONE ID: Gm-c1009-467 /TID=Gma.3876.1 /CNT=18 /FEA=EST /TIER=ConsEnd /STK=0 /UG=Gma.3876 /UG_TITLE=Glycine max transcribed sequence with moderate similarity to protein pir:T49099 (A.thaliana) T49099 dihydrolipoamide S-acetyltransferase precursor - Arabidopsis thaliana /REP_ORG=G. max
GmaAffx.91300.1.S1_at	0.806899			gb:CF805768 /DB_XREF=gi:37994022 /DB_XREF=psHA009iF06r /CLONE=sHA009F06 /TID=GmaAffx.91300.1 /CNT=2 /FEA=EST /TIER=ConsEnd /STK=0 /NOTE=sequence(s) not in UniGene /REP_ORG=G. max
Gma.4209.2.S1_at	0.818433			gb:BQ611849 /DB_XREF=gi:21601518 /DB_XREF=sap66a11.y1 /CLONE=SOYBEAN CLONE ID: Gm-c1087-5421 /TID=Gma.4209.2 /CNT=16 /FEA=EST /TIER=ConsEnd /STK=0 /UG=Gma.4209 /UG_TITLE=Glycine max transcribed sequence with weak similarity to protein ref:NP_564029.1 (A.thaliana) expressed protein (Arabidopsis thaliana) /REP_ORG=G. max
Gma.17095.2.S1_at	0.908466			gb:BU763986 /DB_XREF=gi:23731695 /DB_XREF=sas51a03.y1 /CLONE=SOYBEAN CLONE ID: Gm-c1023-4229 /TID=Gma.17095.2 /CNT=15 /FEA=EST /TIER=ConsEnd /STK=0 /UG=Gma.17095 /UG_TITLE=Glycine max transcribed sequence with weak similarity to protein pir:T45608 (A.thaliana) T45608 hypothetical protein F13G24.30 - Arabidopsis thaliana /REP_ORG=G. max
Gma.2773.2.S1_at	0.810869			gb:BU765875 /DB_XREF=gi:23735214 /DB_XREF=sas21h12.y1 /CLONE=SOYBEAN CLONE ID: Gm-c1080-4607 /TID=Gma.2773.2 /CNT=12 /FEA=EST /TIER=ConsEnd /STK=0 /UG=Gma.2773 /UG_TITLE=Glycine max transcribed sequence with weak similarity to protein ref:NP_176762.1 (A.thaliana) dirigent protein, putative (Arabidopsis thaliana) /REP_ORG=G. max
GmaAffx.25581.1.S1_s_at	0.760792			gb:BI699942 /DB_XREF=gi:15662571 /DB_XREF=sag49h07.y1 /CLONE=GENOME SYSTEMS CLONE ID: Gm-c1081-2293 /TID=GmaAffx.25581.1 /CNT=9 /FEA=EST /TIER=ConsEnd /STK=0 /NOTE=sequence(s) not in UniGene /REP_ORG=G. max
Gma.574.2.S1_at	0.775685			gb:CD486754 /DB_XREF=gi:31560916 /DB_XREF=Gm_ckr0146 /TID=Gma.574.2 /CNT=18 /FEA=EST /TIER=ConsEnd /STK=0 /UG=Gma.574 /UG_TITLE=Glycine max transcribed sequence with moderate similarity to protein pir:T01759 (A.thaliana) T01759 glycine hydroxymethyltransferase (EC 2.1.2.1) A_IG002P16.3 - Arabidopsis thaliana /REP_ORG=G. max
Gma.8970.1.S1_at	0.798324			gb:BU765876 /DB_XREF=gi:23735217 /DB_XREF=sas22a06.y1 /CLONE=SOYBEAN CLONE ID: Gm-c1080-4260 /TID=Gma.8970.1 /CNT=13 /FEA=EST /TIER=ConsEnd /STK=0 /UG=Gma.8970 /UG_TITLE=Glycine max transcribed sequence with moderate similarity to protein ref:NP_201403.1 (A.thaliana) putative protein (Arabidopsis thaliana) /REP_ORG=G. max
Gma.2772.1.S1_at	0.774744			gb:BG238134 /DB_XREF=gi:12773207 /DB_XREF=sab62f06.y1 /CLONE=GENOME SYSTEMS CLONE ID: Gm-c1043-4091 /TID=Gma.2772.1 /CNT=8 /FEA=EST /TIER=ConsEnd /STK=0 /UG=Gma.2772 /UG_TITLE=Glycine max transcribed sequences /REP_ORG=G. max
Gma.6108.1.S1_at	0.782526			gb:BQ611542 /DB_XREF=gi:21601211 /DB_XREF=sap61e12.y1 /CLONE=SOYBEAN CLONE ID: Gm-c1087-5208 /TID=Gma.6108.1 /CNT=8 /FEA=EST /TIER=ConsEnd /STK=0 /UG=Gma.6108 /UG_TITLE=Glycine max transcribed sequences /REP_ORG=G. max
Gma.11191.2.S1_at	0.794717			gb:BQ786168 /DB_XREF=gi:21994640 /DB_XREF=saq64e02.y1 /CLONE=SOYBEAN CLONE ID: Gm-c1076-4444 /TID=Gma.11191.2 /CNT=11 /FEA=EST /TIER=ConsEnd /STK=0 /UG=Gma.11191 /UG_TITLE=Glycine max transcribed sequence with weak similarity to protein ref:NP_176268.1 (A.thaliana) auxin-induced protein, putative (Arabidopsis thaliana) /REP_ORG=G. max
GmaAffx.91723.1.S1_at	0.763118			gb:CF805997 /DB_XREF=gi:37994251 /DB_XREF=psHB002xK11f /CLONE=sHB002K11 /TID=GmaAffx.91723.1 /CNT=9 /FEA=EST /TIER=ConsEnd /STK=0 /NOTE=sequence(s) not in UniGene /REP_ORG=G. max
GmaAffx.69311.1.S1_at	0.766484			gb:AW620208 /DB_XREF=gi:7326399 /DB_XREF=si93b09.y1 /CLONE=GENOME SYSTEMS CLONE ID: Gm-c1031-2226 /TID=GmaAffx.69311.1 /CNT=7 /FEA=EST /TIER=ConsEnd /STK=0 /NOTE=sequence(s) not in UniGene /REP_ORG=G. max
Gma.5860.1.A1_at	0.833829			gb:BQ253615 /DB_XREF=gi:20449491 /DB_XREF=san63e12.y1 /CLONE=SOYBEAN CLONE ID: Gm-c1052-4440 /TID=Gma.5860.1 /CNT=7 /FEA=EST /TIER=ConsEnd /STK=0 /UG=Gma.5860 /UG_TITLE=Glycine max transcribed sequence with moderate similarity to protein ref:NP_563805.1 (A.thaliana) storage protein, putative (Arabidopsis thaliana) /REP_ORG=G. max
Gma.17202.1.S1_at	0.818286			gb:BI972481 /DB_XREF=gi:16346886 /DB_XREF=sai78b07.y1 /CLONE=GENOME SYSTEMS CLONE ID: Gm-c1065-6974 /TID=Gma.17202.1 /CNT=7 /FEA=EST /TIER=ConsEnd /STK=0 /UG=Gma.17202 /UG_TITLE=Glycine max transcribed sequence with moderate similarity to protein ref:NP_182055.1 (A.thaliana) 5-enolpyruvylshikimate-3-phosphate (EPSP) synthase (Arabidopsis thaliana) /REP_ORG=G. max
Gma.5127.1.S1_at	0.763126			gb:BE021594 /DB_XREF=gi:8284035 /DB_XREF=sm60a01.y1 /CLONE=GENOME SYSTEMS CLONE ID: Gm-c1028-8257 /TID=Gma.5127.1 /CNT=7 /FEA=EST /TIER=ConsEnd /STK=0 /UG=Gma.5127 /UG_TITLE=Glycine max transcribed sequence with moderate similarity to protein pir:T48977 (A.thaliana) T48977 carboxypeptidase-like protein F14D17.80 (imported) - Arabidopsis thaliana /REP_ORG=G. max
Gma.8075.1.S1_at	0.846269			gb:BG237495 /DB_XREF=gi:12772641 /DB_XREF=sab07d03.y1 /CLONE=GENOME SYSTEMS CLONE ID: Gm-c1071-918 /TID=Gma.8075.1 /CNT=11 /FEA=EST /TIER=ConsEnd /STK=0 /UG=Gma.8075 /UG_TITLE=Glycine max transcribed sequence with moderate similarity to protein ref:NP_564355.1 (A.thaliana) ferrodoxin NADP oxidoreductase, putative (Arabidopsis thaliana) /REP_ORG=G. max
GmaAffx.31311.2.S1_at	0.850865			gb:BG359426 /DB_XREF=gi:13240117 /DB_XREF=sac24b05.y1 /CLONE=GENOME SYSTEMS CLONE ID: Gm-c1051-3130 /TID=GmaAffx.31311.2 /CNT=8 /FEA=EST /TIER=ConsEnd /STK=0 /NOTE=sequence(s) not in UniGene /REP_ORG=G. max
GmaAffx.79880.1.S1_at	0.784798			gb:AI973900 /DB_XREF=gi:5770726 /DB_XREF=sd13d06.y1 /CLONE=GENOME SYSTEMS CLONE ID: Gm-c1020-1572 /TID=GmaAffx.79880.1 /CNT=7 /FEA=EST /TIER=ConsEnd /STK=0 /NOTE=sequence(s) not in UniGene /REP_ORG=G. max
GmaAffx.15786.1.S1_at	0.856353			gb:CD405121 /DB_XREF=gi:31463093 /DB_XREF=Gm_ck28384 /TID=GmaAffx.15786.1 /CNT=6 /FEA=EST /TIER=ConsEnd /STK=0 /NOTE=sequence(s) not in UniGene /REP_ORG=G. max
Gma.6442.2.S1_at	0.866498			gb:BM270161 /DB_XREF=gi:17963412 /DB_XREF=sak25c06.y1 /CLONE=SOYBEAN CLONE ID: Gm-c1075-3971 /TID=Gma.6442.2 /CNT=6 /FEA=EST /TIER=ConsEnd /STK=0 /UG=Gma.6442 /UG_TITLE=Glycine max transcribed sequence with moderate similarity to protein ref:NP_175685.1 (A.thaliana) putative lipase (Arabidopsis thaliana) /REP_ORG=G. max
GmaAffx.258.1.S1_at	0.756859			gb:CA818960 /DB_XREF=gi:26267897 /DB_XREF=sau66g12.y1 /CLONE=SOYBEAN CLONE ID: Gm-c1071-6072 /TID=GmaAffx.258.1 /CNT=10 /FEA=EST /TIER=ConsEnd /STK=0 /NOTE=sequence(s) not in UniGene /REP_ORG=G. max
GmaAffx.29254.1.S1_at	0.754262			gb:AW760361 /DB_XREF=gi:7692248 /DB_XREF=sl49c11.y1 /CLONE=GENOME SYSTEMS CLONE ID: Gm-c1027-4653 /TID=GmaAffx.29254.1 /CNT=7 /FEA=EST /TIER=ConsEnd /STK=0 /NOTE=sequence(s) not in UniGene /REP_ORG=G. max
Gma.4615.1.S1_at	0.785545			gb:BU761246 /DB_XREF=gi:23726505 /DB_XREF=sas65c05.y1 /CLONE=SOYBEAN CLONE ID: Gm-c1023-5505 /TID=Gma.4615.1 /CNT=7 /FEA=EST /TIER=ConsEnd /STK=0 /UG=Gma.4615 /UG_TITLE=Glycine max transcribed sequence with weak similarity to protein ref:NP_565997.1 (A.thaliana) expressed protein (Arabidopsis thaliana) /REP_ORG=G. max
GmaAffx.27496.1.S1_at	0.868549			gb:BI701283 /DB_XREF=gi:15663912 /DB_XREF=sag56h06.y1 /CLONE=GENOME SYSTEMS CLONE ID: Gm-c1082-732 /TID=GmaAffx.27496.1 /CNT=6 /FEA=EST /TIER=ConsEnd /STK=0 /NOTE=sequence(s) not in UniGene /REP_ORG=G. max
Gma.3911.3.S1_at	0.791802			gb:BI785747 /DB_XREF=gi:15813472 /DB_XREF=sai44f06.y1 /CLONE=GENOME SYSTEMS CLONE ID: Gm-c1065-6036 /TID=Gma.3911.3 /CNT=3 /FEA=EST /TIER=ConsEnd /STK=0 /UG=Gma.3911 /UG_TITLE=Glycine max transcribed sequence with moderate similarity to protein pir:T47764 (A.thaliana) T47764 responce reactor 4 - Arabidopsis thaliana /REP_ORG=G. max
Gma.4877.1.S1_a_at	0.764556			gb:BM885097 /DB_XREF=gi:19268841 /DB_XREF=sal94h05.y1 /CLONE=SOYBEAN CLONE ID: Gm-c1063-3825 /TID=Gma.4877.1 /CNT=6 /FEA=EST /TIER=ConsEnd /STK=0 /UG=Gma.4877 /UG_TITLE=Glycine max transcribed sequence with moderate similarity to protein ref:NP_563783.1 (A.thaliana) expressed protein (Arabidopsis thaliana) /REP_ORG=G. max
Gma.3591.2.S1_at	0.762455			gb:BE473658 /DB_XREF=gi:9564149 /DB_XREF=sp53g07.y1 /CLONE=GENOME SYSTEMS CLONE ID: Gm-c1043-2005 /TID=Gma.3591.2 /CNT=6 /FEA=EST /TIER=ConsEnd /STK=0 /UG=Gma.3591 /UG_TITLE=Glycine max transcribed sequence with moderate similarity to protein pir:JT0755 (A.thaliana) JT0755 ethylene-forming enzyme - Arabidopsis thaliana /REP_ORG=G. max
GmaAffx.62364.1.S1_at	0.765657			gb:AW733764 /DB_XREF=gi:7639441 /DB_XREF=sk84a02.y1 /CLONE=GENOME SYSTEMS CLONE ID: Gm-c1035-3 /TID=GmaAffx.62364.1 /CNT=6 /FEA=EST /TIER=ConsEnd /STK=0 /NOTE=sequence(s) not in UniGene /REP_ORG=G. max
GmaAffx.41840.1.A1_s_at	0.770146			gb:CD399255 /DB_XREF=gi:31457227 /DB_XREF=Gm_ck20780 /TID=GmaAffx.41840.1 /CNT=2 /FEA=EST /TIER=ConsEnd /STK=0 /NOTE=sequence(s) not in UniGene /REP_ORG=G. max
GmaAffx.74015.1.S1_at	0.819747			gb:BM139786 /DB_XREF=gi:21638740 /DB_XREF=Gm-58-9G /CLONE=Gm-58-9G /TID=GmaAffx.74015.1 /CNT=5 /FEA=EST /TIER=ConsEnd /STK=0 /NOTE=sequence(s) not in UniGene /REP_ORG=G. max
GmaAffx.66781.1.S1_at	0.77658			gb:CA938619 /DB_XREF=gi:27427099 /DB_XREF=sav35d06.y1 /CLONE=SOYBEAN CLONE ID: Gm-c1023-6300 /TID=GmaAffx.66781.1 /CNT=5 /FEA=EST /TIER=ConsEnd /STK=0 /NOTE=sequence(s) not in UniGene /REP_ORG=G. max
Gma.1137.2.S1_x_at	0.782535			gb:CA852403 /DB_XREF=gi:33389196 /DB_XREF=E07D03_G03_08.ab1 /CLONE=E07D03 /TID=Gma.1137.2 /CNT=8 /FEA=EST /TIER=ConsEnd /STK=0 /UG=Gma.1137 /UG_TITLE=Glycine max transcribed sequence with moderate similarity to protein ref:NP_199704.1 (A.thaliana) anthranilate N-benzoyltransferase (Arabidopsis thaliana) /REP_ORG=G. max
GmaAffx.231.1.S1_at	0.875801			gb:BG237063 /DB_XREF=gi:12772136 /DB_XREF=sab03f10.y1 /CLONE=GENOME SYSTEMS CLONE ID: Gm-c1071-644 /TID=GmaAffx.231.1 /CNT=6 /FEA=EST /TIER=ConsEnd /STK=0 /NOTE=sequence(s) not in UniGene /REP_ORG=G. max
Gma.13172.1.A1_at	0.860031			gb:BQ786367 /DB_XREF=gi:21994839 /DB_XREF=saq67b02.y1 /CLONE=SOYBEAN CLONE ID: Gm-c1076-4683 /TID=Gma.13172.1 /CNT=5 /FEA=EST /TIER=ConsEnd /STK=0 /UG=Gma.13172 /UG_TITLE=Glycine max transcribed sequence with moderate similarity to protein pir:T05410 (A.thaliana) T05410 hypothetical protein F10M6.180 - Arabidopsis thaliana /REP_ORG=G. max
Gma.7079.2.S1_at	0.814896			gb:BG044106 /DB_XREF=gi:12490586 /DB_XREF=saa22h05.y1 /CLONE=GENOME SYSTEMS CLONE ID: Gm-c1058-2266 /TID=Gma.7079.2 /CNT=4 /FEA=EST /TIER=ConsEnd /STK=0 /UG=Gma.7079 /UG_TITLE=Glycine max transcribed sequence with moderate similarity to protein ref:NP_568823.1 (A.thaliana) expressed protein (Arabidopsis thaliana) /REP_ORG=G. max
GmaAffx.18019.1.S1_at	0.766786			gb:BG653079 /DB_XREF=gi:13790488 /DB_XREF=sad81f02.y1 /CLONE=GENOME SYSTEMS CLONE ID: Gm-c1051-6772 /TID=GmaAffx.18019.1 /CNT=4 /FEA=EST /TIER=ConsEnd /STK=0 /NOTE=sequence(s) not in UniGene /REP_ORG=G. max
Gma.17299.2.S1_at	0.810415			gb:BG237465 /DB_XREF=gi:12772611 /DB_XREF=sab14h09.y1 /CLONE=GENOME SYSTEMS CLONE ID: Gm-c1071-1889 /TID=Gma.17299.2 /CNT=4 /FEA=EST /TIER=ConsEnd /STK=0 /UG=Gma.17299 /UG_TITLE=Glycine max transcribed sequence with moderate similarity to protein ref:NP_564509.1 (A.thaliana) expressed protein (Arabidopsis thaliana) /REP_ORG=G. max
Gma.16982.1.S1_at	0.764283			gb:BF425703 /DB_XREF=gi:11413692 /DB_XREF=ss03g03.y1 /CLONE=GENOME SYSTEMS CLONE ID: Gm-c1047-1901 /TID=Gma.16982.1 /CNT=4 /FEA=EST /TIER=ConsEnd /STK=0 /UG=Gma.16982 /UG_TITLE=Glycine max transcribed sequence with weak similarity to protein ref:NP_567449.1 (A.thaliana) expressed protein (Arabidopsis thaliana) /REP_ORG=G. max
GmaAffx.35092.1.S1_at	0.864146			gb:BI892868 /DB_XREF=gi:16105128 /DB_XREF=sag80a06.y1 /CLONE=GENOME SYSTEMS CLONE ID: Gm-c1084-396 /TID=GmaAffx.35092.1 /CNT=4 /FEA=EST /TIER=ConsEnd /STK=0 /NOTE=sequence(s) not in UniGene /REP_ORG=G. max
Gma.4673.1.A1_at	0.843239			gb:BG508468 /DB_XREF=gi:13479125 /DB_XREF=sac97b03.y1 /CLONE=GENOME SYSTEMS CLONE ID: Gm-c1073-845 /TID=Gma.4673.1 /CNT=4 /FEA=EST /TIER=ConsEnd /STK=0 /UG=Gma.4673 /UG_TITLE=Glycine max transcribed sequence with weak similarity to protein ref:NP_177104.1 (A.thaliana) unknown protein (Arabidopsis thaliana) /REP_ORG=G. max
Gma.7352.1.S1_at	0.823757			gb:BI701939 /DB_XREF=gi:15664568 /DB_XREF=sag40b07.y1 /CLONE=GENOME SYSTEMS CLONE ID: Gm-c1081-1214 /TID=Gma.7352.1 /CNT=7 /FEA=EST /TIER=ConsEnd /STK=0 /UG=Gma.7352 /UG_TITLE=Glycine max transcribed sequence with moderate similarity to protein ref:NP_192400.1 (A.thaliana) putative component of vesicle-mediated transport (Arabidopsis thaliana) /REP_ORG=G. max
GmaAffx.68881.1.S1_at	0.756651			gb:CA936651 /DB_XREF=gi:27425131 /DB_XREF=sau99e12.y1 /CLONE=SOYBEAN CLONE ID: Gm-c1048-4079 /TID=GmaAffx.68881.1 /CNT=5 /FEA=EST /TIER=ConsEnd /STK=0 /NOTE=sequence(s) not in UniGene /REP_ORG=G. max
GmaAffx.14681.1.S1_at	0.799286			gb:BQ612599 /DB_XREF=gi:21602277 /DB_XREF=sap72d04.y1 /CLONE=SOYBEAN CLONE ID: Gm-c1087-6295 /TID=GmaAffx.14681.1 /CNT=4 /FEA=EST /TIER=ConsEnd /STK=0 /NOTE=sequence(s) not in UniGene /REP_ORG=G. max
GmaAffx.23454.1.S1_at	0.808567			gb:BM732270 /DB_XREF=gi:19053603 /DB_XREF=sal75d03.y1 /CLONE=SOYBEAN CLONE ID: Gm-c1061-4782 /TID=GmaAffx.23454.1 /CNT=4 /FEA=EST /TIER=ConsEnd /STK=0 /NOTE=sequence(s) not in UniGene /REP_ORG=G. max
Gma.9622.1.S1_s_at	0.778544			gb:BQ610840 /DB_XREF=gi:21600509 /DB_XREF=sap51e03.y1 /CLONE=SOYBEAN CLONE ID: Gm-c1087-4062 /TID=Gma.9622.1 /CNT=4 /FEA=EST /TIER=ConsEnd /STK=0 /UG=Gma.9622 /UG_TITLE=Glycine max transcribed sequence with moderate similarity to protein ref:NP_200227.1 (A.thaliana) O-methyltransferase (Arabidopsis thaliana) /REP_ORG=G. max
Gma.7970.1.S1_at	0.771337			gb:BI699189 /DB_XREF=gi:15661818 /DB_XREF=sag34a07.y1 /CLONE=GENOME SYSTEMS CLONE ID: Gm-c1081-422 /TID=Gma.7970.1 /CNT=3 /FEA=EST /TIER=ConsEnd /STK=0 /UG=Gma.7970 /UG_TITLE=Glycine max transcribed sequences /REP_ORG=G. max
GmaAffx.24399.1.A1_at	0.783789			gb:AW100594 /DB_XREF=gi:6071207 /DB_XREF=sd57d03.y1 /CLONE=GENOME SYSTEMS CLONE ID: Gm-c1008-414 /TID=GmaAffx.24399.1 /CNT=3 /FEA=EST /TIER=ConsEnd /STK=0 /NOTE=sequence(s) not in UniGene /REP_ORG=G. max
Gma.14250.1.S1_at	0.775752			gb:BQ297127 /DB_XREF=gi:20812649 /DB_XREF=sao38e07.y1 /CLONE=SOYBEAN CLONE ID: Gm-c1054-6374 /TID=Gma.14250.1 /CNT=3 /FEA=EST /TIER=ConsEnd /STK=0 /UG=Gma.14250 /UG_TITLE=Glycine max transcribed sequence with moderate similarity to protein ref:NP_565239.1 (A.thaliana) expressed protein (Arabidopsis thaliana) /REP_ORG=G. max
Gma.4758.1.A1_at	0.780891			gb:AW570248 /DB_XREF=gi:7234916 /DB_XREF=sj21b02.y1 /CLONE=GENOME SYSTEMS CLONE ID: Gm-c1008-2500 /TID=Gma.4758.1 /CNT=3 /FEA=EST /TIER=ConsEnd /STK=0 /UG=Gma.4758 /UG_TITLE=Glycine max transcribed sequences /REP_ORG=G. max
GmaAffx.56563.1.S1_at	0.77418			gb:CA820002 /DB_XREF=gi:26268939 /DB_XREF=sau83b09.y1 /CLONE=SOYBEAN CLONE ID: Gm-c1048-2393 /TID=GmaAffx.56563.1 /CNT=3 /FEA=EST /TIER=ConsEnd /STK=0 /NOTE=sequence(s) not in UniGene /REP_ORG=G. max
GmaAffx.85528.1.S1_at	0.778942			gb:BE608070 /DB_XREF=gi:9899102 /DB_XREF=sq20d03.y1 /CLONE=GENOME SYSTEMS CLONE ID: Gm-c1046-1374 /TID=GmaAffx.85528.1 /CNT=3 /FEA=EST /TIER=ConsEnd /STK=0 /NOTE=sequence(s) not in UniGene /REP_ORG=G. max
Gma.5681.1.S1_at	0.845641			gb:BM522524 /DB_XREF=gi:18710727 /DB_XREF=sam94a11.y2 /CLONE=SOYBEAN CLONE ID: Gm-c1087-1558 /TID=Gma.5681.1 /CNT=3 /FEA=EST /TIER=ConsEnd /STK=0 /UG=Gma.5681 /UG_TITLE=Glycine max transcribed sequence with weak similarity to protein pir:T08415 (A.thaliana) T08415 hypothetical protein F18B3.220 - Arabidopsis thaliana /REP_ORG=G. max
GmaAffx.87653.1.S1_at	0.799794			gb:BU763409 /DB_XREF=gi:23730643 /DB_XREF=sas42c02.y1 /CLONE=SOYBEAN CLONE ID: Gm-c1080-6268 /TID=GmaAffx.87653.1 /CNT=3 /FEA=EST /TIER=ConsEnd /STK=0 /NOTE=sequence(s) not in UniGene /REP_ORG=G. max
GmaAffx.70174.1.S1_at	0.805639			gb:AW733896 /DB_XREF=gi:7639576 /DB_XREF=sk78g09.y1 /CLONE=GENOME SYSTEMS CLONE ID: Gm-c1016-10265 /TID=GmaAffx.70174.1 /CNT=3 /FEA=EST /TIER=ConsEnd /STK=0 /NOTE=sequence(s) not in UniGene /REP_ORG=G. max
Gma.2887.2.S1_x_at	0.789087			gb:BI701520 /DB_XREF=gi:15664149 /DB_XREF=sag47g04.y1 /CLONE=GENOME SYSTEMS CLONE ID: Gm-c1081-2215 /TID=Gma.2887.2 /CNT=3 /FEA=EST /TIER=ConsEnd /STK=0 /UG=Gma.2887 /UG_TITLE=Glycine max transcribed sequence with moderate similarity to protein pir:S52990 (A.thaliana) S52990 phenylalanine ammonia-lyase (EC 4.3.1.5) 1 - Arabidopsis thaliana /REP_ORG=G. max
Gma.719.1.A1_at	0.75258			gb:AW133378 /DB_XREF=gi:6134985 /DB_XREF=se18b05.y1 /CLONE=GENOME SYSTEMS CLONE ID: Gm-c1015-1546 /TID=Gma.719.1 /CNT=3 /FEA=EST /TIER=ConsEnd /STK=0 /UG=Gma.719 /UG_TITLE=Glycine max transcribed sequences /REP_ORG=G. max
GmaAffx.13173.2.S1_at	0.762651			gb:BF598484 /DB_XREF=gi:11690808 /DB_XREF=sv18a12.y1 /CLONE=GENOME SYSTEMS CLONE ID: Gm-c1056-1968 /TID=GmaAffx.13173.2 /CNT=3 /FEA=EST /TIER=ConsEnd /STK=0 /NOTE=sequence(s) not in UniGene /REP_ORG=G. max
GmaAffx.19961.1.S1_at	0.752206			gb:BU765998 /DB_XREF=gi:23735440 /DB_XREF=sar83h10.y1 /CLONE=SOYBEAN CLONE ID: Gm-c1074-9188 /TID=GmaAffx.19961.1 /CNT=3 /FEA=EST /TIER=ConsEnd /STK=0 /NOTE=sequence(s) not in UniGene /REP_ORG=G. max
GmaAffx.82564.1.S1_s_at	0.759512			gb:BG047418 /DB_XREF=gi:12497141 /DB_XREF=saa71b11.y1 /CLONE=GENOME SYSTEMS CLONE ID: Gm-c1060-2013 /TID=GmaAffx.82564.1 /CNT=3 /FEA=EST /TIER=ConsEnd /STK=0 /NOTE=sequence(s) not in UniGene /REP_ORG=G. max
GmaAffx.47171.1.A1_at	0.761092			gb:BQ741710 /DB_XREF=gi:21888497 /DB_XREF=saq09h04.y1 /CLONE=SOYBEAN CLONE ID: Gm-c1045-4567 /TID=GmaAffx.47171.1 /CNT=2 /FEA=EST /TIER=ConsEnd /STK=0 /NOTE=sequence(s) not in UniGene /REP_ORG=G. max
GmaAffx.85915.1.S1_at	0.854088			gb:CA799900 /DB_XREF=gi:26056986 /DB_XREF=sat64b01.y1 /CLONE=SOYBEAN CLONE ID: Gm-c1056-6193 /TID=GmaAffx.85915.1 /CNT=2 /FEA=EST /TIER=ConsEnd /STK=0 /NOTE=sequence(s) not in UniGene /REP_ORG=G. max
GmaAffx.14620.1.S1_at	0.805475			gb:AW569282 /DB_XREF=gi:7233940 /DB_XREF=si76b04.y1 /CLONE=GENOME SYSTEMS CLONE ID: Gm-c1031-584 /TID=GmaAffx.14620.1 /CNT=2 /FEA=EST /TIER=ConsEnd /STK=0 /NOTE=sequence(s) not in UniGene /REP_ORG=G. max
GmaAffx.46946.1.S1_at	0.815746			gb:BQ252680 /DB_XREF=gi:20448556 /DB_XREF=san79c05.y2 /CLONE=SOYBEAN CLONE ID: Gm-c1052-5866 /TID=GmaAffx.46946.1 /CNT=2 /FEA=EST /TIER=ConsEnd /STK=0 /NOTE=sequence(s) not in UniGene /REP_ORG=G. max
GmaAffx.31007.1.S1_at	0.763162			gb:AW432988 /DB_XREF=gi:6964295 /DB_XREF=si03a10.y1 /CLONE=GENOME SYSTEMS CLONE ID: Gm-c1029-115 /TID=GmaAffx.31007.1 /CNT=2 /FEA=EST /TIER=ConsEnd /STK=0 /NOTE=sequence(s) not in UniGene /REP_ORG=G. max
GmaAffx.43809.1.S1_at	0.752046			gb:AW396565 /DB_XREF=gi:6915035 /DB_XREF=sh04d01.y1 /CLONE=GENOME SYSTEMS CLONE ID: Gm-c1026-2234 /TID=GmaAffx.43809.1 /CNT=2 /FEA=EST /TIER=ConsEnd /STK=0 /NOTE=sequence(s) not in UniGene /REP_ORG=G. max
GmaAffx.74601.1.A1_at	0.840619			gb:BG405637 /DB_XREF=gi:13311986 /DB_XREF=sac45f12.y1 /CLONE=GENOME SYSTEMS CLONE ID: Gm-c1062-2975 /TID=GmaAffx.74601.1 /CNT=2 /FEA=EST /TIER=ConsEnd /STK=0 /NOTE=sequence(s) not in UniGene /REP_ORG=G. max
GmaAffx.58029.1.S1_at	0.796256			gb:BE059765 /DB_XREF=gi:8404131 /DB_XREF=sn36g09.y1 /CLONE=GENOME SYSTEMS CLONE ID: Gm-c1016-13625 /TID=GmaAffx.58029.1 /CNT=2 /FEA=EST /TIER=ConsEnd /STK=0 /NOTE=sequence(s) not in UniGene /REP_ORG=G. max
Gma.6791.1.S1_s_at	0.777752			gb:BE801043 /DB_XREF=gi:10232155 /DB_XREF=sr08e06.y1 /CLONE=GENOME SYSTEMS CLONE ID: Gm-c1049-2075 /TID=Gma.6791.1 /CNT=1 /FEA=EST /TIER=ConsEnd /STK=0 /UG=Gma.6791 /UG_TITLE=Glycine max transcribed sequence with weak similarity to protein ref:NP_171807.1 (A.thaliana) unknown protein (Arabidopsis thaliana) /REP_ORG=G. max
GmaAffx.36859.1.A1_at	0.800523			gb:BU760933 /DB_XREF=gi:23725918 /DB_XREF=sas60f02.y1 /CLONE=SOYBEAN CLONE ID: Gm-c1023-5236 /TID=GmaAffx.36859.1 /CNT=2 /FEA=EST /TIER=ConsEnd /STK=0 /NOTE=sequence(s) not in UniGene /REP_ORG=G. max
GmaAffx.46481.1.S1_at	0.761067			gb:BM528129 /DB_XREF=gi:18734347 /DB_XREF=sal54g03.y1 /CLONE=SOYBEAN CLONE ID: Gm-c1061-3005 /TID=GmaAffx.46481.1 /CNT=2 /FEA=EST /TIER=ConsEnd /STK=0 /NOTE=sequence(s) not in UniGene /REP_ORG=G. max
GmaAffx.50295.1.S1_at	0.788418			gb:BI424123 /DB_XREF=gi:15200010 /DB_XREF=sah66a09.y1 /CLONE=GENOME SYSTEMS CLONE ID: Gm-c1049-3113 /TID=GmaAffx.50295.1 /CNT=2 /FEA=EST /TIER=ConsEnd /STK=0 /NOTE=sequence(s) not in UniGene /REP_ORG=G. max
GmaAffx.29717.1.S1_at	0.76471			gb:CA784981 /DB_XREF=gi:26048528 /DB_XREF=sat69f07.y1 /CLONE=SOYBEAN CLONE ID: Gm-c1056-6782 /TID=GmaAffx.29717.1 /CNT=2 /FEA=EST /TIER=ConsEnd /STK=0 /NOTE=sequence(s) not in UniGene /REP_ORG=G. max
GmaAffx.73774.1.S1_at	0.774433			gb:BM523815 /DB_XREF=gi:18726891 /DB_XREF=sam88h07.y2 /CLONE=SOYBEAN CLONE ID: Gm-c1087-1142 /TID=GmaAffx.73774.1 /CNT=2 /FEA=EST /TIER=ConsEnd /STK=0 /NOTE=sequence(s) not in UniGene /REP_ORG=G. max
Gma.8988.1.S1_at	0.806451			gb:BU965547 /DB_XREF=gi:24206294 /DB_XREF=sat11e06.y1 /CLONE=SOYBEAN CLONE ID: Gm-c1036-13284 /TID=Gma.8988.1 /CNT=2 /FEA=EST /TIER=ConsEnd /STK=0 /UG=Gma.8988 /UG_TITLE=Glycine max transcribed sequences /REP_ORG=G. max
GmaAffx.71032.1.S1_at	0.784049			gb:AW278168 /DB_XREF=gi:6666709 /DB_XREF=sf40e12.y1 /CLONE=GENOME SYSTEMS CLONE ID: Gm-c1009-2471 /TID=GmaAffx.71032.1 /CNT=2 /FEA=EST /TIER=ConsEnd /STK=0 /NOTE=sequence(s) not in UniGene /REP_ORG=G. max
GmaAffx.86927.1.S1_at	0.79053			gb:CA937162 /DB_XREF=gi:27425642 /DB_XREF=sav14c07.y1 /CLONE=SOYBEAN CLONE ID: Gm-c1048-5485 /TID=GmaAffx.86927.1 /CNT=2 /FEA=EST /TIER=ConsEnd /STK=0 /NOTE=sequence(s) not in UniGene /REP_ORG=G. max
GmaAffx.35554.1.S1_at	0.750774			gb:BE803000 /DB_XREF=gi:10234112 /DB_XREF=sr47f04.y1 /CLONE=GENOME SYSTEMS CLONE ID: Gm-c1051-1208 /TID=GmaAffx.35554.1 /CNT=2 /FEA=EST /TIER=ConsEnd /STK=0 /NOTE=sequence(s) not in UniGene /REP_ORG=G. max
GmaAffx.45604.1.S1_s_at	0.77549			gb:AW185820 /DB_XREF=gi:6455137 /DB_XREF=se60a11.y1 /CLONE=GENOME SYSTEMS CLONE ID: Gm-c1019-1365 /TID=GmaAffx.45604.1 /CNT=2 /FEA=EST /TIER=ConsEnd /STK=0 /NOTE=sequence(s) not in UniGene /REP_ORG=G. max
Gma.10306.1.S1_at	0.790173			gb:AW460175 /DB_XREF=gi:7030392 /DB_XREF=si11e08.y1 /CLONE=GENOME SYSTEMS CLONE ID: Gm-c1029-927 /TID=Gma.10306.1 /CNT=2 /FEA=EST /TIER=ConsEnd /STK=0 /UG=Gma.10306 /UG_TITLE=Glycine max transcribed sequence with weak similarity to protein ref:NP_567580.1 (A.thaliana) Expressed protein (Arabidopsis thaliana) /REP_ORG=G. max
GmaAffx.24570.1.A1_at	0.82859			gb:BU764146 /DB_XREF=gi:23731991 /DB_XREF=sas53c01.y1 /CLONE=SOYBEAN CLONE ID: Gm-c1023-4345 /TID=GmaAffx.24570.1 /CNT=2 /FEA=EST /TIER=ConsEnd /STK=0 /NOTE=sequence(s) not in UniGene /REP_ORG=G. max
GmaAffx.78433.1.S1_s_at	0.875447			gb:BM954579 /DB_XREF=gi:19453169 /DB_XREF=san08a10.y1 /CLONE=SOYBEAN CLONE ID: Gm-c1084-3115 /TID=GmaAffx.78433.1 /CNT=2 /FEA=EST /TIER=ConsEnd /STK=0 /NOTE=sequence(s) not in UniGene /REP_ORG=G. max
Gma.1877.1.S1_at	0.772782			gb:BG791149 /DB_XREF=gi:14126711 /DB_XREF=sad92b03.y1 /CLONE=GENOME SYSTEMS CLONE ID: Gm-c1055-3125 /TID=Gma.1877.1 /CNT=2 /FEA=EST /TIER=ConsEnd /STK=0 /UG=Gma.1877 /UG_TITLE=Glycine max transcribed sequences /REP_ORG=G. max
Gma.477.1.S1_at	0.775826			gb:BM308020 /DB_XREF=gi:18039726 /DB_XREF=sak40g09.y1 /CLONE=SOYBEAN CLONE ID: Gm-c1036-5682 /TID=Gma.477.1 /CNT=2 /FEA=EST /TIER=ConsEnd /STK=0 /UG=Gma.477 /UG_TITLE=Glycine max transcribed sequences /REP_ORG=G. max
GmaAffx.49400.1.S1_at	0.808893			gb:BE805470 /DB_XREF=gi:10236582 /DB_XREF=ss42c05.y1 /CLONE=GENOME SYSTEMS CLONE ID: Gm-c1061-1377 /TID=GmaAffx.49400.1 /CNT=2 /FEA=EST /TIER=ConsEnd /STK=0 /NOTE=sequence(s) not in UniGene /REP_ORG=G. max
GmaAffx.9540.1.S1_s_at	0.824487			gb:BM092247 /DB_XREF=gi:17021213 /DB_XREF=sah10c03.y1 /CLONE=GENOME SYSTEMS CLONE ID: Gm-c1086-893 /TID=GmaAffx.9540.1 /CNT=2 /FEA=EST /TIER=ConsEnd /STK=0 /NOTE=sequence(s) not in UniGene /REP_ORG=G. max
GmaAffx.39130.1.S1_at	0.752494			gb:AW308946 /DB_XREF=gi:6724547 /DB_XREF=sf92b10.y1 /CLONE=GENOME SYSTEMS CLONE ID: Gm-c1019-3572 /TID=GmaAffx.39130.1 /CNT=2 /FEA=EST /TIER=ConsEnd /STK=0 /NOTE=sequence(s) not in UniGene /REP_ORG=G. max
Gma.5148.1.A1_s_at	0.788202			gb:BI971116 /DB_XREF=gi:16345521 /DB_XREF=GM830012B10C05 /CLONE=Gm-r1083-4353 /TID=Gma.5148.1 /CNT=2 /FEA=EST /TIER=ConsEnd /STK=2 /UG=Gma.5148 /UG_TITLE=Glycine max transcribed sequence with weak similarity to protein pir:T01732 (A.thaliana) T01732 UTP-glucose glucosyltransferase homolog A_IG002N01.15 - Arabidopsis thaliana /REP_ORG=G. max
Gma.17219.1.A1_at	0.804292			gb:AW310286 /DB_XREF=gi:6725887 /DB_XREF=sf33g12.x1 /CLONE=GENOME SYSTEMS CLONE ID: Gm-c1028-1823 /TID=Gma.17219.1 /CNT=2 /FEA=EST /TIER=ConsEnd /STK=1 /UG=Gma.17219 /UG_TITLE=Glycine max transcribed sequence with weak similarity to protein ref:NP_182199.1 (A.thaliana) unknown protein (Arabidopsis thaliana) /REP_ORG=G. max
Gma.13804.1.A1_at	0.751531			gb:CD414582 /DB_XREF=gi:31472554 /DB_XREF=Gm_ck46763 /TID=Gma.13804.1 /CNT=2 /FEA=EST /TIER=ConsEnd /STK=1 /UG=Gma.13804 /UG_TITLE=Glycine max transcribed sequences /REP_ORG=G. max
Gma.13204.2.A1_at	0.7529			gb:CD392690 /DB_XREF=gi:31307487 /DB_XREF=Gm_ck11904 /TID=Gma.13204.2 /CNT=2 /FEA=EST /TIER=ConsEnd /STK=1 /UG=Gma.13204 /UG_TITLE=Glycine max transcribed sequence with moderate similarity to protein ref:NP_174245.1 (A.thaliana) plasma membrane associated protein, putative (Arabidopsis thaliana) /REP_ORG=G. max
Gma.12539.2.A1_at	0.769428			gb:CD395152 /DB_XREF=gi:31309949 /DB_XREF=Gm_ck15139 /TID=Gma.12539.2 /CNT=2 /FEA=EST /TIER=ConsEnd /STK=1 /UG=Gma.12539 /UG_TITLE=Glycine max transcribed sequence with weak similarity to protein ref:NP_199048.1 (A.thaliana) unknown protein (Arabidopsis thaliana) /REP_ORG=G. max
Gma.10116.1.A1_at	0.755762			gb:AW310939 /DB_XREF=gi:6726585 /DB_XREF=sg30c07.x1 /CLONE=GENOME SYSTEMS CLONE ID: Gm-c1024-2149 /TID=Gma.10116.1 /CNT=1 /FEA=EST /TIER=ConsEnd /STK=1 /UG=Gma.10116 /UG_TITLE=Glycine max transcribed sequence with weak similarity to protein ref:NP_174809.1 (A.thaliana) protein kinase, putative (Arabidopsis thaliana) /REP_ORG=G. max
GmaAffx.50677.1.S1_s_at	0.776761			gb:BI971744 /DB_XREF=gi:16346149 /DB_XREF=sag97h09.y1 /CLONE=GENOME SYSTEMS CLONE ID: Gm-c1084-2297 /TID=GmaAffx.50677.1 /CNT=1 /FEA=EST /TIER=ConsEnd /STK=1 /NOTE=sequence(s) not in UniGene /REP_ORG=G. max
GmaAffx.9844.1.S1_at	0.870451			gb:BM522926 /DB_XREF=gi:18717329 /DB_XREF=san01b03.y2 /CLONE=SOYBEAN CLONE ID: Gm-c1087-1998 /TID=GmaAffx.9844.1 /CNT=1 /FEA=EST /TIER=ConsEnd /STK=1 /NOTE=sequence(s) not in UniGene /REP_ORG=G. max
GmaAffx.46103.1.S1_at	0.818073			gb:BM091933 /DB_XREF=gi:17020899 /DB_XREF=sah05c06.y1 /CLONE=GENOME SYSTEMS CLONE ID: Gm-c1086-492 /TID=GmaAffx.46103.1 /CNT=1 /FEA=EST /TIER=ConsEnd /STK=1 /NOTE=sequence(s) not in UniGene /REP_ORG=G. max
Gma.12749.1.A1_at	0.768787			gb:CD396434 /DB_XREF=gi:31311231 /DB_XREF=Gm_ck16684 /TID=Gma.12749.1 /CNT=1 /FEA=EST /TIER=ConsEnd /STK=1 /UG=Gma.12749 /UG_TITLE=Glycine max transcribed sequence with weak similarity to protein ref:NP_564271.1 (A.thaliana) expressed protein (Arabidopsis thaliana) /REP_ORG=G. max
Gma.12764.1.A1_at	0.773147			gb:CD396975 /DB_XREF=gi:31311772 /DB_XREF=Gm_ck17604 /TID=Gma.12764.1 /CNT=1 /FEA=EST /TIER=ConsEnd /STK=1 /UG=Gma.12764 /UG_TITLE=Glycine max transcribed sequences /REP_ORG=G. max
Gma.12962.1.A1_at	0.808062			gb:CD397613 /DB_XREF=gi:31312410 /DB_XREF=Gm_ck18522 /TID=Gma.12962.1 /CNT=1 /FEA=EST /TIER=ConsEnd /STK=1 /UG=Gma.12962 /UG_TITLE=Glycine max transcribed sequence with weak similarity to protein ref:NP_199282.1 (A.thaliana) putative protein (Arabidopsis thaliana) /REP_ORG=G. max
Gma.13545.1.A1_at	0.751458			gb:CD400233 /DB_XREF=gi:31458205 /DB_XREF=Gm_ck22043 /TID=Gma.13545.1 /CNT=1 /FEA=EST /TIER=ConsEnd /STK=1 /UG=Gma.13545 /UG_TITLE=Glycine max transcribed sequence with weak similarity to protein ref:NP_199040.1 (A.thaliana) alcohol dehydrogenase (Arabidopsis thaliana) /REP_ORG=G. max
Gma.13612.1.A1_at	0.784934			gb:CD401803 /DB_XREF=gi:31459775 /DB_XREF=Gm_ck2423 /TID=Gma.13612.1 /CNT=1 /FEA=EST /TIER=ConsEnd /STK=1 /UG=Gma.13612 /UG_TITLE=Glycine max transcribed sequence with weak similarity to protein ref:NP_568485.1 (A.thaliana) Expressed protein (Arabidopsis thaliana) /REP_ORG=G. max
Gma.13806.1.A1_at	0.751412			gb:CD406278 /DB_XREF=gi:31464250 /DB_XREF=Gm_ck31060 /TID=Gma.13806.1 /CNT=1 /FEA=EST /TIER=ConsEnd /STK=1 /UG=Gma.13806 /UG_TITLE=Glycine max transcribed sequence /REP_ORG=G. max
Gma.14086.1.A1_at	0.789333			gb:CD415252 /DB_XREF=gi:31473224 /DB_XREF=Gm_ck5317 /TID=Gma.14086.1 /CNT=1 /FEA=EST /TIER=ConsEnd /STK=1 /UG=Gma.14086 /UG_TITLE=Glycine max transcribed sequence with weak similarity to protein pir:T45683 (A.thaliana) T45683 hypothetical protein F14P22.220 - Arabidopsis thaliana /REP_ORG=G. max
Gma.16896.1.A1_at	0.768651			gb:CD416188 /DB_XREF=gi:31474160 /DB_XREF=Gm_ck6485 /TID=Gma.16896.1 /CNT=1 /FEA=EST /TIER=ConsEnd /STK=1 /UG=Gma.16896 /UG_TITLE=Glycine max transcribed sequence /REP_ORG=G. max
GmaAffx.1301.127.A1_at	0.803361			gb:CD406089 /DB_XREF=gi:31464061 /DB_XREF=Gm_ck30304 /TID=GmaAffx.1301.127 /CNT=1 /FEA=EST /TIER=ConsEnd /STK=1 /NOTE=sequence(s) not in UniGene /REP_ORG=G. max
GmaAffx.75745.3.A1_s_at	0.873044			gb:CD399720 /DB_XREF=gi:31457692 /DB_XREF=Gm_ck2142 /TID=GmaAffx.75745.3 /CNT=1 /FEA=EST /TIER=ConsEnd /STK=1 /NOTE=sequence(s) not in UniGene /REP_ORG=G. max
Gma.9295.1.S1_at	0.81028			gb:BM270702 /DB_XREF=gi:17963959 /DB_XREF=sak16e11.y1 /CLONE=SOYBEAN CLONE ID: Gm-c1075-3286 /TID=Gma.9295.1 /CNT=1 /FEA=EST /TIER=ConsEnd /STK=1 /UG=Gma.9295 /UG_TITLE=Glycine max transcribed sequence /REP_ORG=G. max
GmaAffx.33129.1.S1_at	0.766483			gb:BQ611705 /DB_XREF=gi:21601374 /DB_XREF=sap64a11.y1 /CLONE=SOYBEAN CLONE ID: Gm-c1087-5397 /TID=GmaAffx.33129.1 /CNT=1 /FEA=EST /TIER=ConsEnd /STK=1 /NOTE=sequence(s) not in UniGene /REP_ORG=G. max
GmaAffx.10717.1.S1_at	0.802832			gb:BU765286 /DB_XREF=gi:23734128 /DB_XREF=sas15h10.y1 /CLONE=SOYBEAN CLONE ID: Gm-c1080-4195 /TID=GmaAffx.10717.1 /CNT=1 /FEA=EST /TIER=ConsEnd /STK=1 /NOTE=sequence(s) not in UniGene /REP_ORG=G. max
GmaAffx.93253.1.S1_at	0.755281			gb:CF808047 /DB_XREF=gi:37996458 /DB_XREF=psHB031xK13f /CLONE=sHB031K13 /TID=GmaAffx.93253.1 /CNT=2 /FEA=EST /TIER=ConsEnd /STK=0 /NOTE=sequence(s) not in UniGene /REP_ORG=G. max
GmaAffx.19131.1.S1_at	0.824813			gb:BM526675 /DB_XREF=gi:18731810 /DB_XREF=sal44d04.y1 /CLONE=SOYBEAN CLONE ID: Gm-c1059-5143 /TID=GmaAffx.19131.1 /CNT=2 /FEA=EST /TIER=ConsEnd /STK=0 /NOTE=sequence(s) not in UniGene /REP_ORG=G. max
Gma.3257.1.S1_at	0.808221			gb:BQ298358 /DB_XREF=gi:20813880 /DB_XREF=sao59f01.y1 /CLONE=SOYBEAN CLONE ID: Gm-c1073-3697 /TID=Gma.3257.1 /CNT=2 /FEA=EST /TIER=ConsEnd /STK=0 /UG=Gma.3257 /UG_TITLE=Glycine max transcribed sequence with weak similarity to protein ref:NP_568850.1 (A.thaliana) putative protein (Arabidopsis thaliana) /REP_ORG=G. max
Gma.17015.1.S1_at	0.886935			gb:AW733363 /DB_XREF=gi:7639032 /DB_XREF=sk72e06.y1 /CLONE=GENOME SYSTEMS CLONE ID: Gm-c1016-9659 /TID=Gma.17015.1 /CNT=2 /FEA=EST /TIER=ConsEnd /STK=0 /UG=Gma.17015 /UG_TITLE=Glycine max transcribed sequences /REP_ORG=G. max
GmaAffx.54297.1.S1_at	0.825058			gb:BG155446 /DB_XREF=gi:12689110 /DB_XREF=sab44c07.y1 /CLONE=GENOME SYSTEMS CLONE ID: Gm-c1026-4357 /TID=GmaAffx.54297.1 /CNT=2 /FEA=EST /TIER=ConsEnd /STK=0 /NOTE=sequence(s) not in UniGene /REP_ORG=G. max
GmaAffx.15308.1.S1_at	0.815948			gb:BQ613126 /DB_XREF=gi:21602795 /DB_XREF=sap83e05.y1 /CLONE=SOYBEAN CLONE ID: Gm-c1087-7138 /TID=GmaAffx.15308.1 /CNT=1 /FEA=EST /TIER=ConsEnd /STK=0 /NOTE=sequence(s) not in UniGene /REP_ORG=G. max
GmaAffx.5758.1.S1_at	0.813356			gb:BQ629859 /DB_XREF=gi:21677508 /DB_XREF=sap94c09.y1 /CLONE=SOYBEAN CLONE ID: Gm-c1045-2825 /TID=GmaAffx.5758.1 /CNT=1 /FEA=EST /TIER=ConsEnd /STK=0 /NOTE=sequence(s) not in UniGene /REP_ORG=G. max
GmaAffx.1433.1.S1_at	0.792675			gb:BM188920 /DB_XREF=gi:17519878 /DB_XREF=saj93e12.y1 /CLONE=SOYBEAN CLONE ID: Gm-c1074-4080 /TID=GmaAffx.1433.1 /CNT=1 /FEA=EST /TIER=ConsEnd /STK=0 /NOTE=sequence(s) not in UniGene /REP_ORG=G. max
GmaAffx.68507.1.S1_at	0.802174			gb:BI699405 /DB_XREF=gi:15662034 /DB_XREF=sag36f04.y1 /CLONE=GENOME SYSTEMS CLONE ID: Gm-c1081-1016 /TID=GmaAffx.68507.1 /CNT=1 /FEA=EST /TIER=ConsEnd /STK=0 /NOTE=sequence(s) not in UniGene /REP_ORG=G. max
GmaAffx.36996.1.S1_at	0.779802			gb:BM093776 /DB_XREF=gi:17022742 /DB_XREF=sah20d10.y1 /CLONE=GENOME SYSTEMS CLONE ID: Gm-c1086-2083 /TID=GmaAffx.36996.1 /CNT=1 /FEA=EST /TIER=ConsEnd /STK=0 /NOTE=sequence(s) not in UniGene /REP_ORG=G. max
Gma.6045.1.S1_at	0.751182			gb:BQ453599 /DB_XREF=gi:21256711 /DB_XREF=sao84d01.y1 /CLONE=SOYBEAN CLONE ID: Gm-c1081-2450 /TID=Gma.6045.1 /CNT=1 /FEA=EST /TIER=ConsEnd /STK=0 /UG=Gma.6045 /UG_TITLE=Glycine max transcribed sequence with weak similarity to protein pir:T01240 (A.thaliana) T01240 laccase (EC 1.10.3.2) F16M14.1 - Arabidopsis thaliana /REP_ORG=G. max
GmaAffx.80728.1.S1_at	0.759476			gb:BE059811 /DB_XREF=gi:8404177 /DB_XREF=sn37d10.y1 /CLONE=GENOME SYSTEMS CLONE ID: Gm-c1016-13676 /TID=GmaAffx.80728.1 /CNT=1 /FEA=EST /TIER=ConsEnd /STK=0 /NOTE=sequence(s) not in UniGene /REP_ORG=G. max
GmaAffx.18415.1.S1_at	0.764046			gb:BI426447 /DB_XREF=gi:15203679 /DB_XREF=sag03d03.y1 /CLONE=GENOME SYSTEMS CLONE ID: Gm-c1080-149 /TID=GmaAffx.18415.1 /CNT=1 /FEA=EST /TIER=ConsEnd /STK=0 /NOTE=sequence(s) not in UniGene /REP_ORG=G. max
GmaAffx.68100.1.S1_at	0.810864			gb:BG508944 /DB_XREF=gi:13479601 /DB_XREF=sac92c04.y1 /CLONE=GENOME SYSTEMS CLONE ID: Gm-c1073-488 /TID=GmaAffx.68100.1 /CNT=1 /FEA=EST /TIER=ConsEnd /STK=0 /NOTE=sequence(s) not in UniGene /REP_ORG=G. max
Gma.12926.1.A1_at	0.771571			gb:CD395920 /DB_XREF=gi:31310717 /DB_XREF=Gm_ck1612 /TID=Gma.12926.1 /CNT=1 /FEA=EST /TIER=ConsEnd /STK=0 /UG=Gma.12926 /UG_TITLE=Glycine max transcribed sequence /REP_ORG=G. max
Gma.13835.1.A1_at	0.785457			gb:CD407621 /DB_XREF=gi:31465593 /DB_XREF=Gm_ck33007 /TID=Gma.13835.1 /CNT=1 /FEA=EST /TIER=ConsEnd /STK=0 /UG=Gma.13835 /UG_TITLE=Glycine max transcribed sequence with weak similarity to protein ref:NP_177436.1 (A.thaliana) flax rust resistance protein, putative (Arabidopsis thaliana) /REP_ORG=G. max
GmaAffx.42615.1.S1_at	0.851458			gb:BU577035 /DB_XREF=gi:23050842 /DB_XREF=sar71d01.y1 /CLONE=SOYBEAN CLONE ID: Gm-c1074-7826 /TID=GmaAffx.42615.1 /CNT=1 /FEA=EST /TIER=ConsEnd /STK=0 /NOTE=sequence(s) not in UniGene /REP_ORG=G. max
Gma.14295.1.S1_at	0.771462			gb:CA852253 /DB_XREF=gi:33389046 /DB_XREF=E05C08_E08_06.ab1 /CLONE=E05C08 /TID=Gma.14295.1 /CNT=1 /FEA=EST /TIER=ConsEnd /STK=0 /UG=Gma.14295 /UG_TITLE=Glycine max transcribed sequence /REP_ORG=G. max
GmaAffx.74165.1.S1_at	0.800979			gb:BQ611537 /DB_XREF=gi:21601206 /DB_XREF=sap61e06.y1 /CLONE=SOYBEAN CLONE ID: Gm-c1087-5196 /TID=GmaAffx.74165.1 /CNT=1 /FEA=EST /TIER=ConsEnd /STK=0 /NOTE=sequence(s) not in UniGene /REP_ORG=G. max
GmaAffx.35147.1.S1_at	0.7585			gb:BE057270 /DB_XREF=gi:8401636 /DB_XREF=sm99g12.y1 /CLONE=GENOME SYSTEMS CLONE ID: Gm-c1015-8255 /TID=GmaAffx.35147.1 /CNT=1 /FEA=EST /TIER=ConsEnd /STK=0 /NOTE=sequence(s) not in UniGene /REP_ORG=G. max
Gma.6018.1.S1_at	0.78799			gb:BQ611017 /DB_XREF=gi:21600686 /DB_XREF=sap53g06.y1 /CLONE=SOYBEAN CLONE ID: Gm-c1087-4524 /TID=Gma.6018.1 /CNT=1 /FEA=EST /TIER=ConsEnd /STK=0 /UG=Gma.6018 /UG_TITLE=Glycine max transcribed sequence /REP_ORG=G. max
GmaAffx.88486.1.S1_s_at	0.80801			gb:CA935386 /DB_XREF=gi:27423866 /DB_XREF=sau52h10.y1 /CLONE=SOYBEAN CLONE ID: Gm-c1071-4604 /TID=GmaAffx.88486.1 /CNT=1 /FEA=EST /TIER=ConsEnd /STK=0 /NOTE=sequence(s) not in UniGene /REP_ORG=G. max
Gma.17111.1.S1_at	0.755518			gb:AW306478 /DB_XREF=gi:6718831 /DB_XREF=se51c09.y1 /CLONE=GENOME SYSTEMS CLONE ID: Gm-c1017-2441 /TID=Gma.17111.1 /CNT=1 /FEA=EST /TIER=ConsEnd /STK=0 /UG=Gma.17111 /UG_TITLE=Glycine max transcribed sequence /REP_ORG=G. max
Gma.9476.1.S1_at	0.805343			gb:CA819542 /DB_XREF=gi:26268479 /DB_XREF=sau80b05.y1 /CLONE=SOYBEAN CLONE ID: Gm-c1071-6994 /TID=Gma.9476.1 /CNT=1 /FEA=EST /TIER=ConsEnd /STK=0 /UG=Gma.9476 /UG_TITLE=Glycine max transcribed sequence /REP_ORG=G. max
GmaAffx.32161.1.S1_at	0.793439			gb:BI700179 /DB_XREF=gi:15662808 /DB_XREF=sag64d08.y1 /CLONE=GENOME SYSTEMS CLONE ID: Gm-c1082-1312 /TID=GmaAffx.32161.1 /CNT=1 /FEA=EST /TIER=ConsEnd /STK=0 /NOTE=sequence(s) not in UniGene /REP_ORG=G. max
GmaAffx.48466.1.S1_at	0.843936			gb:AW396563 /DB_XREF=gi:6915033 /DB_XREF=sh04c11.y1 /CLONE=GENOME SYSTEMS CLONE ID: Gm-c1026-2253 /TID=GmaAffx.48466.1 /CNT=1 /FEA=EST /TIER=ConsEnd /STK=0 /NOTE=sequence(s) not in UniGene /REP_ORG=G. max
GmaAffx.30662.1.S1_at	0.875246			gb:BE023739 /DB_XREF=gi:8286180 /DB_XREF=sm91g12.y1 /CLONE=GENOME SYSTEMS CLONE ID: Gm-c1015-7487 /TID=GmaAffx.30662.1 /CNT=1 /FEA=EST /TIER=ConsEnd /STK=0 /NOTE=sequence(s) not in UniGene /REP_ORG=G. max
Gma.9392.1.S1_at	0.825033			gb:CA802033 /DB_XREF=gi:26059119 /DB_XREF=sau29a09.y1 /CLONE=SOYBEAN CLONE ID: Gm-c1071-2321 /TID=Gma.9392.1 /CNT=1 /FEA=EST /TIER=ConsEnd /STK=0 /UG=Gma.9392 /UG_TITLE=Glycine max transcribed sequence /REP_ORG=G. max
GmaAffx.82513.1.S1_at	0.83512			gb:BM092010 /DB_XREF=gi:17020976 /DB_XREF=sah06d04.y1 /CLONE=GENOME SYSTEMS CLONE ID: Gm-c1086-559 /TID=GmaAffx.82513.1 /CNT=1 /FEA=EST /TIER=ConsEnd /STK=0 /NOTE=sequence(s) not in UniGene /REP_ORG=G. max
Gma.5769.1.S1_at	0.754956			gb:BM523435 /DB_XREF=gi:18723052 /DB_XREF=sam83f11.y2 /CLONE=SOYBEAN CLONE ID: Gm-c1087-669 /TID=Gma.5769.1 /CNT=1 /FEA=EST /TIER=ConsEnd /STK=0 /UG=Gma.5769 /UG_TITLE=Glycine max transcribed sequence /REP_ORG=G. max
Gma.3743.1.S1_at	0.755775			gb:BI892619 /DB_XREF=gi:16104879 /DB_XREF=saf35h05.y4 /CLONE=GENOME SYSTEMS CLONE ID: Gm-c1077-730 /TID=Gma.3743.1 /CNT=1 /FEA=EST /TIER=ConsEnd /STK=0 /UG=Gma.3743 /UG_TITLE=Glycine max transcribed sequence /REP_ORG=G. max
Gma.8928.1.S1_at	0.765046			gb:BU763682 /DB_XREF=gi:23731150 /DB_XREF=sas46e05.y1 /CLONE=SOYBEAN CLONE ID: Gm-c1080-6754 /TID=Gma.8928.1 /CNT=1 /FEA=EST /TIER=ConsEnd /STK=0 /UG=Gma.8928 /UG_TITLE=Glycine max transcribed sequence /REP_ORG=G. max
Gma.9460.1.S1_at	0.768816			gb:CA819047 /DB_XREF=gi:26267984 /DB_XREF=sau68b03.y1 /CLONE=SOYBEAN CLONE ID: Gm-c1071-5838 /TID=Gma.9460.1 /CNT=1 /FEA=EST /TIER=ConsEnd /STK=0 /UG=Gma.9460 /UG_TITLE=Glycine max transcribed sequence /REP_ORG=G. max
Gma.6389.1.S1_at	0.7845			gb:BQ610837 /DB_XREF=gi:21600506 /DB_XREF=sap51d11.y1 /CLONE=SOYBEAN CLONE ID: Gm-c1087-4030 /TID=Gma.6389.1 /CNT=1 /FEA=EST /TIER=ConsEnd /STK=0 /UG=Gma.6389 /UG_TITLE=Glycine max transcribed sequence /REP_ORG=G. max
GmaAffx.7738.1.S1_s_at	0.756091			gb:BE058056 /DB_XREF=gi:8402422 /DB_XREF=sn10g10.y1 /CLONE=GENOME SYSTEMS CLONE ID: Gm-c1016-11131 /TID=GmaAffx.7738.1 /CNT=1 /FEA=EST /TIER=ConsEnd /STK=0 /NOTE=sequence(s) not in UniGene /REP_ORG=G. max
GmaAffx.7253.1.S1_at	0.794176			gb:AW397679 /DB_XREF=gi:6916149 /DB_XREF=sg83a02.y1 /CLONE=GENOME SYSTEMS CLONE ID: Gm-c1026-291 /TID=GmaAffx.7253.1 /CNT=1 /FEA=EST /TIER=ConsEnd /STK=0 /NOTE=sequence(s) not in UniGene /REP_ORG=G. max
GmaAffx.15981.1.S1_at	0.840851			gb:AI736243 /DB_XREF=gi:5057767 /DB_XREF=sb25f12.y1 /CLONE=GENOME SYSTEMS CLONE ID: Gm-c1008-264 /TID=GmaAffx.15981.1 /CNT=1 /FEA=EST /TIER=ConsEnd /STK=0 /NOTE=sequence(s) not in UniGene /REP_ORG=G. max
GmaAffx.77225.1.S1_at	0.782454			gb:BG508853 /DB_XREF=gi:13479510 /DB_XREF=sac91b09.y1 /CLONE=GENOME SYSTEMS CLONE ID: Gm-c1073-449 /TID=GmaAffx.77225.1 /CNT=1 /FEA=EST /TIER=ConsEnd /STK=0 /NOTE=sequence(s) not in UniGene /REP_ORG=G. max
Gma.6165.1.S1_at	0.889761			gb:BQ611864 /DB_XREF=gi:21601533 /DB_XREF=sap66c07.y1 /CLONE=SOYBEAN CLONE ID: Gm-c1087-5509 /TID=Gma.6165.1 /CNT=1 /FEA=EST /TIER=ConsEnd /STK=0 /UG=Gma.6165 /UG_TITLE=Glycine max transcribed sequence /REP_ORG=G. max
Gma.17170.1.S1_at	0.769869			gb:BE057157 /DB_XREF=gi:8401593 /DB_XREF=sm99c05.y1 /CLONE=GENOME SYSTEMS CLONE ID: Gm-c1015-8193 /TID=Gma.17170.1 /CNT=1 /FEA=EST /TIER=ConsEnd /STK=0 /UG=Gma.17170 /UG_TITLE=Glycine max transcribed sequence with strong similarity to protein sp:P00722 (E. coli) BGAL_ECOLI Beta-galactosidase (Lactase) /REP_ORG=G. max
Gma.9905.1.A1_at	0.761804			gb:BE658303 /DB_XREF=gi:9984195 /DB_XREF=GM700005B10D12 /CLONE=Gm-r1070-1727 /TID=Gma.9905.1 /CNT=4 /FEA=EST /TIER=ConsEnd /STK=1 /UG=Gma.9905 /UG_TITLE=Glycine max transcribed sequence with moderate similarity to protein ref:NP_567036.1 (A.thaliana) putative protein (Arabidopsis thaliana) /REP_ORG=G. max
Gma.9905.1.S1_at	0.767752			gb:AI460859 /DB_XREF=gi:4313740 /DB_XREF=sa70b09.y1 /CLONE=GENOME SYSTEMS CLONE ID: Gm-c1004-4626 /TID=Gma.9905.1 /CNT=4 /FEA=EST /TIER=ConsEnd /STK=0 /UG=Gma.9905 /UG_TITLE=Glycine max transcribed sequence with moderate similarity to protein ref:NP_567036.1 (A.thaliana) putative protein (Arabidopsis thaliana) /REP_ORG=G. max
GmaAffx.9046.1.S1_at	0.840156			gb:BI970613 /DB_XREF=gi:16345018 /DB_XREF=GM830011A11A10 /CLONE=Gm-r1083-3859 /TID=GmaAffx.9046.1 /CNT=2 /FEA=EST /TIER=ConsEnd /STK=1 /NOTE=sequence(s) not in UniGene /REP_ORG=G. max
GmaAffx.42055.1.A1_at	0.761901			gb:AW595978 /DB_XREF=gi:7283369 /DB_XREF=si96c12.y1 /CLONE=GENOME SYSTEMS CLONE ID: Gm-c1032-239 /TID=GmaAffx.42055.1 /CNT=2 /FEA=EST /TIER=ConsEnd /STK=0 /NOTE=sequence(s) not in UniGene /REP_ORG=G. max
GmaAffx.48357.1.A1_at	0.750347			gb:BE802886 /DB_XREF=gi:10233998 /DB_XREF=sr46a11.y1 /CLONE=GENOME SYSTEMS CLONE ID: Gm-c1051-1077 /TID=GmaAffx.48357.1 /CNT=2 /FEA=EST /TIER=ConsEnd /STK=0 /NOTE=sequence(s) not in UniGene /REP_ORG=G. max
GmaAffx.13872.1.S1_at	0.760351			gb:BI470377 /DB_XREF=gi:15286486 /DB_XREF=sah91b09.y1 /CLONE=GENOME SYSTEMS CLONE ID: Gm-c1050-3162 /TID=GmaAffx.13872.1 /CNT=2 /FEA=EST /TIER=ConsEnd /STK=0 /NOTE=sequence(s) not in UniGene /REP_ORG=G. max
GmaAffx.74438.1.S1_at	0.824911			gb:BE440325 /DB_XREF=gi:9439811 /DB_XREF=sp44b03.y1 /CLONE=GENOME SYSTEMS CLONE ID: Gm-c1043-1062 /TID=GmaAffx.74438.1 /CNT=2 /FEA=EST /TIER=ConsEnd /STK=0 /NOTE=sequence(s) not in UniGene /REP_ORG=G. max
GmaAffx.19430.1.S1_at	0.824964			gb:BQ296543 /DB_XREF=gi:20812065 /DB_XREF=san93f09.y2 /CLONE=SOYBEAN CLONE ID: Gm-c1052-7194 /TID=GmaAffx.19430.1 /CNT=2 /FEA=EST /TIER=ConsEnd /STK=0 /NOTE=sequence(s) not in UniGene /REP_ORG=G. max
GmaAffx.49784.1.S1_at	0.751301			gb:BG047414 /DB_XREF=gi:12497133 /DB_XREF=saa71b07.y1 /CLONE=GENOME SYSTEMS CLONE ID: Gm-c1060-2005 /TID=GmaAffx.49784.1 /CNT=2 /FEA=EST /TIER=ConsEnd /STK=0 /NOTE=sequence(s) not in UniGene /REP_ORG=G. max
GmaAffx.5958.1.A1_at	0.778772			gb:BU547393 /DB_XREF=gi:22930254 /DB_XREF=GM880013B10A04 /CLONE=Gm-r1088-4639 /TID=GmaAffx.5958.1 /CNT=1 /FEA=EST /TIER=ConsEnd /STK=1 /NOTE=sequence(s) not in UniGene /REP_ORG=G. max
GmaAffx.10499.1.A1_at	0.769652			gb:BU545497 /DB_XREF=gi:22928358 /DB_XREF=GM880005B20G01 /CLONE=Gm-r1088-1850 /TID=GmaAffx.10499.1 /CNT=1 /FEA=EST /TIER=ConsEnd /STK=1 /NOTE=sequence(s) not in UniGene /REP_ORG=G. max
GmaAffx.42517.1.A1_at	0.776622			gb:BU546595 /DB_XREF=gi:22929456 /DB_XREF=GM880011A10A06 /CLONE=Gm-r1088-3851 /TID=GmaAffx.42517.1 /CNT=1 /FEA=EST /TIER=ConsEnd /STK=1 /NOTE=sequence(s) not in UniGene /REP_ORG=G. max
Gma.10227.1.A1_at	0.753235			gb:BE020065 /DB_XREF=gi:8282441 /DB_XREF=sm38e12.y1 /CLONE=GENOME SYSTEMS CLONE ID: Gm-c1028-6215 /TID=Gma.10227.1 /CNT=1 /FEA=EST /TIER=ConsEnd /STK=1 /UG=Gma.10227 /UG_TITLE=Glycine max transcribed sequence with weak similarity to protein ref:NP_200937.1 (A.thaliana) putative protein (Arabidopsis thaliana) /REP_ORG=G. max
Gma.4741.1.A1_at	0.850551			gb:BI968976 /DB_XREF=gi:16343381 /DB_XREF=GM830007A10A06 /CLONE=Gm-r1083-2315 /TID=Gma.4741.1 /CNT=1 /FEA=EST /TIER=ConsEnd /STK=1 /UG=Gma.4741 /UG_TITLE=Glycine max transcribed sequence with weak similarity to protein pir:T05994 (A.thaliana) T05994 protein kinase homolog F17M5.190 - Arabidopsis thaliana /REP_ORG=G. max
GmaAffx.16886.1.A1_at	0.82106			gb:BI971319 /DB_XREF=gi:16345724 /DB_XREF=GM830013A11E08 /CLONE=Gm-r1083-4815 /TID=GmaAffx.16886.1 /CNT=1 /FEA=EST /TIER=ConsEnd /STK=1 /NOTE=sequence(s) not in UniGene /REP_ORG=G. max
GmaAffx.23292.1.A1_at	0.809288			gb:BI967795 /DB_XREF=gi:16342200 /DB_XREF=GM830003A22B12 /CLONE=Gm-r1083-840 /TID=GmaAffx.23292.1 /CNT=1 /FEA=EST /TIER=ConsEnd /STK=1 /NOTE=sequence(s) not in UniGene /REP_ORG=G. max
GmaAffx.43119.1.A1_at	0.806852			gb:CD392171 /DB_XREF=gi:31306968 /DB_XREF=Gm_ck11249 /TID=GmaAffx.43119.1 /CNT=1 /FEA=EST /TIER=ConsEnd /STK=1 /NOTE=sequence(s) not in UniGene /REP_ORG=G. max
GmaAffx.46002.1.A1_at	0.795467			gb:BI970093 /DB_XREF=gi:16344498 /DB_XREF=GM830009B20C08 /CLONE=Gm-r1083-3208 /TID=GmaAffx.46002.1 /CNT=1 /FEA=EST /TIER=ConsEnd /STK=1 /NOTE=sequence(s) not in UniGene /REP_ORG=G. max
GmaAffx.4922.1.A1_at	0.768331			gb:BI970569 /DB_XREF=gi:16344974 /DB_XREF=GM830010B24F04 /CLONE=Gm-r1083-3728 /TID=GmaAffx.4922.1 /CNT=1 /FEA=EST /TIER=ConsEnd /STK=1 /NOTE=sequence(s) not in UniGene /REP_ORG=G. max
GmaAffx.88675.1.A1_at	0.833511			gb:CD417704 /DB_XREF=gi:31475676 /DB_XREF=Gm_ck8524 /TID=GmaAffx.88675.1 /CNT=1 /FEA=EST /TIER=ConsEnd /STK=1 /NOTE=sequence(s) not in UniGene /REP_ORG=G. max
GmaAffx.70472.1.A1_at	0.762098			gb:CD393019 /DB_XREF=gi:31307816 /DB_XREF=Gm_ck12330 /TID=GmaAffx.70472.1 /CNT=1 /FEA=EST /TIER=ConsEnd /STK=1 /NOTE=sequence(s) not in UniGene /REP_ORG=G. max
Gma.11808.1.A1_at	0.770242			gb:AW706246 /DB_XREF=gi:7590495 /DB_XREF=sj53h12.y1 /CLONE=GENOME SYSTEMS CLONE ID: Gm-c1033-1056 /TID=Gma.11808.1 /CNT=1 /FEA=EST /TIER=ConsEnd /STK=1 /UG=Gma.11808 /UG_TITLE=Glycine max transcribed sequence /REP_ORG=G. max
GmaAffx.75675.1.A1_at	0.841934			gb:AW351172 /DB_XREF=gi:6848882 /DB_XREF=GM210010B20G12 /CLONE=Gm-r1021-3792 /TID=GmaAffx.75675.1 /CNT=1 /FEA=EST /TIER=ConsEnd /STK=1 /NOTE=sequence(s) not in UniGene /REP_ORG=G. max
GmaAffx.29628.1.A1_at	0.797733			gb:CD408300 /DB_XREF=gi:31466272 /DB_XREF=Gm_ck34419 /TID=GmaAffx.29628.1 /CNT=1 /FEA=EST /TIER=ConsEnd /STK=1 /NOTE=sequence(s) not in UniGene /REP_ORG=G. max
GmaAffx.27903.1.A1_at	0.758126			gb:BI968702 /DB_XREF=gi:16343107 /DB_XREF=GM830006A12F02 /CLONE=Gm-r1083-2163 /TID=GmaAffx.27903.1 /CNT=1 /FEA=EST /TIER=ConsEnd /STK=1 /NOTE=sequence(s) not in UniGene /REP_ORG=G. max
GmaAffx.1097.1.A1_at	0.826438			gb:BE657914 /DB_XREF=gi:14196068 /DB_XREF=GM700003B20H12 /CLONE=Gm-r1070-1152 /TID=GmaAffx.1097.1 /CNT=1 /FEA=EST /TIER=ConsEnd /STK=1 /NOTE=sequence(s) not in UniGene /REP_ORG=G. max
GmaAffx.24464.1.A1_at	0.768012			gb:BU550821 /DB_XREF=gi:22933682 /DB_XREF=GM880021A10A08 /CLONE=Gm-r1088-7695 /TID=GmaAffx.24464.1 /CNT=1 /FEA=EST /TIER=ConsEnd /STK=1 /NOTE=sequence(s) not in UniGene /REP_ORG=G. max
GmaAffx.89473.1.A1_at	0.808114			gb:CK605581 /DB_XREF=gi:41145370 /DB_XREF=gmrhRww6-01_F03_T7 /TID=GmaAffx.89473.1 /CNT=4 /FEA=EST /TIER=ConsEnd /STK=0 /NOTE=sequence(s) not in UniGene /REP_ORG=G. max
GmaAffx.88762.1.A1_s_at	0.83521			gb:CK606334 /DB_XREF=gi:41146123 /DB_XREF=gmrhRww6-11_A09_T7 /TID=GmaAffx.88762.1 /CNT=3 /FEA=EST /TIER=ConsEnd /STK=0 /NOTE=sequence(s) not in UniGene /REP_ORG=G. max
GmaAffx.88908.1.A1_x_at	0.788302			gb:CK605775 /DB_XREF=gi:41145564 /DB_XREF=gmrhRww6-04_A07_T7 /TID=GmaAffx.88908.1 /CNT=2 /FEA=EST /TIER=ConsEnd /STK=0 /NOTE=sequence(s) not in UniGene /REP_ORG=G. max
GmaAffx.90703.1.A1_at	0.756833			gb:CF809087 /DB_XREF=gi:37997498 /DB_XREF=psHB042xH14f /CLONE=sHB042H14 /TID=GmaAffx.90703.1 /CNT=2 /FEA=EST /TIER=ConsEnd /STK=0 /NOTE=sequence(s) not in UniGene /REP_ORG=G. max
GmaAffx.90937.1.A1_at	0.771912			gb:CF807838 /DB_XREF=gi:37996249 /DB_XREF=psHB028xN11f /CLONE=sHB028N11 /TID=GmaAffx.90937.1 /CNT=2 /FEA=EST /TIER=ConsEnd /STK=0 /NOTE=sequence(s) not in UniGene /REP_ORG=G. max
GmaAffx.90459.1.S1_at	0.819021			gb:CF808384 /DB_XREF=gi:37996795 /DB_XREF=psHB034xN22f /CLONE=sHB034N22 /TID=GmaAffx.90459.1 /CNT=2 /FEA=EST /TIER=ConsEnd /STK=0 /NOTE=sequence(s) not in UniGene /REP_ORG=G. max
GmaAffx.93521.1.S1_at	0.827492			gb:CF809246 /DB_XREF=gi:37997657 /DB_XREF=psHB044xA11f /CLONE=sHB044A11 /TID=GmaAffx.93521.1 /CNT=1 /FEA=EST /TIER=ConsEnd /STK=0 /NOTE=sequence(s) not in UniGene /REP_ORG=G. max
GmaAffx.92014.1.S1_at	0.775089			gb:CF807739 /DB_XREF=gi:37996150 /DB_XREF=psHB027xN08f /CLONE=sHB027N08 /TID=GmaAffx.92014.1 /CNT=1 /FEA=EST /TIER=ConsEnd /STK=0 /NOTE=sequence(s) not in UniGene /REP_ORG=G. max
GmaAffx.91594.1.S1_at	0.778313			gb:CF807319 /DB_XREF=gi:37995730 /DB_XREF=psHB023xE08f /CLONE=sHB023E08 /TID=GmaAffx.91594.1 /CNT=1 /FEA=EST /TIER=ConsEnd /STK=0 /NOTE=sequence(s) not in UniGene /REP_ORG=G. max
GmaAffx.91778.1.S1_at	0.783219			gb:CF807503 /DB_XREF=gi:37995914 /DB_XREF=psHB025xD19f /CLONE=sHB025D19 /TID=GmaAffx.91778.1 /CNT=1 /FEA=EST /TIER=ConsEnd /STK=0 /NOTE=sequence(s) not in UniGene /REP_ORG=G. max
GmaAffx.91518.1.S1_at	0.810085			gb:CF807243 /DB_XREF=gi:37995654 /DB_XREF=psHB021xP14f /CLONE=sHB021P14 /TID=GmaAffx.91518.1 /CNT=1 /FEA=EST /TIER=ConsEnd /STK=0 /NOTE=sequence(s) not in UniGene /REP_ORG=G. max
GmaAffx.92061.1.S1_at	0.750277			gb:CF807786 /DB_XREF=gi:37996197 /DB_XREF=psHB028xD20f /CLONE=sHB028D20 /TID=GmaAffx.92061.1 /CNT=1 /FEA=EST /TIER=ConsEnd /STK=0 /NOTE=sequence(s) not in UniGene /REP_ORG=G. max
GmaAffx.90872.1.S1_at	0.763197			gb:CF806597 /DB_XREF=gi:37995008 /DB_XREF=psHB014xB10f /CLONE=sHB014B10 /TID=GmaAffx.90872.1 /CNT=1 /FEA=EST /TIER=ConsEnd /STK=0 /NOTE=sequence(s) not in UniGene /REP_ORG=G. max
GmaAffx.92591.1.S1_at	0.880667			gb:CF808316 /DB_XREF=gi:37996727 /DB_XREF=psHB034xE02f /CLONE=sHB034E02 /TID=GmaAffx.92591.1 /CNT=1 /FEA=EST /TIER=ConsEnd /STK=0 /NOTE=sequence(s) not in UniGene /REP_ORG=G. max
GmaAffx.90005.1.S1_at	0.765607			gb:CF805730 /DB_XREF=gi:37993984 /DB_XREF=psHA007iC07r /CLONE=sHA007C07 /TID=GmaAffx.90005.1 /CNT=1 /FEA=EST /TIER=ConsEnd /STK=0 /NOTE=sequence(s) not in UniGene /REP_ORG=G. max
GmaAffx.90332.1.S1_at	0.831252			gb:CF806057 /DB_XREF=gi:37994311 /DB_XREF=psHB003xE15f /CLONE=sHB003E15 /TID=GmaAffx.90332.1 /CNT=1 /FEA=EST /TIER=ConsEnd /STK=0 /NOTE=sequence(s) not in UniGene /REP_ORG=G. max
GmaAffx.91344.1.S1_at	0.855603			gb:CF807069 /DB_XREF=gi:37995480 /DB_XREF=psHB019xP03f /CLONE=sHB019P03 /TID=GmaAffx.91344.1 /CNT=1 /FEA=EST /TIER=ConsEnd /STK=0 /NOTE=sequence(s) not in UniGene /REP_ORG=G. max
GmaAffx.92200.1.S1_at	0.763623			gb:CF807925 /DB_XREF=gi:37996336 /DB_XREF=psHB030xF03f /CLONE=sHB030F03 /TID=GmaAffx.92200.1 /CNT=1 /FEA=EST /TIER=ConsEnd /STK=0 /NOTE=sequence(s) not in UniGene /REP_ORG=G. max
GmaAffx.39805.1.S1_at	0.754284			gb:BE330147 /DB_XREF=gi:9203923 /DB_XREF=so74a05.y1 /CLONE=GENOME SYSTEMS CLONE ID: Gm-c1040-1353 /TID=GmaAffx.39805.1 /CNT=1 /FEA=EST /TIER=ConsEnd /STK=0 /NOTE=sequence(s) not in UniGene /REP_ORG=G. max
GmaAffx.44377.1.S1_at	0.780816			gb:BE211695 /DB_XREF=gi:8827965 /DB_XREF=so65b01.y1 /CLONE=GENOME SYSTEMS CLONE ID: Gm-c1040-482 /TID=GmaAffx.44377.1 /CNT=1 /FEA=EST /TIER=ConsEnd /STK=0 /NOTE=sequence(s) not in UniGene /REP_ORG=G. max
GmaAffx.76424.1.S1_at	0.874581			gb:BE609367 /DB_XREF=gi:9900399 /DB_XREF=so06b05.y1 /CLONE=GENOME SYSTEMS CLONE ID: Gm-c1035-2506 /TID=GmaAffx.76424.1 /CNT=1 /FEA=EST /TIER=ConsEnd /STK=0 /NOTE=sequence(s) not in UniGene /REP_ORG=G. max
GmaAffx.10298.1.S1_at	0.761143			gb:BQ628504 /DB_XREF=gi:21676153 /DB_XREF=sap47g12.y1 /CLONE=SOYBEAN CLONE ID: Gm-c1087-3792 /TID=GmaAffx.10298.1 /CNT=1 /FEA=EST /TIER=ConsEnd /STK=0 /NOTE=sequence(s) not in UniGene /REP_ORG=G. max
GmaAffx.1910.1.S1_at	0.800052			gb:BU761686 /DB_XREF=gi:23727318 /DB_XREF=sas74g04.y1 /CLONE=SOYBEAN CLONE ID: Gm-c1036-9920 /TID=GmaAffx.1910.1 /CNT=1 /FEA=EST /TIER=ConsEnd /STK=0 /NOTE=sequence(s) not in UniGene /REP_ORG=G. max
GmaAffx.52494.1.S1_at	0.813399			gb:BE473800 /DB_XREF=gi:9564291 /DB_XREF=sp55e04.y1 /CLONE=GENOME SYSTEMS CLONE ID: Gm-c1043-2167 /TID=GmaAffx.52494.1 /CNT=1 /FEA=EST /TIER=ConsEnd /STK=0 /NOTE=sequence(s) not in UniGene /REP_ORG=G. max
GmaAffx.62647.1.S1_at	0.759255			gb:BE330603 /DB_XREF=gi:9204379 /DB_XREF=so80g11.y1 /CLONE=GENOME SYSTEMS CLONE ID: Gm-c1040-2013 /TID=GmaAffx.62647.1 /CNT=1 /FEA=EST /TIER=ConsEnd /STK=0 /NOTE=sequence(s) not in UniGene /REP_ORG=G. max
GmaAffx.13297.1.S1_at	0.797969			gb:BG155145 /DB_XREF=gi:12688809 /DB_XREF=sab29e02.y1 /CLONE=GENOME SYSTEMS CLONE ID: Gm-c1026-2908 /TID=GmaAffx.13297.1 /CNT=1 /FEA=EST /TIER=ConsEnd /STK=0 /NOTE=sequence(s) not in UniGene /REP_ORG=G. max
GmaAffx.45381.1.S1_at	0.798598			gb:BG508557 /DB_XREF=gi:13479214 /DB_XREF=sac74d04.y1 /CLONE=GENOME SYSTEMS CLONE ID: Gm-c1072-944 /TID=GmaAffx.45381.1 /CNT=1 /FEA=EST /TIER=ConsEnd /STK=0 /NOTE=sequence(s) not in UniGene /REP_ORG=G. max
GmaAffx.55002.1.S1_at	0.779179			gb:BI892937 /DB_XREF=gi:16105197 /DB_XREF=sag81a08.y1 /CLONE=GENOME SYSTEMS CLONE ID: Gm-c1084-423 /TID=GmaAffx.55002.1 /CNT=1 /FEA=EST /TIER=ConsEnd /STK=0 /NOTE=sequence(s) not in UniGene /REP_ORG=G. max
GmaAffx.42402.1.S1_at	0.787383			gb:BU081981 /DB_XREF=gi:22523170 /DB_XREF=sar03a12.y1 /CLONE=SOYBEAN CLONE ID: Gm-c1049-5400 /TID=GmaAffx.42402.1 /CNT=1 /FEA=EST /TIER=ConsEnd /STK=0 /NOTE=sequence(s) not in UniGene /REP_ORG=G. max
GmaAffx.67851.1.S1_at	0.928903			gb:BG044462 /DB_XREF=gi:12491210 /DB_XREF=saa28g04.y1 /CLONE=GENOME SYSTEMS CLONE ID: Gm-c1059-320 /TID=GmaAffx.67851.1 /CNT=1 /FEA=EST /TIER=ConsEnd /STK=0 /NOTE=sequence(s) not in UniGene /REP_ORG=G. max
GmaAffx.23343.1.S1_at	0.756005			gb:BI971643 /DB_XREF=gi:16346048 /DB_XREF=sag96g03.y1 /CLONE=GENOME SYSTEMS CLONE ID: Gm-c1084-2214 /TID=GmaAffx.23343.1 /CNT=1 /FEA=EST /TIER=ConsEnd /STK=0 /NOTE=sequence(s) not in UniGene /REP_ORG=G. max
GmaAffx.42111.1.A1_at	0.762019			gb:BQ080878 /DB_XREF=gi:19936470 /DB_XREF=san11d07.y1 /CLONE=SOYBEAN CLONE ID: Gm-c1084-3614 /TID=GmaAffx.42111.1 /CNT=1 /FEA=EST /TIER=ConsEnd /STK=0 /NOTE=sequence(s) not in UniGene /REP_ORG=G. max
GmaAffx.87424.1.S1_at	0.785461			gb:BM731224 /DB_XREF=gi:19052557 /DB_XREF=sal69c01.y1 /CLONE=SOYBEAN CLONE ID: Gm-c1061-4322 /TID=GmaAffx.87424.1 /CNT=1 /FEA=EST /TIER=ConsEnd /STK=0 /NOTE=sequence(s) not in UniGene /REP_ORG=G. max
GmaAffx.4795.1.S1_at	0.785174			gb:BI787894 /DB_XREF=gi:15815619 /DB_XREF=sag76h12.y1 /CLONE=GENOME SYSTEMS CLONE ID: Gm-c1084-360 /TID=GmaAffx.4795.1 /CNT=1 /FEA=EST /TIER=ConsEnd /STK=0 /NOTE=sequence(s) not in UniGene /REP_ORG=G. max
GmaAffx.74031.1.S1_at	0.808072			gb:BQ081654 /DB_XREF=gi:19938297 /DB_XREF=san27c08.y1 /CLONE=SOYBEAN CLONE ID: Gm-c1084-5104 /TID=GmaAffx.74031.1 /CNT=1 /FEA=EST /TIER=ConsEnd /STK=0 /NOTE=sequence(s) not in UniGene /REP_ORG=G. max
GmaAffx.87544.1.S1_at	0.765732			gb:BQ080224 /DB_XREF=gi:19935194 /DB_XREF=san30c08.y1 /CLONE=SOYBEAN CLONE ID: Gm-c1084-5487 /TID=GmaAffx.87544.1 /CNT=1 /FEA=EST /TIER=ConsEnd /STK=0 /NOTE=sequence(s) not in UniGene /REP_ORG=G. max
GmaAffx.7138.1.S1_at	0.810353			gb:AW306749 /DB_XREF=gi:6719102 /DB_XREF=sf47h03.y1 /CLONE=GENOME SYSTEMS CLONE ID: Gm-c1009-3150 /TID=GmaAffx.7138.1 /CNT=1 /FEA=EST /TIER=ConsEnd /STK=0 /NOTE=sequence(s) not in UniGene /REP_ORG=G. max
GmaAffx.23951.1.S1_at	0.752957			gb:BQ079735 /DB_XREF=gi:19934705 /DB_XREF=san17f12.y1 /CLONE=SOYBEAN CLONE ID: Gm-c1084-4128 /TID=GmaAffx.23951.1 /CNT=1 /FEA=EST /TIER=ConsEnd /STK=0 /NOTE=sequence(s) not in UniGene /REP_ORG=G. max
GmaAffx.17559.2.A1_at	0.828329			gb:BF066489 /DB_XREF=gi:10843176 /DB_XREF=st11c05.y1 /CLONE=GENOME SYSTEMS CLONE ID: Gm-c1065-993 /TID=GmaAffx.17559.2 /CNT=1 /FEA=EST /TIER=ConsEnd /STK=0 /NOTE=sequence(s) not in UniGene /REP_ORG=G. max
GmaAffx.12054.2.A1_at	0.800245			gb:BI786051 /DB_XREF=gi:15813776 /DB_XREF=sai32c06.y1 /CLONE=GENOME SYSTEMS CLONE ID: Gm-c1065-4740 /TID=GmaAffx.12054.2 /CNT=1 /FEA=EST /TIER=ConsEnd /STK=0 /NOTE=sequence(s) not in UniGene /REP_ORG=G. max
GmaAffx.36878.1.S1_at	0.758214			gb:BI972157 /DB_XREF=gi:16346562 /DB_XREF=sag87h06.y1 /CLONE=GENOME SYSTEMS CLONE ID: Gm-c1084-1499 /TID=GmaAffx.36878.1 /CNT=1 /FEA=EST /TIER=ConsEnd /STK=0 /NOTE=sequence(s) not in UniGene /REP_ORG=G. max
GmaAffx.93298.1.A1_at	0.825596			gb:CF809023 /DB_XREF=gi:37997434 /DB_XREF=psHB041xO01f /CLONE=sHB041O01 /TID=GmaAffx.93298.1 /CNT=1 /FEA=EST /TIER=ConsEnd /STK=0 /NOTE=sequence(s) not in UniGene /REP_ORG=G. max
GmaAffx.93298.1.A1_x_at	0.829432			gb:CF809023 /DB_XREF=gi:37997434 /DB_XREF=psHB041xO01f /CLONE=sHB041O01 /TID=GmaAffx.93298.1 /CNT=1 /FEA=EST /TIER=ConsEnd /STK=0 /NOTE=sequence(s) not in UniGene /REP_ORG=G. max
GmaAffx.29786.1.S1_at	0.783867			gb:AI748057 /DB_XREF=gi:5126321 /DB_XREF=sb47f11.y1 /CLONE=GENOME SYSTEMS CLONE ID: Gm-c1011-70 /TID=GmaAffx.29786.1 /CNT=1 /FEA=EST /TIER=ConsEnd /STK=0 /NOTE=sequence(s) not in UniGene /REP_ORG=G. max
Gma.4426.1.A1_s_at	0.76476			gb:BQ080064 /DB_XREF=gi:19935034 /DB_XREF=san05c04.y1 /CLONE=SOYBEAN CLONE ID: Gm-c1084-2816 /TID=Gma.4426.1 /CNT=1 /FEA=EST /TIER=ConsEnd /STK=0 /UG=Gma.4426 /UG_TITLE=Glycine max transcribed sequence with weak similarity to protein ref:NP_174452.1 (A.thaliana) copper amine oxidase, putative (Arabidopsis thaliana) /REP_ORG=G. max
GmaAffx.44974.1.S1_at	0.751482			gb:BF324803 /DB_XREF=gi:11274450 /DB_XREF=su28c11.y1 /CLONE=GENOME SYSTEMS CLONE ID: Gm-c1068-525 /TID=GmaAffx.44974.1 /CNT=1 /FEA=EST /TIER=ConsEnd /STK=0 /NOTE=sequence(s) not in UniGene /REP_ORG=G. max
GmaAffx.92479.1.S1_s_at	0.768431			gb:CF808204 /DB_XREF=gi:37996615 /DB_XREF=psHB033xB08f /CLONE=sHB033B08 /TID=GmaAffx.92479.1 /CNT=1 /FEA=EST /TIER=ConsEnd /STK=0 /NOTE=sequence(s) not in UniGene /REP_ORG=G. max
soybean_rRNA_637_at	0.758253			/BlastN_Hit=Exact match to gi|18729|emb|X02623.1|GMRN18S S:50 E:5e-09 Soybean (Glycine max) 18S ribosomal RNA
soybean_rRNA_1479_at	0.760498			/BlastN_Hit=Exact match to gi|18729|emb|X02623.1|GMRN18S S:50 E:5e-09 Soybean (Glycine max) 18S ribosomal RNA

## Sheet: CYP728B18
Probe Set ID	Co-expression	Gene ID	Gene Title	Target Description
Gma.226.1.S1_s_at	0.901726		24 kDa oleosin isoform	gb:X60772.1 /DB_XREF=gi:18719 /TID=Gma.226.1 /CNT=1 /FEA=mRNA /TIER=ConsEnd /STK=0 /UG=Gma.226 /UG_TITLE=G.max mRNA for 24 kDa oleosin isoform (partial) (clone P2489) /DEF=G.max mRNA for 24 kDa oleosin isoform (partial) (clone P2489). /REP_ORG=G. max
Gma.17364.1.S1_at	0.925714		24 kDa oleosin isoform (partial) (clone P24/89)	gb:CA803078 /DB_XREF=gi:26060164 /DB_XREF=sau47c10.y1 /CLONE=SOYBEAN CLONE ID: Gm-c1071-3979 /TID=Gma.17364.1 /CNT=49 /FEA=EST /TIER=ConsEnd /STK=0 /UG=Gma.17364 /UG_TITLE=Glycine max transcribed sequence with weak similarity to protein ref:NP_186806.1 (A.thaliana) putative oleosin (Arabidopsis thaliana) /REP_ORG=G. max
Gma.8467.1.S1_at	0.802195		51 kDa seed maturation protein	gb:U02966.1 /DB_XREF=gi:414976 /GEN=pGmPM10 /TID=Gma.8467.1 /CNT=1 /FEA=FLmRNA /TIER=FL /STK=1 /UG=Gma.8467 /DEF=Glycine max Shi-shi 51 kDa seed maturation protein (pGmPM10) mRNA, complete cds. /PROD=51 kDa seed maturation protein /FL=gb:U02966.1 /REP_ORG=G. max
Gma.8746.1.S1_at	0.81457		7s seed storage protein alpha & alpha' subunits mrna from gmc-alpha'-alpha 32	gb:J01294.1 /DB_XREF=gi:169905 /TID=Gma.8746.1 /CNT=2 /FEA=mRNA /TIER=ConsEnd /STK=0 /UG=Gma.8746 /UG_TITLE=Soybean 7s seed storage protein alpha subunit mrna. from gmc-alpha-alpha 16. /DEF=soybean 7s seed storage protein alpha subunit mrna. from gmc-alpha-alpha 16. /REP_ORG=G. max
GmaAffx.64103.1.A1_at	0.811902		ADP-ribosylation factor	gb:BI784901 /DB_XREF=gi:15812626 /DB_XREF=saf95c07.y3 /CLONE=GENOME SYSTEMS CLONE ID: Gm-c1079-1646 /TID=GmaAffx.64103.1 /CNT=2 /FEA=EST /TIER=ConsEnd /STK=0 /NOTE=sequence(s) not in UniGene /REP_ORG=G. max
GmaAffx.92102.1.S1_x_at	0.816937		Alpha subunit of G protein	gb:CF807827 /DB_XREF=gi:37996238 /DB_XREF=psHB028xK20f /CLONE=sHB028K20 /TID=GmaAffx.92102.1 /CNT=1 /FEA=EST /TIER=ConsEnd /STK=0 /NOTE=sequence(s) not in UniGene /REP_ORG=G. max
Gma.16819.1.S1_at	0.831506		biotin carboxyl carrier protein subunit precursor	gb:AF271071.1 /DB_XREF=gi:12006164 /GEN=accB-2 /TID=Gma.16819.1 /CNT=10 /FEA=FLmRNA /TIER=FL /STK=2 /UG=Gma.16819 /DEF=Glycine max biotin carboxyl carrier protein subunit precursor (accB-2) mRNA, complete cds; chloroplast gene for chloroplast product. /PROD=biotin carboxyl carrier protein subunitprecursor /FL=gb:AF271071.1 /REP_ORG=G. max
Gma.2286.1.S1_at	0.901341		bZIP transcription factor bZIP132	gb:BI094996 /DB_XREF=gi:14516324 /DB_XREF=sae02d11.x1 /CLONE=GENOME SYSTEMS CLONE ID: Gm-c1055-4006 /TID=Gma.2286.1 /CNT=6 /FEA=EST /TIER=ConsEnd /STK=1 /UG=Gma.2286 /UG_TITLE=Glycine max transcribed sequence with weak similarity to protein ref:NP_188106.1 (A.thaliana) hypothetical protein (Arabidopsis thaliana) /REP_ORG=G. max
Gma.968.1.S1_at	0.871061		cysteine proteinase	gb:D28876.1 /DB_XREF=gi:511937 /TID=Gma.968.1 /CNT=17 /FEA=FLmRNA /TIER=FL /STK=2 /UG=Gma.968 /DEF=Glycine max mRNA for cysteine proteinase, complete cds. /PROD=cysteine proteinase /FL=gb:D28876.1 /REP_ORG=G. max
Gma.434.1.S1_a_at	0.829602		cysteine proteinase	gb:AF167986.1 /DB_XREF=gi:5679321 /GEN=GmPM33 /TID=Gma.434.1 /CNT=1 /FEA=FLmRNA /TIER=FL /STK=1 /UG=Gma.434 /DEF=Glycine max putative cysteine proteinase GmPM33 (GmPM33) mRNA, complete cds. /PROD=putative cysteine proteinase GmPM33 /FL=gb:AF167986.1 /REP_ORG=G. max
Gma.3081.1.S1_at	0.804729		cysteine proteinase inhibitor	gb:D31700.1 /DB_XREF=gi:1944318 /TID=Gma.3081.1 /CNT=15 /FEA=FLmRNA /TIER=FL /STK=1 /UG=Gma.3081 /DEF=Glycine max mRNA for cysteine proteinase inhibitor, complete cds. /PROD=cysteine proteinase inhibitor /FL=gb:D31700.1 /REP_ORG=G. max
Gma.631.1.S1_at	0.808039		cysteine synthase	gb:AF452451.1 /DB_XREF=gi:18252505 /TID=Gma.631.1 /CNT=13 /FEA=FLmRNA /TIER=FL /STK=2 /UG=Gma.631 /DEF=Glycine max cysteine synthase mRNA, complete cds. /PROD=cysteine synthase /FL=gb:AF452451.1 /REP_ORG=G. max
Gma.15.1.S1_at	0.829326		desiccation protective protein LEA5	gb:U66316.1 /DB_XREF=gi:1732555 /GEN=Lea5 /TID=Gma.15.1 /CNT=18 /FEA=FLmRNA /TIER=FL /STK=1 /UG=Gma.15 /DEF=Glycine max desiccation protective protein LEA5 (Lea5) mRNA, complete cds. /PROD=desiccation protective protein LEA5 /FL=gb:U66316.1 /REP_ORG=G. max
Gma.15487.1.S1_at	0.89135		epoxide hydrolase	gb:D63781.1 /DB_XREF=gi:1304226 /TID=Gma.15487.1 /CNT=23 /FEA=FLmRNA /TIER=FL /STK=1 /UG=Gma.15487 /DEF=Soybean mRNA for epoxide hydrolase, complete cds. /PROD=Epoxide hydrolase /FL=gb:D63781.1 /REP_ORG=G. max
Gma.8516.1.S1_at	0.847868		glutathione S-transferase GST 11	gb:AF243366.1 /DB_XREF=gi:11385436 /TID=Gma.8516.1 /CNT=6 /FEA=FLmRNA /TIER=FL /STK=1 /UG=Gma.8516 /DEF=Glycine max glutathione S-transferase GST 11 mRNA, complete cds. /PROD=glutathione S-transferase GST 11 /FL=gb:AF243366.1 /REP_ORG=G. max
Gma.10984.1.S1_at	0.847788		Gm pdil-1 mRNA for protein disulfide isomerase-like protein	gb:BQ295988 /DB_XREF=gi:20811510 /DB_XREF=sao29f11.y1 /CLONE=SOYBEAN CLONE ID: Gm-c1054-5661 /TID=Gma.10984.1 /CNT=89 /FEA=EST /TIER=ConsEnd /STK=0 /UG=Gma.10984 /UG_TITLE=Glycine max transcribed sequence with weak similarity to protein sp:Q9XI01 (A.thaliana) PDI1_ARATH Probable protein disulfide isomerase 1 precursor (PDI) /REP_ORG=G. max
Gma.148.1.S1_at	0.837877		GmCK3p	gb:BM091696 /DB_XREF=gi:17020662 /DB_XREF=sah01e09.y1 /CLONE=GENOME SYSTEMS CLONE ID: Gm-c1086-210 /TID=Gma.148.1 /CNT=3 /FEA=mRNA /TIER=ConsEnd /STK=0 /UG=Gma.148 /UG_TITLE=Glycine max choline kinase GmCK3p mRNA, partial cds. /REP_ORG=G. max
Gma.62.3.S1_x_at	0.819389		Gmppc1 mRNA for phosphoenolpyruvate carboxylase	gb:BE658575 /DB_XREF=gi:9984467 /DB_XREF=GM700006B10G10 /CLONE=Gm-r1070-2251 /TID=Gma.62.3 /CNT=2 /FEA=mRNA /TIER=ConsEnd /STK=1 /UG=Gma.62 /UG_TITLE=Glycine max mRNA for phosphoenolpyruvate carboxylase, partial cds, clone:GmPEPC15. /REP_ORG=G. max
GmaAffx.64124.1.S1_at	0.853495		Granule bound starch synthase Ia precursor (GBSSIa)	gb:BM890688 /DB_XREF=gi:19345808 /DB_XREF=sam06g05.y1 /CLONE=SOYBEAN CLONE ID: Gm-c1063-4906 /TID=GmaAffx.64124.1 /CNT=7 /FEA=EST /TIER=ConsEnd /STK=0 /NOTE=sequence(s) not in UniGene /REP_ORG=G. max
Gma.8452.1.S1_s_at	0.867498		homo-phytochelatin synthase	gb:AF411075.1 /DB_XREF=gi:18699091 /GEN=PCS1 /TID=Gma.8452.1 /CNT=5 /FEA=FLmRNA /TIER=FL /STK=1 /UG=Gma.8452 /DEF=Glycine max homo-phytochelatin synthase (PCS1) mRNA, complete cds. /PROD=homo-phytochelatin synthase /FL=gb:AF411075.1 /REP_ORG=G. max
Gma.8452.1.S1_at	0.865238		homo-phytochelatin synthase	gb:AF411075.1 /DB_XREF=gi:18699091 /GEN=PCS1 /TID=Gma.8452.1 /CNT=5 /FEA=FLmRNA /TIER=FL /STK=1 /UG=Gma.8452 /DEF=Glycine max homo-phytochelatin synthase (PCS1) mRNA, complete cds. /PROD=homo-phytochelatin synthase /FL=gb:AF411075.1 /REP_ORG=G. max
Gma.909.1.S1_at	0.814722		metallothionein-II protein	gb:AF010186.1 /DB_XREF=gi:2306978 /GEN=PGMPM19 /TID=Gma.909.1 /CNT=16 /FEA=FLmRNA /TIER=FL /STK=2 /UG=Gma.909 /DEF=Glycine max metallothionein-II protein (PGMPM19) mRNA, complete cds. /PROD=metallothionein-II protein /FL=gb:AF010186.1 /REP_ORG=G. max
Gma.8423.1.S1_at	0.800933		mitotic cyclin a1-type	gb:D50868.1 /DB_XREF=gi:857392 /TID=Gma.8423.1 /CNT=1 /FEA=FLmRNA /TIER=FL /STK=1 /UG=Gma.8423 /DEF=Glycine max mRNA for mitotic cyclin a1-type, complete cds. /PROD=mitotic cyclin a1-type /FL=gb:D50868.1 /REP_ORG=G. max
Gma.8438.1.S1_at	0.825585		no apical meristem-like protein /// NAC domain protein NAC5	gb:AF532619.1 /DB_XREF=gi:22597157 /TID=Gma.8438.1 /CNT=5 /FEA=FLmRNA /TIER=FL /STK=1 /UG=Gma.8438 /DEF=Glycine max no apical meristem-like protein mRNA, complete cds. /PROD=no apical meristem-like protein /FL=gb:AF532619.1 /REP_ORG=G. max
Gma.8433.1.A1_at	0.852451		phosphoinositide-specific phospholipase C P12	gb:U41473.1 /DB_XREF=gi:1399302 /TID=Gma.8433.1 /CNT=2 /FEA=FLmRNA /TIER=FL /STK=1 /UG=Gma.8433 /DEF=Glycine max phosphoinositide-specific phospholipase C P12 mRNA, complete cds. /PROD=phosphoinositide-specific phospholipase C P12 /FL=gb:U41473.1 /REP_ORG=G. max
Gma.8465.1.S1_at	0.952483		phytase	gb:AF272346.1 /DB_XREF=gi:13925770 /TID=Gma.8465.1 /CNT=2 /FEA=FLmRNA /TIER=FL /STK=1 /UG=Gma.8465 /DEF=Glycine max phytase mRNA, complete cds. /PROD=phytase /FL=gb:AF272346.1 /REP_ORG=G. max
Gma.15130.1.S1_at	0.915851		Profilin	gb:CA935370 /DB_XREF=gi:27423850 /DB_XREF=sau52g03.y1 /CLONE=SOYBEAN CLONE ID: Gm-c1071-4542 /TID=Gma.15130.1 /CNT=10 /FEA=EST /TIER=ConsEnd /STK=0 /UG=Gma.15130 /UG_TITLE=Glycine max transcribed sequence with moderate similarity to protein ref:NP_179567.1 (A.thaliana) profilin 4 (Arabidopsis thaliana) /REP_ORG=G. max
Gma.3572.1.S1_at	0.835639		pyrroline-5-carboxylate reductase (AA 1- 274)	gb:AW310006 /DB_XREF=gi:6725607 /DB_XREF=sf28a09.x1 /CLONE=GENOME SYSTEMS CLONE ID: Gm-c1028-1265 /TID=Gma.3572.1 /CNT=20 /FEA=mRNA /TIER=ConsEnd /STK=5 /UG=Gma.3572 /UG_TITLE=Glycine max mRNA for pyrroline-5-carboxylate reductase /REP_ORG=G. max
Gma.8481.1.S1_at	0.875554		seed maturation protein PM40	gb:AF169019.1 /DB_XREF=gi:9622154 /GEN=PM40 /TID=Gma.8481.1 /CNT=18 /FEA=FLmRNA /TIER=FL /STK=1 /UG=Gma.8481 /DEF=Glycine max seed maturation protein PM40 (PM40) mRNA, complete cds. /PROD=seed maturation protein PM40 /FL=gb:AF169019.1 /REP_ORG=G. max
Gma.6928.1.S1_at	0.824804		Stress-inducible protein kinase mRNA, complete cds, alternatively spliced	gb:BU546025 /DB_XREF=gi:22928886 /DB_XREF=GM880009A10D02 /CLONE=Gm-r1088-3219 /TID=Gma.6928.1 /CNT=6 /FEA=EST /TIER=ConsEnd /STK=1 /UG=Gma.6928 /UG_TITLE=Glycine max transcribed sequence with moderate similarity to protein ref:NP_198942.1 (A.thaliana) protein kinase-like (Arabidopsis thaliana) /REP_ORG=G. max
GmaAffx.10552.1.A1_at	0.879083		transcription factor bZIP113	gb:BU549003 /DB_XREF=gi:22931864 /DB_XREF=GM880016A10G06 /CLONE=Gm-r1088-6059 /TID=GmaAffx.10552.1 /CNT=2 /FEA=EST /TIER=ConsEnd /STK=1 /NOTE=sequence(s) not in UniGene /REP_ORG=G. max
Gma.12634.1.A1_s_at	0.860174		transcription factor bZIP70	gb:CD393348 /DB_XREF=gi:31308145 /DB_XREF=Gm_ck12852 /TID=Gma.12634.1 /CNT=1 /FEA=EST /TIER=ConsEnd /STK=1 /UG=Gma.12634 /UG_TITLE=Glycine max transcribed sequence with weak similarity to protein pir:T51273 (A.thaliana) T51273 promoter-binding factor-like protein - Arabidopsis thaliana /REP_ORG=G. max
GmaAffx.6867.1.A1_at	1	CYP728B18		gb:BI970542 /DB_XREF=gi:16344947 /DB_XREF=GM830010B24B11 /CLONE=Gm-r1083-3550 /TID=GmaAffx.6867.1 /CNT=2 /FEA=EST /TIER=ConsEnd /STK=1 /NOTE=sequence(s) not in UniGene /REP_ORG=G. max
Gma.17070.1.S1_at	0.968027			gb:BE822463 /DB_XREF=gi:10254697 /DB_XREF=GM700017B10E12 /CLONE=Gm-r1070-6767 /TID=Gma.17070.1 /CNT=2 /FEA=EST /TIER=ConsEnd /STK=2 /UG=Gma.17070 /UG_TITLE=Glycine max transcribed sequence with weak similarity to protein ref:NP_564916.1 (A.thaliana) putative S-adenosyl-L-methionine:trans-caffeoyl-Coenzyme A 3-O-methyltransferase (Arabidopsis thaliana) /REP_ORG=G. max
GmaAffx.33541.1.S1_at	0.965224			gb:BU761747 /DB_XREF=gi:23727435 /DB_XREF=sas79d12.y1 /CLONE=SOYBEAN CLONE ID: Gm-c1036-10535 /TID=GmaAffx.33541.1 /CNT=1 /FEA=EST /TIER=ConsEnd /STK=0 /NOTE=sequence(s) not in UniGene /REP_ORG=G. max
Gma.5171.1.A1_at	0.960679			gb:BM270431 /DB_XREF=gi:17963685 /DB_XREF=sak12g08.y1 /CLONE=SOYBEAN CLONE ID: Gm-c1075-2992 /TID=Gma.5171.1 /CNT=2 /FEA=EST /TIER=ConsEnd /STK=0 /UG=Gma.5171 /UG_TITLE=Glycine max transcribed sequence with moderate similarity to protein ref:NP_187369.1 (A.thaliana) putative purple acid phosphatase (Arabidopsis thaliana) /REP_ORG=G. max
GmaAffx.29210.1.S1_at	0.950747			gb:BU964812 /DB_XREF=gi:24205559 /DB_XREF=sat03a04.y1 /CLONE=SOYBEAN CLONE ID: Gm-c1036-12320 /TID=GmaAffx.29210.1 /CNT=1 /FEA=EST /TIER=ConsEnd /STK=1 /NOTE=sequence(s) not in UniGene /REP_ORG=G. max
GmaAffx.36754.1.S1_at	0.943979			gb:AW782211 /DB_XREF=gi:7796817 /DB_XREF=sm02h10.y1 /CLONE=GENOME SYSTEMS CLONE ID: Gm-c1027-7772 /TID=GmaAffx.36754.1 /CNT=4 /FEA=EST /TIER=ConsEnd /STK=0 /NOTE=sequence(s) not in UniGene /REP_ORG=G. max
GmaAffx.87704.2.S1_at	0.941902			gb:AW705669 /DB_XREF=gi:7589914 /DB_XREF=sk62b10.y1 /CLONE=GENOME SYSTEMS CLONE ID: Gm-c1016-8660 /TID=GmaAffx.87704.2 /CNT=2 /FEA=EST /TIER=ConsEnd /STK=0 /NOTE=sequence(s) not in UniGene /REP_ORG=G. max
GmaAffx.47327.1.S1_at	0.940604			gb:BU926332 /DB_XREF=gi:24135822 /DB_XREF=sas89d11.y1 /CLONE=SOYBEAN CLONE ID: Gm-c1036-11325 /TID=GmaAffx.47327.1 /CNT=1 /FEA=EST /TIER=ConsEnd /STK=0 /NOTE=sequence(s) not in UniGene /REP_ORG=G. max
GmaAffx.12881.1.S1_at	0.939729			gb:BE440789 /DB_XREF=gi:9440281 /DB_XREF=sp42a09.y1 /CLONE=GENOME SYSTEMS CLONE ID: Gm-c1043-881 /TID=GmaAffx.12881.1 /CNT=5 /FEA=EST /TIER=ConsEnd /STK=0 /NOTE=sequence(s) not in UniGene /REP_ORG=G. max
GmaAffx.92577.1.S1_s_at	0.937724			gb:CF808302 /DB_XREF=gi:37996713 /DB_XREF=psHB034xA22f /CLONE=sHB034A22 /TID=GmaAffx.92577.1 /CNT=1 /FEA=EST /TIER=ConsEnd /STK=0 /NOTE=sequence(s) not in UniGene /REP_ORG=G. max
Gma.7340.1.S1_at	0.9376			gb:BU547073 /DB_XREF=gi:22929934 /DB_XREF=GM880011B20D03 /CLONE=Gm-r1088-4014 /TID=Gma.7340.1 /CNT=4 /FEA=EST /TIER=ConsEnd /STK=1 /UG=Gma.7340 /UG_TITLE=Glycine max transcribed sequence with weak similarity to protein ref:NP_566837.1 (A.thaliana) expressed protein (Arabidopsis thaliana) /REP_ORG=G. max
GmaAffx.22152.1.A1_at	0.936992			gb:BE823309 /DB_XREF=gi:10255543 /DB_XREF=GM700020B10H6 /CLONE=Gm-r1070-8051 /TID=GmaAffx.22152.1 /CNT=1 /FEA=EST /TIER=ConsEnd /STK=1 /NOTE=sequence(s) not in UniGene /REP_ORG=G. max
Gma.9578.1.A1_at	0.932898			gb:BU546689 /DB_XREF=gi:22929550 /DB_XREF=GM880011A20A08 /CLONE=Gm-r1088-3856 /TID=Gma.9578.1 /CNT=3 /FEA=EST /TIER=ConsEnd /STK=0 /UG=Gma.9578 /UG_TITLE=Glycine max transcribed sequence with weak similarity to protein pir:T10655 (A.thaliana) T10655 hypothetical protein T5F17.60 - Arabidopsis thaliana /REP_ORG=G. max
Gma.7688.1.S1_at	0.928629			gb:BG654008 /DB_XREF=gi:13791417 /DB_XREF=sad50a10.y2 /CLONE=GENOME SYSTEMS CLONE ID: Gm-c1075-1195 /TID=Gma.7688.1 /CNT=19 /FEA=EST /TIER=ConsEnd /STK=0 /UG=Gma.7688 /UG_TITLE=Glycine max transcribed sequence with moderate similarity to protein pir:T48351 (A.thaliana) T48351 adenosine kinase-like protein - Arabidopsis thaliana /REP_ORG=G. max
GmaAffx.3544.1.S1_at	0.927267			gb:BM307751 /DB_XREF=gi:18039457 /DB_XREF=sak33d05.y1 /CLONE=SOYBEAN CLONE ID: Gm-c1075-4785 /TID=GmaAffx.3544.1 /CNT=2 /FEA=EST /TIER=ConsEnd /STK=0 /NOTE=sequence(s) not in UniGene /REP_ORG=G. max
Gma.8618.1.S1_at	0.92548			gb:BU551033 /DB_XREF=gi:22933894 /DB_XREF=GM880006B10A09 /CLONE=Gm-r1088-1961 /TID=Gma.8618.1 /CNT=5 /FEA=EST /TIER=ConsEnd /STK=1 /UG=Gma.8618 /UG_TITLE=Glycine max transcribed sequence with weak similarity to protein ref:NP_172121.1 (A.thaliana) hypothetical protein (Arabidopsis thaliana) /REP_ORG=G. max
GmaAffx.56562.1.S1_at	0.925239			gb:BG653795 /DB_XREF=gi:13791204 /DB_XREF=sad55c02.y2 /CLONE=GENOME SYSTEMS CLONE ID: Gm-c1075-1660 /TID=GmaAffx.56562.1 /CNT=5 /FEA=EST /TIER=ConsEnd /STK=0 /NOTE=sequence(s) not in UniGene /REP_ORG=G. max
GmaAffx.51654.1.S1_at	0.924591			gb:AW185244 /DB_XREF=gi:6454561 /DB_XREF=se88h03.y1 /CLONE=GENOME SYSTEMS CLONE ID: Gm-c1023-1806 /TID=GmaAffx.51654.1 /CNT=2 /FEA=EST /TIER=ConsEnd /STK=0 /NOTE=sequence(s) not in UniGene /REP_ORG=G. max
Gma.14381.1.S1_at	0.923217			gb:CD397911 /DB_XREF=gi:31455883 /DB_XREF=Gm_ck1892 /TID=Gma.14381.1 /CNT=2 /FEA=EST /TIER=ConsEnd /STK=1 /UG=Gma.14381 /UG_TITLE=Glycine max transcribed sequences /REP_ORG=G. max
GmaAffx.84276.1.S1_at	0.92024			gb:BE822297 /DB_XREF=gi:10254531 /DB_XREF=GM700017A10D4 /CLONE=Gm-r1070-6679 /TID=GmaAffx.84276.1 /CNT=2 /FEA=EST /TIER=ConsEnd /STK=1 /NOTE=sequence(s) not in UniGene /REP_ORG=G. max
Gma.1879.1.S1_at	0.920022			gb:AW101917 /DB_XREF=gi:6072530 /DB_XREF=sd72e08.y1 /CLONE=GENOME SYSTEMS CLONE ID: Gm-c1008-1887 /TID=Gma.1879.1 /CNT=7 /FEA=EST /TIER=ConsEnd /STK=0 /UG=Gma.1879 /UG_TITLE=Glycine max transcribed sequence with weak similarity to protein ref:NP_195054.1 (A.thaliana) hypothetical protein (Arabidopsis thaliana) /REP_ORG=G. max
GmaAffx.20282.1.S1_at	0.918872			gb:BU547849 /DB_XREF=gi:22930710 /DB_XREF=GM880014A20F02 /CLONE=Gm-r1088-5236 /TID=GmaAffx.20282.1 /CNT=3 /FEA=EST /TIER=ConsEnd /STK=1 /NOTE=sequence(s) not in UniGene /REP_ORG=G. max
GmaAffx.13342.1.S1_at	0.918539			gb:BQ610327 /DB_XREF=gi:21594974 /DB_XREF=sap40c07.y1 /CLONE=SOYBEAN CLONE ID: Gm-c1087-3181 /TID=GmaAffx.13342.1 /CNT=3 /FEA=EST /TIER=ConsEnd /STK=0 /NOTE=sequence(s) not in UniGene /REP_ORG=G. max
GmaAffx.85103.1.S1_at	0.917927			gb:AW759739 /DB_XREF=gi:7691614 /DB_XREF=sl47d03.y1 /CLONE=GENOME SYSTEMS CLONE ID: Gm-c1027-4446 /TID=GmaAffx.85103.1 /CNT=2 /FEA=EST /TIER=ConsEnd /STK=0 /NOTE=sequence(s) not in UniGene /REP_ORG=G. max
Gma.18056.1.S1_at	0.916584			gb:BU544487 /DB_XREF=gi:22927348 /DB_XREF=GM880002A20D08 /CLONE=Gm-r1088-544 /TID=Gma.18056.1 /CNT=3 /FEA=EST /TIER=ConsEnd /STK=1 /UG=Gma.18056 /UG_TITLE=Glycine max transcribed sequence with moderate similarity to protein ref:NP_564821.1 (A.thaliana) cytochrome b245 beta chain homolog RbohAp108, putative (Arabidopsis thaliana) /REP_ORG=G. max
GmaAffx.14904.1.S1_at	0.916079			gb:BQ611571 /DB_XREF=gi:21601240 /DB_XREF=sap62a09.y1 /CLONE=SOYBEAN CLONE ID: Gm-c1087-5033 /TID=GmaAffx.14904.1 /CNT=1 /FEA=EST /TIER=ConsEnd /STK=0 /NOTE=sequence(s) not in UniGene /REP_ORG=G. max
GmaAffx.92577.1.S1_at	0.915058			gb:CF808302 /DB_XREF=gi:37996713 /DB_XREF=psHB034xA22f /CLONE=sHB034A22 /TID=GmaAffx.92577.1 /CNT=1 /FEA=EST /TIER=ConsEnd /STK=0 /NOTE=sequence(s) not in UniGene /REP_ORG=G. max
GmaAffx.59210.1.S1_at	0.913778			gb:BI967182 /DB_XREF=gi:16341587 /DB_XREF=GM830001A10D05 /CLONE=Gm-r1083-153 /TID=GmaAffx.59210.1 /CNT=3 /FEA=EST /TIER=ConsEnd /STK=1 /NOTE=sequence(s) not in UniGene /REP_ORG=G. max
Gma.1495.1.S1_at	0.912689			gb:BI973545 /DB_XREF=gi:16347950 /DB_XREF=sai89g05.y1 /CLONE=GENOME SYSTEMS CLONE ID: Gm-c1065-8361 /TID=Gma.1495.1 /CNT=1 /FEA=EST /TIER=ConsEnd /STK=0 /UG=Gma.1495 /UG_TITLE=Glycine max transcribed sequence /REP_ORG=G. max
Gma.16839.1.A1_at	0.912231			gb:BU547442 /DB_XREF=gi:22930303 /DB_XREF=GM880012A20D07 /CLONE=Gm-r1088-4382 /TID=Gma.16839.1 /CNT=1 /FEA=EST /TIER=ConsEnd /STK=1 /UG=Gma.16839 /UG_TITLE=Glycine max transcribed sequence with moderate similarity to protein pir:T48626 (A.thaliana) T48626 hypothetical protein T15N1.20 - Arabidopsis thaliana /REP_ORG=G. max
Gma.3032.1.S1_at	0.912187			gb:CD397802 /DB_XREF=gi:31455774 /DB_XREF=Gm_ck18743 /TID=Gma.3032.1 /CNT=7 /FEA=EST /TIER=ConsEnd /STK=1 /UG=Gma.3032 /UG_TITLE=Glycine max transcribed sequence with moderate similarity to protein ref:NP_192137.1 (A.thaliana) putative sucrose synthetase (Arabidopsis thaliana) /REP_ORG=G. max
GmaAffx.12708.1.A1_at	0.912006			gb:BU547173 /DB_XREF=gi:22930034 /DB_XREF=GM880008A20E11 /CLONE=Gm-r1088-2902 /TID=GmaAffx.12708.1 /CNT=3 /FEA=EST /TIER=ConsEnd /STK=1 /NOTE=sequence(s) not in UniGene /REP_ORG=G. max
Gma.15695.1.A1_at	0.91135			gb:BE022791 /DB_XREF=gi:8285232 /DB_XREF=sm88e05.y1 /CLONE=GENOME SYSTEMS CLONE ID: Gm-c1015-7161 /TID=Gma.15695.1 /CNT=3 /FEA=EST /TIER=ConsEnd /STK=0 /UG=Gma.15695 /UG_TITLE=Glycine max transcribed sequence with moderate similarity to protein ref:NP_199592.1 (A.thaliana) pyrophosphate-fructose-6-phosphate 1-phosphotransferase-like protein (Arabidopsis thaliana) /REP_ORG=G. max
GmaAffx.83465.1.A1_at	0.911024			gb:BU547090 /DB_XREF=gi:22929951 /DB_XREF=GM880012A10D08 /CLONE=Gm-r1088-4383 /TID=GmaAffx.83465.1 /CNT=1 /FEA=EST /TIER=ConsEnd /STK=1 /NOTE=sequence(s) not in UniGene /REP_ORG=G. max
Gma.4656.1.S1_at	0.909984			gb:BI425160 /DB_XREF=gi:15201981 /DB_XREF=saf88h02.y3 /CLONE=GENOME SYSTEMS CLONE ID: Gm-c1079-1131 /TID=Gma.4656.1 /CNT=12 /FEA=EST /TIER=ConsEnd /STK=1 /UG=Gma.4656 /UG_TITLE=Glycine max transcribed sequence with moderate similarity to protein pir:T48261 (A.thaliana) T48261 hypothetical protein T1E22.160 - Arabidopsis thaliana /REP_ORG=G. max
Gma.856.1.A1_at	0.909762			gb:BE822259 /DB_XREF=gi:10254493 /DB_XREF=GM700016B20H10 /CLONE=Gm-r1070-6524 /TID=Gma.856.1 /CNT=1 /FEA=EST /TIER=ConsEnd /STK=1 /UG=Gma.856 /UG_TITLE=Glycine max transcribed sequence /REP_ORG=G. max
GmaAffx.31787.1.S1_at	0.909728			gb:BG551616 /DB_XREF=gi:13563387 /DB_XREF=sad40e10.y1 /CLONE=GENOME SYSTEMS CLONE ID: Gm-c1075-595 /TID=GmaAffx.31787.1 /CNT=1 /FEA=EST /TIER=ConsEnd /STK=0 /NOTE=sequence(s) not in UniGene /REP_ORG=G. max
Gma.5242.1.A1_at	0.908791			gb:BF596482 /DB_XREF=gi:11688806 /DB_XREF=su51g10.y1 /CLONE=GENOME SYSTEMS CLONE ID: Gm-c1069-692 /TID=Gma.5242.1 /CNT=2 /FEA=EST /TIER=ConsEnd /STK=0 /UG=Gma.5242 /UG_TITLE=Glycine max transcribed sequences /REP_ORG=G. max
GmaAffx.3734.1.S1_at	0.908777			gb:BE823581 /DB_XREF=gi:10255815 /DB_XREF=GM700021A10C9 /CLONE=Gm-r1070-8177 /TID=GmaAffx.3734.1 /CNT=11 /FEA=EST /TIER=ConsEnd /STK=1 /NOTE=sequence(s) not in UniGene /REP_ORG=G. max
GmaAffx.34646.2.S1_at	0.908476			gb:AW350118 /DB_XREF=gi:6847828 /DB_XREF=GM210007A10D4 /CLONE=Gm-r1021-2455 /TID=GmaAffx.34646.2 /CNT=5 /FEA=EST /TIER=ConsEnd /STK=1 /NOTE=sequence(s) not in UniGene /REP_ORG=G. max
GmaAffx.49231.1.S1_at	0.908349			gb:BU081228 /DB_XREF=gi:22522417 /DB_XREF=sar13b05.y1 /CLONE=SOYBEAN CLONE ID: Gm-c1049-6226 /TID=GmaAffx.49231.1 /CNT=3 /FEA=EST /TIER=ConsEnd /STK=1 /NOTE=sequence(s) not in UniGene /REP_ORG=G. max
GmaAffx.50935.1.S1_at	0.9081			gb:BU084578 /DB_XREF=gi:22525767 /DB_XREF=sar21b07.y1 /CLONE=SOYBEAN CLONE ID: Gm-c1049-6998 /TID=GmaAffx.50935.1 /CNT=1 /FEA=EST /TIER=ConsEnd /STK=1 /NOTE=sequence(s) not in UniGene /REP_ORG=G. max
GmaAffx.78934.1.A1_at	0.907832			gb:BU550432 /DB_XREF=gi:22933293 /DB_XREF=GM880017B20C07 /CLONE=Gm-r1088-6278 /TID=GmaAffx.78934.1 /CNT=1 /FEA=EST /TIER=ConsEnd /STK=1 /NOTE=sequence(s) not in UniGene /REP_ORG=G. max
GmaAffx.81233.1.A1_at	0.90628			gb:BE823605 /DB_XREF=gi:10255839 /DB_XREF=GM700021A10E12 /CLONE=Gm-r1070-8279 /TID=GmaAffx.81233.1 /CNT=1 /FEA=EST /TIER=ConsEnd /STK=1 /NOTE=sequence(s) not in UniGene /REP_ORG=G. max
GmaAffx.88036.1.S1_at	0.905912			gb:BM307903 /DB_XREF=gi:18039609 /DB_XREF=sak39e03.y1 /CLONE=SOYBEAN CLONE ID: Gm-c1036-5573 /TID=GmaAffx.88036.1 /CNT=2 /FEA=EST /TIER=ConsEnd /STK=0 /NOTE=sequence(s) not in UniGene /REP_ORG=G. max
GmaAffx.87226.1.S1_at	0.905574			gb:BI423956 /DB_XREF=gi:15199683 /DB_XREF=sah64b11.y1 /CLONE=GENOME SYSTEMS CLONE ID: Gm-c1049-3141 /TID=GmaAffx.87226.1 /CNT=6 /FEA=EST /TIER=ConsEnd /STK=0 /NOTE=sequence(s) not in UniGene /REP_ORG=G. max
GmaAffx.88006.1.A1_at	0.904782			gb:BU546993 /DB_XREF=gi:22929854 /DB_XREF=GM880011B20B12 /CLONE=Gm-r1088-3936 /TID=GmaAffx.88006.1 /CNT=1 /FEA=EST /TIER=ConsEnd /STK=1 /NOTE=sequence(s) not in UniGene /REP_ORG=G. max
Gma.12555.1.A1_at	0.90456			gb:CD391198 /DB_XREF=gi:31305995 /DB_XREF=Gm_ck10057 /TID=Gma.12555.1 /CNT=1 /FEA=EST /TIER=ConsEnd /STK=1 /UG=Gma.12555 /UG_TITLE=Glycine max transcribed sequence /REP_ORG=G. max
Gma.2247.1.S1_at	0.902873			gb:BE659336 /DB_XREF=gi:9985228 /DB_XREF=GM700009A20A9 /CLONE=Gm-r1070-3090 /TID=Gma.2247.1 /CNT=3 /FEA=EST /TIER=ConsEnd /STK=1 /UG=Gma.2247 /UG_TITLE=Glycine max transcribed sequence with moderate similarity to protein ref:NP_187811.1 (A.thaliana) DNA-3-methlyadenine glycosylase (MAG) (Arabidopsis thaliana) /REP_ORG=G. max
GmaAffx.79944.1.A1_at	0.901935			gb:BU546984 /DB_XREF=gi:22929845 /DB_XREF=GM880011B10C12 /CLONE=Gm-r1088-3983 /TID=GmaAffx.79944.1 /CNT=1 /FEA=EST /TIER=ConsEnd /STK=1 /NOTE=sequence(s) not in UniGene /REP_ORG=G. max
GmaAffx.65736.1.S1_s_at	0.901282			gb:CA935185 /DB_XREF=gi:27423665 /DB_XREF=sau50a03.y1 /CLONE=SOYBEAN CLONE ID: Gm-c1071-4230 /TID=GmaAffx.65736.1 /CNT=2 /FEA=EST /TIER=ConsEnd /STK=0 /NOTE=sequence(s) not in UniGene /REP_ORG=G. max
Gma.4078.1.S1_at	0.899931			gb:BI321602 /DB_XREF=gi:15000788 /DB_XREF=saf15c07.y3 /CLONE=GENOME SYSTEMS CLONE ID: Gm-c1076-878 /TID=Gma.4078.1 /CNT=38 /FEA=EST /TIER=ConsEnd /STK=0 /UG=Gma.4078 /UG_TITLE=Glycine max transcribed sequence with weak similarity to protein ref:NP_566070.1 (A.thaliana) expressed protein (Arabidopsis thaliana) /REP_ORG=G. max
GmaAffx.93571.1.S1_s_at	0.899394	CYP76A18		gb:CF809296 /DB_XREF=gi:37997707 /DB_XREF=psHB044xG09f /CLONE=sHB044G09 /TID=GmaAffx.93571.1 /CNT=1 /FEA=EST /TIER=ConsEnd /STK=0 /NOTE=sequence(s) not in UniGene /REP_ORG=G. max
GmaAffx.12929.1.A1_at	0.899312			gb:BE823188 /DB_XREF=gi:10255422 /DB_XREF=GM700020A10G7 /CLONE=Gm-r1070-7981 /TID=GmaAffx.12929.1 /CNT=1 /FEA=EST /TIER=ConsEnd /STK=1 /NOTE=sequence(s) not in UniGene /REP_ORG=G. max
GmaAffx.16182.1.S1_s_at	0.898769			gb:AW508093 /DB_XREF=gi:7146239 /DB_XREF=si50g03.y1 /CLONE=GENOME SYSTEMS CLONE ID: Gm-r1030-2381 /TID=GmaAffx.16182.1 /CNT=3 /FEA=EST /TIER=ConsEnd /STK=0 /NOTE=sequence(s) not in UniGene /REP_ORG=G. max
Gma.4257.1.S1_at	0.898665			gb:CD406894 /DB_XREF=gi:31464626 /DB_XREF=Gm_ck31556 /TID=Gma.4257.1 /CNT=3 /FEA=EST /TIER=ConsEnd /STK=1 /UG=Gma.4257 /UG_TITLE=Glycine max transcribed sequence with moderate similarity to protein ref:NP_567740.1 (A.thaliana) putative protein (Arabidopsis thaliana) /REP_ORG=G. max
Gma.2889.1.S1_at	0.898184			gb:BG726427 /DB_XREF=gi:14011505 /DB_XREF=sad44e11.y1 /CLONE=GENOME SYSTEMS CLONE ID: Gm-c1075-981 /TID=Gma.2889.1 /CNT=3 /FEA=EST /TIER=ConsEnd /STK=2 /UG=Gma.2889 /UG_TITLE=Glycine max transcribed sequence with weak similarity to protein pir:T08928 (A.thaliana) T08928 sucrose cleavage protein homolog T15N24.70 - Arabidopsis thaliana /REP_ORG=G. max
GmaAffx.23319.1.A1_at	0.896699			gb:BI969747 /DB_XREF=gi:16344152 /DB_XREF=GM830009A11B02 /CLONE=Gm-r1083-3123 /TID=GmaAffx.23319.1 /CNT=1 /FEA=EST /TIER=ConsEnd /STK=1 /NOTE=sequence(s) not in UniGene /REP_ORG=G. max
Gma.4387.1.S1_at	0.896565			gb:BI315632 /DB_XREF=gi:14989951 /DB_XREF=saf74h11.y1 /CLONE=GENOME SYSTEMS CLONE ID: Gm-c1078-2277 /TID=Gma.4387.1 /CNT=3 /FEA=EST /TIER=ConsEnd /STK=0 /UG=Gma.4387 /UG_TITLE=Glycine max transcribed sequences /REP_ORG=G. max
Gma.1993.1.S1_at	0.89622			gb:CA820570 /DB_XREF=gi:26269507 /DB_XREF=sau91b08.y1 /CLONE=SOYBEAN CLONE ID: Gm-c1048-3159 /TID=Gma.1993.1 /CNT=11 /FEA=EST /TIER=ConsEnd /STK=0 /UG=Gma.1993 /UG_TITLE=Glycine max transcribed sequence with weak similarity to protein ref:NP_182201.1 (A.thaliana) putative RNA-binding protein (Arabidopsis thaliana) /REP_ORG=G. max
GmaAffx.67622.2.S1_at	0.894565			gb:CA935044 /DB_XREF=gi:27423524 /DB_XREF=sau63c08.y1 /CLONE=SOYBEAN CLONE ID: Gm-c1071-5511 /TID=GmaAffx.67622.2 /CNT=11 /FEA=EST /TIER=ConsEnd /STK=0 /NOTE=sequence(s) not in UniGene /REP_ORG=G. max
Gma.12070.1.A1_at	0.893534			gb:BG654165 /DB_XREF=gi:13791574 /DB_XREF=sad52f03.y2 /CLONE=GENOME SYSTEMS CLONE ID: Gm-c1075-1781 /TID=Gma.12070.1 /CNT=2 /FEA=EST /TIER=ConsEnd /STK=0 /UG=Gma.12070 /UG_TITLE=Glycine max transcribed sequence with weak similarity to protein pir:T51273 (A.thaliana) T51273 promoter-binding factor-like protein - Arabidopsis thaliana /REP_ORG=G. max
Gma.7936.1.S1_at	0.893234			gb:BU551194 /DB_XREF=gi:22934055 /DB_XREF=GM880019B21C06 /CLONE=Gm-r1088-7044 /TID=Gma.7936.1 /CNT=8 /FEA=EST /TIER=ConsEnd /STK=1 /UG=Gma.7936 /UG_TITLE=Glycine max transcribed sequence with weak similarity to protein ref:NP_188708.1 (A.thaliana) unknown protein (Arabidopsis thaliana) /REP_ORG=G. max
Gma.536.1.A1_at	0.893224			gb:CD393946 /DB_XREF=gi:31308743 /DB_XREF=Gm_ck1357 /TID=Gma.536.1 /CNT=2 /FEA=EST /TIER=ConsEnd /STK=1 /UG=Gma.536 /UG_TITLE=Glycine max transcribed sequence with weak similarity to protein ref:NP_177392.1 (A.thaliana) unknown protein (Arabidopsis thaliana) /REP_ORG=G. max
Gma.5031.1.S1_at	0.891833			gb:BI970511 /DB_XREF=gi:16344916 /DB_XREF=GM830010B20D06 /CLONE=Gm-r1083-3636 /TID=Gma.5031.1 /CNT=8 /FEA=EST /TIER=ConsEnd /STK=3 /UG=Gma.5031 /UG_TITLE=Glycine max transcribed sequence with moderate similarity to protein pir:S46440 (A.thaliana) S46440 bifunctional UMP synthase (validated) - Arabidopsis thaliana /REP_ORG=G. max
GmaAffx.21217.1.S1_at	0.891354			gb:BE658076 /DB_XREF=gi:9983968 /DB_XREF=GM700004B20B3 /CLONE=Gm-r1070-1230 /TID=GmaAffx.21217.1 /CNT=2 /FEA=EST /TIER=ConsEnd /STK=1 /NOTE=sequence(s) not in UniGene /REP_ORG=G. max
Gma.16965.1.A1_at	0.890011			gb:BE657507 /DB_XREF=gi:9983399 /DB_XREF=GM700002A10B9 /CLONE=Gm-r1070-449 /TID=Gma.16965.1 /CNT=2 /FEA=EST /TIER=ConsEnd /STK=1 /UG=Gma.16965 /UG_TITLE=Glycine max transcribed sequence with weak similarity to protein pir:T05403 (A.thaliana) T05403 hypothetical protein F10M6.110 - Arabidopsis thaliana /REP_ORG=G. max
GmaAffx.46304.1.S1_at	0.889235			gb:BM308287 /DB_XREF=gi:18039993 /DB_XREF=sak44a12.y1 /CLONE=SOYBEAN CLONE ID: Gm-c1036-5784 /TID=GmaAffx.46304.1 /CNT=2 /FEA=EST /TIER=ConsEnd /STK=0 /NOTE=sequence(s) not in UniGene /REP_ORG=G. max
GmaAffx.49577.1.S1_at	0.888457			gb:BU549109 /DB_XREF=gi:22931970 /DB_XREF=GM880018B10D08 /CLONE=Gm-r1088-6711 /TID=GmaAffx.49577.1 /CNT=3 /FEA=EST /TIER=ConsEnd /STK=1 /NOTE=sequence(s) not in UniGene /REP_ORG=G. max
GmaAffx.86228.1.S1_at	0.888365			gb:BG237484 /DB_XREF=gi:12772630 /DB_XREF=sab07b11.y1 /CLONE=GENOME SYSTEMS CLONE ID: Gm-c1071-838 /TID=GmaAffx.86228.1 /CNT=2 /FEA=EST /TIER=ConsEnd /STK=0 /NOTE=sequence(s) not in UniGene /REP_ORG=G. max
GmaAffx.8305.1.S1_at	0.888231			gb:BE822778 /DB_XREF=gi:10255012 /DB_XREF=GM700018B20C5 /CLONE=Gm-r1070-7042 /TID=GmaAffx.8305.1 /CNT=2 /FEA=EST /TIER=ConsEnd /STK=1 /NOTE=sequence(s) not in UniGene /REP_ORG=G. max
Gma.16337.1.A1_at	0.888093			gb:BI968918 /DB_XREF=gi:16343323 /DB_XREF=GM830006B21A06 /CLONE=Gm-r1083-1956 /TID=Gma.16337.1 /CNT=3 /FEA=EST /TIER=ConsEnd /STK=1 /UG=Gma.16337 /UG_TITLE=Glycine max transcribed sequence with weak similarity to protein ref:NP_566503.1 (A.thaliana) expressed protein (Arabidopsis thaliana) /REP_ORG=G. max
Gma.15212.1.S1_at	0.887458			gb:CD404080 /DB_XREF=gi:31462052 /DB_XREF=Gm_ck2689 /TID=Gma.15212.1 /CNT=3 /FEA=EST /TIER=ConsEnd /STK=1 /UG=Gma.15212 /UG_TITLE=Glycine max transcribed sequence with moderate similarity to protein ref:NP_179401.1 (A.thaliana) unknown protein (Arabidopsis thaliana) /REP_ORG=G. max
GmaAffx.88716.1.S1_at	0.887366			gb:CK606008 /DB_XREF=gi:41145797 /DB_XREF=gmrhRww6-06_G11_T7 /TID=GmaAffx.88716.1 /CNT=2 /FEA=EST /TIER=ConsEnd /STK=0 /NOTE=sequence(s) not in UniGene /REP_ORG=G. max
GmaAffx.34301.1.S1_at	0.887336			gb:BE821719 /DB_XREF=gi:10253904 /DB_XREF=GM700015A10C4 /CLONE=Gm-r1070-5863 /TID=GmaAffx.34301.1 /CNT=11 /FEA=EST /TIER=ConsEnd /STK=1 /NOTE=sequence(s) not in UniGene /REP_ORG=G. max
Gma.10239.2.A1_at	0.886427			gb:BE021764 /DB_XREF=gi:8284205 /DB_XREF=sm62b02.y1 /CLONE=GENOME SYSTEMS CLONE ID: Gm-c1028-8452 /TID=Gma.10239.2 /CNT=2 /FEA=EST /TIER=ConsEnd /STK=0 /UG=Gma.10239 /UG_TITLE=Glycine max transcribed sequence with weak similarity to protein sp:O24410 (A.thaliana) AXIK_ARATH Auxin-responsive protein IAA20 (Indoleacetic acid-induced protein 20) /REP_ORG=G. max
Gma.783.1.A1_at	0.886421			gb:BE820349 /DB_XREF=gi:10252583 /DB_XREF=GM700011B10F10 /CLONE=Gm-r1070-4507 /TID=Gma.783.1 /CNT=4 /FEA=EST /TIER=ConsEnd /STK=1 /UG=Gma.783 /UG_TITLE=Glycine max transcribed sequence with weak similarity to protein ref:NP_565014.1 (A.thaliana) putative dehydrogenase (Arabidopsis thaliana) /REP_ORG=G. max
GmaAffx.39134.1.S1_at	0.886334			gb:AW311034 /DB_XREF=gi:6726689 /DB_XREF=sg32a02.y1 /CLONE=GENOME SYSTEMS CLONE ID: Gm-c1025-3 /TID=GmaAffx.39134.1 /CNT=1 /FEA=EST /TIER=ConsEnd /STK=0 /NOTE=sequence(s) not in UniGene /REP_ORG=G. max
GmaAffx.38492.1.A1_s_at	0.885242			gb:CD417844 /DB_XREF=gi:31475816 /DB_XREF=Gm_ck8706 /TID=GmaAffx.38492.1 /CNT=2 /FEA=EST /TIER=ConsEnd /STK=1 /NOTE=sequence(s) not in UniGene /REP_ORG=G. max
GmaAffx.57432.1.S1_at	0.88523			gb:BE657443 /DB_XREF=gi:9983335 /DB_XREF=GM700001B10D3 /CLONE=Gm-r1070-173 /TID=GmaAffx.57432.1 /CNT=3 /FEA=EST /TIER=ConsEnd /STK=1 /NOTE=sequence(s) not in UniGene /REP_ORG=G. max
GmaAffx.37918.1.A1_at	0.884966			gb:BU546919 /DB_XREF=gi:22929780 /DB_XREF=GM880011B10E05 /CLONE=Gm-r1088-4065 /TID=GmaAffx.37918.1 /CNT=1 /FEA=EST /TIER=ConsEnd /STK=1 /NOTE=sequence(s) not in UniGene /REP_ORG=G. max
Gma.7481.1.S1_at	0.884578			gb:BM091628 /DB_XREF=gi:17020594 /DB_XREF=sag99e01.y1 /CLONE=GENOME SYSTEMS CLONE ID: Gm-c1086-193 /TID=Gma.7481.1 /CNT=5 /FEA=EST /TIER=ConsEnd /STK=0 /UG=Gma.7481 /UG_TITLE=Glycine max transcribed sequence with weak similarity to protein ref:NP_199468.1 (A.thaliana) unknown protein (Arabidopsis thaliana) /REP_ORG=G. max
Gma.2385.1.S1_at	0.884094			gb:CA802276 /DB_XREF=gi:26059362 /DB_XREF=sau33d02.y1 /CLONE=SOYBEAN CLONE ID: Gm-c1071-2835 /TID=Gma.2385.1 /CNT=3 /FEA=EST /TIER=ConsEnd /STK=0 /UG=Gma.2385 /UG_TITLE=Glycine max transcribed sequences /REP_ORG=G. max
Gma.4748.1.A1_at	0.883497			gb:AW310223 /DB_XREF=gi:6725824 /DB_XREF=sf33a06.x1 /CLONE=GENOME SYSTEMS CLONE ID: Gm-c1028-1739 /TID=Gma.4748.1 /CNT=3 /FEA=EST /TIER=ConsEnd /STK=1 /UG=Gma.4748 /UG_TITLE=Glycine max transcribed sequence with weak similarity to protein ref:NP_200882.1 (A.thaliana) xABC transporter - like protein (Arabidopsis thaliana) /REP_ORG=G. max
Gma.1894.1.S1_at	0.883244			gb:BE658050 /DB_XREF=gi:9983942 /DB_XREF=GM700004B10G3 /CLONE=Gm-r1070-1469 /TID=Gma.1894.1 /CNT=3 /FEA=EST /TIER=ConsEnd /STK=1 /UG=Gma.1894 /UG_TITLE=Glycine max transcribed sequence with weak similarity to protein ref:NP_179822.1 (A.thaliana) putative non-LTR retroelement reverse transcriptase (Arabidopsis thaliana) /REP_ORG=G. max
GmaAffx.26692.1.S1_at	0.883164			gb:CA782673 /DB_XREF=gi:26044820 /DB_XREF=sat31h06.y1 /CLONE=SOYBEAN CLONE ID: Gm-c1056-3060 /TID=GmaAffx.26692.1 /CNT=2 /FEA=EST /TIER=ConsEnd /STK=0 /NOTE=sequence(s) not in UniGene /REP_ORG=G. max
GmaAffx.4650.1.S1_s_at	0.883046			gb:BF219531 /DB_XREF=gi:11117938 /DB_XREF=GM700018A10F11 /CLONE=Gm-r1070-7173 /TID=GmaAffx.4650.1 /CNT=3 /FEA=EST /TIER=ConsEnd /STK=1 /NOTE=sequence(s) not in UniGene /REP_ORG=G. max
GmaAffx.49662.1.S1_at	0.882167			gb:BF597149 /DB_XREF=gi:11689473 /DB_XREF=su95f03.y1 /CLONE=GENOME SYSTEMS CLONE ID: Gm-c1056-246 /TID=GmaAffx.49662.1 /CNT=2 /FEA=EST /TIER=ConsEnd /STK=0 /NOTE=sequence(s) not in UniGene /REP_ORG=G. max
Gma.17455.1.A1_at	0.882001			gb:BG839415 /DB_XREF=gi:14205737 /DB_XREF=Gm01_16e12_A /CLONE=Gm01_16e12 /TID=Gma.17455.1 /CNT=2 /FEA=EST /TIER=ConsEnd /STK=0 /UG=Gma.17455 /UG_TITLE=Glycine max transcribed sequence with moderate similarity to protein ref:NP_565492.1 (A.thaliana) putative diacylglycerol kinase (Arabidopsis thaliana) /REP_ORG=G. max
GmaAffx.77896.1.S1_at	0.881882			gb:AW598108 /DB_XREF=gi:7285621 /DB_XREF=sj41d01.y1 /CLONE=GENOME SYSTEMS CLONE ID: Gm-c1008-4442 /TID=GmaAffx.77896.1 /CNT=9 /FEA=EST /TIER=ConsEnd /STK=0 /NOTE=sequence(s) not in UniGene /REP_ORG=G. max
GmaAffx.6024.1.A1_at	0.881096			gb:BU550669 /DB_XREF=gi:22933530 /DB_XREF=GM880021B20F07 /CLONE=Gm-r1088-7958 /TID=GmaAffx.6024.1 /CNT=2 /FEA=EST /TIER=ConsEnd /STK=1 /NOTE=sequence(s) not in UniGene /REP_ORG=G. max
GmaAffx.19779.1.S1_at	0.879918			gb:BU547063 /DB_XREF=gi:22929924 /DB_XREF=GM880011B20B07 /CLONE=Gm-r1088-3926 /TID=GmaAffx.19779.1 /CNT=3 /FEA=EST /TIER=ConsEnd /STK=1 /NOTE=sequence(s) not in UniGene /REP_ORG=G. max
GmaAffx.25384.1.A1_at	0.879866			gb:AW101721 /DB_XREF=gi:6072334 /DB_XREF=sd69c10.y1 /CLONE=GENOME SYSTEMS CLONE ID: Gm-c1008-1579 /TID=GmaAffx.25384.1 /CNT=3 /FEA=EST /TIER=ConsEnd /STK=0 /NOTE=sequence(s) not in UniGene /REP_ORG=G. max
Gma.10187.1.A1_at	0.879259			gb:BE822230 /DB_XREF=gi:10254464 /DB_XREF=GM700016B20E2 /CLONE=Gm-r1070-6364 /TID=Gma.10187.1 /CNT=3 /FEA=EST /TIER=ConsEnd /STK=1 /UG=Gma.10187 /UG_TITLE=Glycine max transcribed sequence with weak similarity to protein pir:T47934 (A.thaliana) T47934 hypothetical protein F2A19.20 - Arabidopsis thaliana /REP_ORG=G. max
Gma.16193.1.S1_a_at	0.87912			gb:CD409430 /DB_XREF=gi:31467402 /DB_XREF=Gm_ck36506 /TID=Gma.16193.1 /CNT=8 /FEA=EST /TIER=ConsEnd /STK=1 /UG=Gma.16193 /UG_TITLE=Glycine max transcribed sequence with strong similarity to protein sp:P28148 (A.thaliana) TF22_ARATH Transcription initiation factor TFIID-2 (TATA-box factor 2) (TATA sequence-binding protein 2) (TBP-2) /REP_ORG=G. max
Gma.18090.1.S1_at	0.878323			gb:BI969034 /DB_XREF=gi:16343439 /DB_XREF=GM830007A10F12 /CLONE=Gm-r1083-2567 /TID=Gma.18090.1 /CNT=10 /FEA=EST /TIER=ConsEnd /STK=2 /UG=Gma.18090 /UG_TITLE=Glycine max transcribed sequence with weak similarity to protein pir:T08942 (A.thaliana) T08942 proton pump interactor - Arabidopsis thaliana /REP_ORG=G. max
Gma.15207.1.A1_at	0.877892			gb:CD413131 /DB_XREF=gi:31471103 /DB_XREF=Gm_ck44540 /TID=Gma.15207.1 /CNT=4 /FEA=EST /TIER=ConsEnd /STK=1 /UG=Gma.15207 /UG_TITLE=Glycine max transcribed sequences /REP_ORG=G. max
GmaAffx.70519.1.A1_at	0.87747			gb:CD402932 /DB_XREF=gi:31460904 /DB_XREF=Gm_ck25540 /TID=GmaAffx.70519.1 /CNT=1 /FEA=EST /TIER=ConsEnd /STK=1 /NOTE=sequence(s) not in UniGene /REP_ORG=G. max
GmaAffx.31809.1.S1_at	0.877092			gb:BI970273 /DB_XREF=gi:16344678 /DB_XREF=GM830010A10C10 /CLONE=Gm-r1083-3571 /TID=GmaAffx.31809.1 /CNT=3 /FEA=EST /TIER=ConsEnd /STK=1 /NOTE=sequence(s) not in UniGene /REP_ORG=G. max
GmaAffx.24467.1.A1_at	0.876703			gb:BU550961 /DB_XREF=gi:22933822 /DB_XREF=GM880019B11F03 /CLONE=Gm-r1088-7181 /TID=GmaAffx.24467.1 /CNT=1 /FEA=EST /TIER=ConsEnd /STK=1 /NOTE=sequence(s) not in UniGene /REP_ORG=G. max
Gma.13264.1.A1_at	0.876156			gb:CD395252 /DB_XREF=gi:31310049 /DB_XREF=Gm_ck15243 /TID=Gma.13264.1 /CNT=4 /FEA=EST /TIER=ConsEnd /STK=1 /UG=Gma.13264 /UG_TITLE=Glycine max transcribed sequence with weak similarity to protein ref:NP_568218.1 (A.thaliana) putative protein (Arabidopsis thaliana) /REP_ORG=G. max
GmaAffx.88332.1.S1_at	0.875983			gb:CA799808 /DB_XREF=gi:26056894 /DB_XREF=sat62h08.y1 /CLONE=SOYBEAN CLONE ID: Gm-c1056-6135 /TID=GmaAffx.88332.1 /CNT=3 /FEA=EST /TIER=ConsEnd /STK=0 /NOTE=sequence(s) not in UniGene /REP_ORG=G. max
Gma.9683.1.S1_at	0.87582			gb:CA934957 /DB_XREF=gi:27423437 /DB_XREF=sau61f09.y1 /CLONE=SOYBEAN CLONE ID: Gm-c1071-5633 /TID=Gma.9683.1 /CNT=3 /FEA=EST /TIER=ConsEnd /STK=0 /UG=Gma.9683 /UG_TITLE=Glycine max transcribed sequence with weak similarity to protein ref:NP_200051.1 (A.thaliana) putative protein (Arabidopsis thaliana) /REP_ORG=G. max
Gma.5332.1.S1_at	0.875012			gb:BE821126 /DB_XREF=gi:10253360 /DB_XREF=GM700014A10H11 /CLONE=Gm-r1070-5733 /TID=Gma.5332.1 /CNT=6 /FEA=EST /TIER=ConsEnd /STK=1 /UG=Gma.5332 /UG_TITLE=Glycine max transcribed sequence with weak similarity to protein ref:NP_179943.1 (A.thaliana) putative acetone-cyanohydrin lyase (Arabidopsis thaliana) /REP_ORG=G. max
Gma.10557.1.A1_at	0.874732			gb:AW831753 /DB_XREF=gi:7925727 /DB_XREF=sm16f03.y1 /CLONE=GENOME SYSTEMS CLONE ID: Gm-c1027-9078 /TID=Gma.10557.1 /CNT=6 /FEA=EST /TIER=ConsEnd /STK=0 /UG=Gma.10557 /UG_TITLE=Glycine max transcribed sequence with moderate similarity to protein ref:NP_564904.1 (A.thaliana) F12A21.14 (Arabidopsis thaliana) /REP_ORG=G. max
GmaAffx.10537.1.A1_at	0.874696			gb:BU548202 /DB_XREF=gi:22931063 /DB_XREF=GM880015A20C08 /CLONE=Gm-r1088-5488 /TID=GmaAffx.10537.1 /CNT=1 /FEA=EST /TIER=ConsEnd /STK=1 /NOTE=sequence(s) not in UniGene /REP_ORG=G. max
GmaAffx.32427.1.A1_at	0.874653			gb:BE657300 /DB_XREF=gi:9983192 /DB_XREF=GM700001A20E8 /CLONE=Gm-r1070-208 /TID=GmaAffx.32427.1 /CNT=2 /FEA=EST /TIER=ConsEnd /STK=1 /NOTE=sequence(s) not in UniGene /REP_ORG=G. max
GmaAffx.66087.1.S1_at	0.873898			gb:BM567771 /DB_XREF=gi:18848628 /DB_XREF=sak78e03.y1 /CLONE=SOYBEAN CLONE ID: Gm-c1036-9054 /TID=GmaAffx.66087.1 /CNT=4 /FEA=EST /TIER=ConsEnd /STK=0 /NOTE=sequence(s) not in UniGene /REP_ORG=G. max
Gma.17250.1.A1_at	0.873872			gb:BI969790 /DB_XREF=gi:16344195 /DB_XREF=GM830009A11F01 /CLONE=Gm-r1083-3313 /TID=Gma.17250.1 /CNT=2 /FEA=EST /TIER=ConsEnd /STK=2 /UG=Gma.17250 /UG_TITLE=Glycine max transcribed sequences /REP_ORG=G. max
Gma.5633.1.S1_at	0.873632			gb:BM139864 /DB_XREF=gi:21638818 /DB_XREF=Gm-69-2D /CLONE=Gm-69-2D /TID=Gma.5633.1 /CNT=4 /FEA=EST /TIER=ConsEnd /STK=0 /UG=Gma.5633 /UG_TITLE=Glycine max transcribed sequences /REP_ORG=G. max
Gma.9793.1.S1_at	0.872934			gb:CA936546 /DB_XREF=gi:27425026 /DB_XREF=sau97f01.y1 /CLONE=SOYBEAN CLONE ID: Gm-c1048-4081 /TID=Gma.9793.1 /CNT=1 /FEA=EST /TIER=ConsEnd /STK=0 /UG=Gma.9793 /UG_TITLE=Glycine max transcribed sequence /REP_ORG=G. max
GmaAffx.1855.1.A1_at	0.872665			gb:BU549656 /DB_XREF=gi:22932517 /DB_XREF=GM880024A10E07 /CLONE=Gm-r1088-9037 /TID=GmaAffx.1855.1 /CNT=1 /FEA=EST /TIER=ConsEnd /STK=1 /NOTE=sequence(s) not in UniGene /REP_ORG=G. max
Gma.3818.1.S1_at	0.872578			gb:BI471561 /DB_XREF=gi:15287670 /DB_XREF=sag21h09.y1 /CLONE=GENOME SYSTEMS CLONE ID: Gm-c1080-1913 /TID=Gma.3818.1 /CNT=6 /FEA=EST /TIER=ConsEnd /STK=0 /UG=Gma.3818 /UG_TITLE=Glycine max transcribed sequence with weak similarity to protein ref:NP_188907.1 (A.thaliana) unknown protein (Arabidopsis thaliana) /REP_ORG=G. max
Gma.4889.1.S1_at	0.872355			gb:BI969601 /DB_XREF=gi:16344006 /DB_XREF=GM830008B10E02 /CLONE=Gm-r1083-2907 /TID=Gma.4889.1 /CNT=5 /FEA=EST /TIER=ConsEnd /STK=2 /UG=Gma.4889 /UG_TITLE=Glycine max transcribed sequence with moderate similarity to protein ref:NP_172522.1 (A.thaliana) putative DNA polymerase Beta (Arabidopsis thaliana) /REP_ORG=G. max
Gma.16781.1.S1_at	0.871893			gb:CD408956 /DB_XREF=gi:31466928 /DB_XREF=Gm_ck3566 /TID=Gma.16781.1 /CNT=3 /FEA=EST /TIER=ConsEnd /STK=2 /UG=Gma.16781 /UG_TITLE=Glycine max transcribed sequence with weak similarity to protein ref:NP_194282.1 (A.thaliana) putative protein (Arabidopsis thaliana) /REP_ORG=G. max
GmaAffx.86848.1.S1_at	0.871701			gb:BE211253 /DB_XREF=gi:8827523 /DB_XREF=so59f01.y1 /CLONE=GENOME SYSTEMS CLONE ID: Gm-c1039-2258 /TID=GmaAffx.86848.1 /CNT=5 /FEA=EST /TIER=ConsEnd /STK=0 /NOTE=sequence(s) not in UniGene /REP_ORG=G. max
GmaAffx.82001.1.S1_at	0.871633			gb:BU545835 /DB_XREF=gi:22928696 /DB_XREF=GM880007A10E05 /CLONE=Gm-r1088-2505 /TID=GmaAffx.82001.1 /CNT=2 /FEA=EST /TIER=ConsEnd /STK=1 /NOTE=sequence(s) not in UniGene /REP_ORG=G. max
Gma.8570.1.S1_at	0.871623			gb:BU765697 /DB_XREF=gi:23734894 /DB_XREF=sas14c06.y1 /CLONE=SOYBEAN CLONE ID: Gm-c1080-3588 /TID=Gma.8570.1 /CNT=3 /FEA=EST /TIER=ConsEnd /STK=0 /UG=Gma.8570 /UG_TITLE=Glycine max transcribed sequence with moderate similarity to protein ref:NP_567191.1 (A.thaliana) hypothetical protein (Arabidopsis thaliana) /REP_ORG=G. max
Gma.4153.1.S1_at	0.871354			gb:BQ473937 /DB_XREF=gi:21286066 /DB_XREF=sap24a10.y1 /CLONE=SOYBEAN CLONE ID: Gm-c1082-3475 /TID=Gma.4153.1 /CNT=4 /FEA=EST /TIER=ConsEnd /STK=0 /UG=Gma.4153 /UG_TITLE=Glycine max transcribed sequence with moderate similarity to protein pir:T49152 (A.thaliana) T49152 serinethreonine-specific protein kinase-like protein - Arabidopsis thaliana /REP_ORG=G. max
GmaAffx.93605.1.S1_at	0.870848			gb:CF809330 /DB_XREF=gi:37997741 /DB_XREF=psHB044xL10f /CLONE=sHB044L10 /TID=GmaAffx.93605.1 /CNT=1 /FEA=EST /TIER=ConsEnd /STK=0 /NOTE=sequence(s) not in UniGene /REP_ORG=G. max
Gma.13535.1.S1_at	0.870819			gb:CD399972 /DB_XREF=gi:31457944 /DB_XREF=Gm_ck21717 /TID=Gma.13535.1 /CNT=2 /FEA=EST /TIER=ConsEnd /STK=1 /UG=Gma.13535 /UG_TITLE=Glycine max transcribed sequence with moderate similarity to protein ref:NP_200336.1 (A.thaliana) S-adenosyl-L-methionine:salicylic acid carboxyl methyltransferase-like protein (Arabidopsis thaliana) /REP_ORG=G. max
GmaAffx.8330.1.A1_at	0.870813			gb:BE824420 /DB_XREF=gi:10256654 /DB_XREF=GM700023B20G9 /CLONE=Gm-r1070-9162 /TID=GmaAffx.8330.1 /CNT=1 /FEA=EST /TIER=ConsEnd /STK=1 /NOTE=sequence(s) not in UniGene /REP_ORG=G. max
Gma.3061.1.S1_a_at	0.870418			gb:CD414763 /DB_XREF=gi:31472735 /DB_XREF=Gm_ck4764 /TID=Gma.3061.1 /CNT=15 /FEA=EST /TIER=ConsEnd /STK=2 /UG=Gma.3061 /UG_TITLE=Glycine max transcribed sequence with weak similarity to protein ref:NP_192830.1 (A.thaliana) putative protein (Arabidopsis thaliana) /REP_ORG=G. max
Gma.1674.2.S1_at	0.870013			gb:BU546187 /DB_XREF=gi:22929048 /DB_XREF=GM880008B10E10 /CLONE=Gm-r1088-2923 /TID=Gma.1674.2 /CNT=2 /FEA=EST /TIER=ConsEnd /STK=1 /UG=Gma.1674 /UG_TITLE=Glycine max transcribed sequence with weak similarity to protein ref:NP_180320.1 (A.thaliana) putative ferredoxin (Arabidopsis thaliana) /REP_ORG=G. max
Gma.14230.1.A1_at	0.869897			gb:CD418256 /DB_XREF=gi:31476228 /DB_XREF=Gm_ck9301 /TID=Gma.14230.1 /CNT=1 /FEA=EST /TIER=ConsEnd /STK=1 /UG=Gma.14230 /UG_TITLE=Glycine max transcribed sequence with weak similarity to protein ref:NP_201511.1 (A.thaliana) DNA polymerase alpha 1 (Arabidopsis thaliana) /REP_ORG=G. max
Gma.12587.1.A1_at	0.869757			gb:CD391887 /DB_XREF=gi:31306684 /DB_XREF=Gm_ck10871 /TID=Gma.12587.1 /CNT=1 /FEA=EST /TIER=ConsEnd /STK=1 /UG=Gma.12587 /UG_TITLE=Glycine max transcribed sequence with moderate similarity to protein pir:T01495 (A.thaliana) T01495 hypothetical protein F17O7.19 - Arabidopsis thaliana /REP_ORG=G. max
GmaAffx.25415.1.S1_at	0.869355			gb:BE659702 /DB_XREF=gi:9985594 /DB_XREF=GM700010B10C5 /CLONE=Gm-r1070-3969 /TID=GmaAffx.25415.1 /CNT=3 /FEA=EST /TIER=ConsEnd /STK=1 /NOTE=sequence(s) not in UniGene /REP_ORG=G. max
GmaAffx.12248.1.S1_at	0.868819			gb:BF596704 /DB_XREF=gi:11688966 /DB_XREF=su73a01.y1 /CLONE=GENOME SYSTEMS CLONE ID: Gm-c1055-26 /TID=GmaAffx.12248.1 /CNT=4 /FEA=EST /TIER=ConsEnd /STK=0 /NOTE=sequence(s) not in UniGene /REP_ORG=G. max
Gma.4856.1.A1_at	0.868782			gb:BI969475 /DB_XREF=gi:16343880 /DB_XREF=GM830008A21E12 /CLONE=Gm-r1083-2904 /TID=Gma.4856.1 /CNT=3 /FEA=EST /TIER=ConsEnd /STK=2 /UG=Gma.4856 /UG_TITLE=Glycine max transcribed sequence with moderate similarity to protein pir:T01721 (A.thaliana) T01721 hypothetical protein A_IG002N01.8 - Arabidopsis thaliana /REP_ORG=G. max
Gma.16949.1.S1_at	0.868574			gb:BI945119 /DB_XREF=gi:16282628 /DB_XREF=sb25a07.y1 /CLONE=GENOME SYSTEMS CLONE ID: Gm-c1008-205 /TID=Gma.16949.1 /CNT=6 /FEA=EST /TIER=ConsEnd /STK=0 /UG=Gma.16949 /UG_TITLE=Glycine max transcribed sequence with moderate similarity to protein ref:NP_564815.1 (A.thaliana) expressed protein (Arabidopsis thaliana) /REP_ORG=G. max
GmaAffx.9243.1.S1_at	0.868245			gb:BE658577 /DB_XREF=gi:9984469 /DB_XREF=GM700006B10G11 /CLONE=Gm-r1070-2253 /TID=GmaAffx.9243.1 /CNT=2 /FEA=EST /TIER=ConsEnd /STK=1 /NOTE=sequence(s) not in UniGene /REP_ORG=G. max
GmaAffx.1336.1.S1_at	0.868225			gb:BU550196 /DB_XREF=gi:22933057 /DB_XREF=GM880018A10D09 /CLONE=Gm-r1088-6689 /TID=GmaAffx.1336.1 /CNT=3 /FEA=EST /TIER=ConsEnd /STK=1 /NOTE=sequence(s) not in UniGene /REP_ORG=G. max
GmaAffx.73953.1.S1_at	0.867924			gb:BM891770 /DB_XREF=gi:19346882 /DB_XREF=sam43g12.y1 /CLONE=SOYBEAN CLONE ID: Gm-c1068-7631 /TID=GmaAffx.73953.1 /CNT=6 /FEA=EST /TIER=ConsEnd /STK=0 /NOTE=sequence(s) not in UniGene /REP_ORG=G. max
GmaAffx.4082.1.S1_at	0.867365			gb:BM270152 /DB_XREF=gi:17963403 /DB_XREF=sak25b09.y1 /CLONE=SOYBEAN CLONE ID: Gm-c1075-3929 /TID=GmaAffx.4082.1 /CNT=6 /FEA=EST /TIER=ConsEnd /STK=0 /NOTE=sequence(s) not in UniGene /REP_ORG=G. max
Gma.13277.1.A1_at	0.867348			gb:CD392822 /DB_XREF=gi:31307619 /DB_XREF=Gm_ck12080 /TID=Gma.13277.1 /CNT=2 /FEA=EST /TIER=ConsEnd /STK=2 /UG=Gma.13277 /UG_TITLE=Glycine max transcribed sequence with weak similarity to protein ref:NP_177666.1 (A.thaliana) unknown protein (Arabidopsis thaliana) /REP_ORG=G. max
GmaAffx.70662.1.S1_at	0.867262			gb:AW351324 /DB_XREF=gi:6849034 /DB_XREF=GM210011B10D3 /CLONE=Gm-r1021-4013 /TID=GmaAffx.70662.1 /CNT=2 /FEA=EST /TIER=ConsEnd /STK=1 /NOTE=sequence(s) not in UniGene /REP_ORG=G. max
Gma.873.1.A1_at	0.867148			gb:BE822696 /DB_XREF=gi:10254930 /DB_XREF=GM700018B10H11 /CLONE=Gm-r1070-7293 /TID=Gma.873.1 /CNT=2 /FEA=EST /TIER=ConsEnd /STK=1 /UG=Gma.873 /UG_TITLE=Glycine max transcribed sequence with weak similarity to protein ref:NP_179488.1 (A.thaliana) peroxidase (ATP22a) (Arabidopsis thaliana) /REP_ORG=G. max
GmaAffx.75507.1.A1_at	0.867033			gb:BE822138 /DB_XREF=gi:10254372 /DB_XREF=GM700016B10D5 /CLONE=Gm-r1070-6321 /TID=GmaAffx.75507.1 /CNT=2 /FEA=EST /TIER=ConsEnd /STK=1 /NOTE=sequence(s) not in UniGene /REP_ORG=G. max
Gma.4594.1.A1_at	0.86702			gb:BI968207 /DB_XREF=gi:16342612 /DB_XREF=GM830004B12F04 /CLONE=Gm-r1083-1423 /TID=Gma.4594.1 /CNT=3 /FEA=EST /TIER=ConsEnd /STK=1 /UG=Gma.4594 /UG_TITLE=Glycine max transcribed sequences /REP_ORG=G. max
GmaAffx.28977.1.A1_at	0.866283			gb:BU551221 /DB_XREF=gi:22934082 /DB_XREF=GM880019B21F03 /CLONE=Gm-r1088-7182 /TID=GmaAffx.28977.1 /CNT=2 /FEA=EST /TIER=ConsEnd /STK=1 /NOTE=sequence(s) not in UniGene /REP_ORG=G. max
Gma.13482.1.S1_at	0.866248			gb:CD399093 /DB_XREF=gi:31457065 /DB_XREF=Gm_ck20534 /TID=Gma.13482.1 /CNT=2 /FEA=EST /TIER=ConsEnd /STK=1 /UG=Gma.13482 /UG_TITLE=Glycine max transcribed sequence with weak similarity to protein ref:NP_176319.1 (A.thaliana) hypothetical protein (Arabidopsis thaliana) /REP_ORG=G. max
GmaAffx.42606.1.A1_at	0.865932			gb:BU550885 /DB_XREF=gi:22933746 /DB_XREF=GM880019A11C02 /CLONE=Gm-r1088-7011 /TID=GmaAffx.42606.1 /CNT=1 /FEA=EST /TIER=ConsEnd /STK=1 /NOTE=sequence(s) not in UniGene /REP_ORG=G. max
GmaAffx.70861.1.S1_at	0.865691			gb:AW100002 /DB_XREF=gi:6070615 /DB_XREF=sd19f07.y2 /CLONE=GENOME SYSTEMS CLONE ID: Gm-c1012-2174 /TID=GmaAffx.70861.1 /CNT=1 /FEA=EST /TIER=ConsEnd /STK=0 /NOTE=sequence(s) not in UniGene /REP_ORG=G. max
Gma.420.1.S1_at	0.864585			gb:AW348657 /DB_XREF=gi:6846377 /DB_XREF=GM210003A11D11 /CLONE=Gm-r1021-933 /TID=Gma.420.1 /CNT=21 /FEA=EST /TIER=ConsEnd /STK=1 /UG=Gma.420 /UG_TITLE=Glycine max transcribed sequence with moderate similarity to protein ref:NP_198124.1 (A.thaliana) glycine rich protein - like (Arabidopsis thaliana) /REP_ORG=G. max
GmaAffx.50885.1.A1_at	0.864533			gb:BU547477 /DB_XREF=gi:22930338 /DB_XREF=GM880012A20H02 /CLONE=Gm-r1088-4564 /TID=GmaAffx.50885.1 /CNT=2 /FEA=EST /TIER=ConsEnd /STK=1 /NOTE=sequence(s) not in UniGene /REP_ORG=G. max
Gma.4883.1.A1_at	0.864171			gb:BI969568 /DB_XREF=gi:16343973 /DB_XREF=GM830008B10B01 /CLONE=Gm-r1083-2761 /TID=Gma.4883.1 /CNT=2 /FEA=EST /TIER=ConsEnd /STK=2 /UG=Gma.4883 /UG_TITLE=Glycine max transcribed sequence with weak similarity to protein sp:O64380 (A.thaliana) PAB3_ARATH Polyadenylate-binding protein 3 (Poly(A) binding protein 3) (PABP 3) /REP_ORG=G. max
GmaAffx.72168.1.A1_at	0.86415			gb:BE821577 /DB_XREF=gi:10253811 /DB_XREF=GM700014B20C10 /CLONE=Gm-r1070-5516 /TID=GmaAffx.72168.1 /CNT=1 /FEA=EST /TIER=ConsEnd /STK=1 /NOTE=sequence(s) not in UniGene /REP_ORG=G. max
GmaAffx.39501.1.S1_at	0.864034			gb:BQ628534 /DB_XREF=gi:21676183 /DB_XREF=sao67b09.y1 /CLONE=SOYBEAN CLONE ID: Gm-c1073-4289 /TID=GmaAffx.39501.1 /CNT=2 /FEA=EST /TIER=ConsEnd /STK=0 /NOTE=sequence(s) not in UniGene /REP_ORG=G. max
GmaAffx.18326.1.S1_at	0.86391			gb:BE822663 /DB_XREF=gi:10254897 /DB_XREF=GM700017B20F11 /CLONE=Gm-r1070-6814 /TID=GmaAffx.18326.1 /CNT=9 /FEA=EST /TIER=ConsEnd /STK=1 /NOTE=sequence(s) not in UniGene /REP_ORG=G. max
GmaAffx.74246.1.S1_at	0.863528			gb:AI966475 /DB_XREF=gi:5761112 /DB_XREF=sc39g10.y1 /CLONE=GENOME SYSTEMS CLONE ID: Gm-c1014-1531 /TID=GmaAffx.74246.1 /CNT=2 /FEA=EST /TIER=ConsEnd /STK=0 /NOTE=sequence(s) not in UniGene /REP_ORG=G. max
GmaAffx.42525.1.A1_at	0.863392			gb:BU546998 /DB_XREF=gi:22929859 /DB_XREF=GM880011B20D07 /CLONE=Gm-r1088-4022 /TID=GmaAffx.42525.1 /CNT=1 /FEA=EST /TIER=ConsEnd /STK=1 /NOTE=sequence(s) not in UniGene /REP_ORG=G. max
GmaAffx.5391.1.A1_at	0.863351			gb:BU548985 /DB_XREF=gi:22931846 /DB_XREF=GM880016A10E08 /CLONE=Gm-r1088-5967 /TID=GmaAffx.5391.1 /CNT=2 /FEA=EST /TIER=ConsEnd /STK=1 /NOTE=sequence(s) not in UniGene /REP_ORG=G. max
GmaAffx.11401.1.S1_at	0.863005			gb:AI856712 /DB_XREF=gi:5510395 /DB_XREF=sb42h04.y1 /CLONE=GENOME SYSTEMS CLONE ID: Gm-c1014-368 /TID=GmaAffx.11401.1 /CNT=2 /FEA=EST /TIER=ConsEnd /STK=1 /NOTE=sequence(s) not in UniGene /REP_ORG=G. max
Gma.14956.1.A1_at	0.862797			gb:CD404914 /DB_XREF=gi:31462886 /DB_XREF=Gm_ck28113 /TID=Gma.14956.1 /CNT=3 /FEA=EST /TIER=ConsEnd /STK=1 /UG=Gma.14956 /UG_TITLE=Glycine max transcribed sequence with weak similarity to protein pir:T47557 (A.thaliana) T47557 hypothetical protein F8J2.170 - Arabidopsis thaliana /REP_ORG=G. max
Gma.16343.1.S1_at	0.862729			gb:CD399227 /DB_XREF=gi:31457199 /DB_XREF=Gm_ck20745 /TID=Gma.16343.1 /CNT=4 /FEA=EST /TIER=ConsEnd /STK=0 /UG=Gma.16343 /UG_TITLE=Glycine max transcribed sequence with weak similarity to protein pir:T06724 (A.thaliana) T06724 protein disulfide-isomerase homolog F28P10.60 - Arabidopsis thaliana /REP_ORG=G. max
GmaAffx.74535.1.S1_at	0.862329			gb:BU760639 /DB_XREF=gi:23725372 /DB_XREF=sas56d07.y1 /CLONE=SOYBEAN CLONE ID: Gm-c1023-4766 /TID=GmaAffx.74535.1 /CNT=3 /FEA=EST /TIER=ConsEnd /STK=0 /NOTE=sequence(s) not in UniGene /REP_ORG=G. max
GmaAffx.11200.1.S1_at	0.861975			gb:CD408980 /DB_XREF=gi:31466952 /DB_XREF=Gm_ck35711 /TID=GmaAffx.11200.1 /CNT=2 /FEA=EST /TIER=ConsEnd /STK=0 /NOTE=sequence(s) not in UniGene /REP_ORG=G. max
Gma.4825.1.A1_at	0.861633			gb:BI969269 /DB_XREF=gi:16343674 /DB_XREF=GM830007B20E02 /CLONE=Gm-r1083-2524 /TID=Gma.4825.1 /CNT=2 /FEA=EST /TIER=ConsEnd /STK=1 /UG=Gma.4825 /UG_TITLE=Glycine max transcribed sequence with weak similarity to protein ref:NP_565144.1 (A.thaliana) expressed protein (Arabidopsis thaliana) /REP_ORG=G. max
GmaAffx.34646.1.S1_at	0.86142			gb:CD408101 /DB_XREF=gi:31466073 /DB_XREF=Gm_ck34024 /TID=GmaAffx.34646.1 /CNT=6 /FEA=EST /TIER=ConsEnd /STK=2 /NOTE=sequence(s) not in UniGene /REP_ORG=G. max
Gma.2947.1.S1_at	0.861386			gb:BM269910 /DB_XREF=gi:17963158 /DB_XREF=sak22b04.y1 /CLONE=SOYBEAN CLONE ID: Gm-c1075-3536 /TID=Gma.2947.1 /CNT=14 /FEA=EST /TIER=ConsEnd /STK=1 /UG=Gma.2947 /UG_TITLE=Glycine max transcribed sequence with moderate similarity to protein ref:NP_567350.1 (A.thaliana) lipase-like protein (Arabidopsis thaliana) /REP_ORG=G. max
GmaAffx.15129.1.S1_at	0.861327			gb:BI701989 /DB_XREF=gi:15664618 /DB_XREF=sag40g05.y1 /CLONE=GENOME SYSTEMS CLONE ID: Gm-c1081-1450 /TID=GmaAffx.15129.1 /CNT=2 /FEA=EST /TIER=ConsEnd /STK=0 /NOTE=sequence(s) not in UniGene /REP_ORG=G. max
Gma.17024.1.S1_at	0.861171			gb:AW781357 /DB_XREF=gi:7795960 /DB_XREF=sk68h01.y1 /CLONE=GENOME SYSTEMS CLONE ID: Gm-c1016-9290 /TID=Gma.17024.1 /CNT=1 /FEA=EST /TIER=ConsEnd /STK=0 /UG=Gma.17024 /UG_TITLE=Glycine max transcribed sequence with moderate similarity to protein ref:NP_177129.1 (A.thaliana) putative regulator of chromosome condensation (Arabidopsis thaliana) /REP_ORG=G. max
GmaAffx.48494.1.S1_at	0.86096			gb:BE659481 /DB_XREF=gi:9985373 /DB_XREF=GM700009B20A9 /CLONE=Gm-r1070-3114 /TID=GmaAffx.48494.1 /CNT=3 /FEA=EST /TIER=ConsEnd /STK=1 /NOTE=sequence(s) not in UniGene /REP_ORG=G. max
GmaAffx.22161.1.S1_at	0.860862			gb:BE823825 /DB_XREF=gi:10256059 /DB_XREF=GM700022A20C11 /CLONE=Gm-r1070-8566 /TID=GmaAffx.22161.1 /CNT=5 /FEA=EST /TIER=ConsEnd /STK=1 /NOTE=sequence(s) not in UniGene /REP_ORG=G. max
GmaAffx.31543.1.S1_at	0.860701			gb:AI988122 /DB_XREF=gi:5819985 /DB_XREF=sc97b07.y1 /CLONE=GENOME SYSTEMS CLONE ID: Gm-c1020-110 /TID=GmaAffx.31543.1 /CNT=3 /FEA=EST /TIER=ConsEnd /STK=0 /NOTE=sequence(s) not in UniGene /REP_ORG=G. max
Gma.12349.1.S1_at	0.860478			gb:BQ094104 /DB_XREF=gi:20075313 /DB_XREF=san42a01.y1 /CLONE=SOYBEAN CLONE ID: Gm-c1052-2305 /TID=Gma.12349.1 /CNT=8 /FEA=EST /TIER=ConsEnd /STK=0 /UG=Gma.12349 /UG_TITLE=Glycine max transcribed sequence with moderate similarity to protein ref:NP_177713.1 (A.thaliana) vacuolor sorting protein 35, putative (Arabidopsis thaliana) /REP_ORG=G. max
Gma.17060.1.S1_at	0.860383			gb:AW317446 /DB_XREF=gi:6746990 /DB_XREF=sg49h04.y1 /CLONE=GENOME SYSTEMS CLONE ID: Gm-c1025-1712 /TID=Gma.17060.1 /CNT=4 /FEA=EST /TIER=ConsEnd /STK=0 /UG=Gma.17060 /UG_TITLE=Glycine max transcribed sequence with moderate similarity to protein ref:NP_199469.1 (A.thaliana) protein kinase-like protein (Arabidopsis thaliana) /REP_ORG=G. max
Gma.16025.1.A1_at	0.860037			gb:CD409517 /DB_XREF=gi:31467489 /DB_XREF=Gm_ck36594 /TID=Gma.16025.1 /CNT=3 /FEA=EST /TIER=ConsEnd /STK=0 /UG=Gma.16025 /UG_TITLE=Glycine max transcribed sequence with moderate similarity to protein ref:NP_171908.1 (A.thaliana) multi-drug resistance protein (Arabidopsis thaliana) /REP_ORG=G. max
Gma.7134.1.S1_at	0.85985			gb:BU544268 /DB_XREF=gi:22927129 /DB_XREF=GM880001B20B05 /CLONE=Gm-r1088-82 /TID=Gma.7134.1 /CNT=15 /FEA=EST /TIER=ConsEnd /STK=1 /UG=Gma.7134 /UG_TITLE=Glycine max transcribed sequence with moderate similarity to protein ref:NP_200986.1 (A.thaliana) 100 kDa coactivator - like protein (Arabidopsis thaliana) /REP_ORG=G. max
Gma.7773.1.A1_at	0.859668			gb:BU550115 /DB_XREF=gi:22932976 /DB_XREF=GM880017B10A07 /CLONE=Gm-r1088-6181 /TID=Gma.7773.1 /CNT=3 /FEA=EST /TIER=ConsEnd /STK=1 /UG=Gma.7773 /UG_TITLE=Glycine max transcribed sequence with weak similarity to protein ref:NP_563812.1 (A.thaliana) expressed protein (Arabidopsis thaliana) /REP_ORG=G. max
GmaAffx.51641.1.A1_at	0.859492			gb:BU544035 /DB_XREF=gi:22926896 /DB_XREF=GM880001B10F11 /CLONE=Gm-r1088-285 /TID=GmaAffx.51641.1 /CNT=1 /FEA=EST /TIER=ConsEnd /STK=1 /NOTE=sequence(s) not in UniGene /REP_ORG=G. max
GmaAffx.80386.1.S1_at	0.858373			gb:BF597766 /DB_XREF=gi:11690090 /DB_XREF=sv01a06.y1 /CLONE=GENOME SYSTEMS CLONE ID: Gm-c1056-419 /TID=GmaAffx.80386.1 /CNT=2 /FEA=EST /TIER=ConsEnd /STK=0 /NOTE=sequence(s) not in UniGene /REP_ORG=G. max
Gma.4874.1.A1_at	0.858365			gb:AI938293 /DB_XREF=gi:5677163 /DB_XREF=sc42e04.y1 /CLONE=GENOME SYSTEMS CLONE ID: Gm-c1014-1783 /TID=Gma.4874.1 /CNT=3 /FEA=EST /TIER=ConsEnd /STK=0 /UG=Gma.4874 /UG_TITLE=Glycine max transcribed sequence with weak similarity to protein ref:NP_179479.1 (A.thaliana) putative protein kinase (Arabidopsis thaliana) /REP_ORG=G. max
GmaAffx.74132.1.S1_at	0.857972			gb:BQ080134 /DB_XREF=gi:19935104 /DB_XREF=san06b02.y1 /CLONE=SOYBEAN CLONE ID: Gm-c1084-3123 /TID=GmaAffx.74132.1 /CNT=2 /FEA=EST /TIER=ConsEnd /STK=0 /NOTE=sequence(s) not in UniGene /REP_ORG=G. max
GmaAffx.64411.1.S1_at	0.857754			gb:BI970796 /DB_XREF=gi:16345201 /DB_XREF=GM830011B10E02 /CLONE=Gm-r1083-4059 /TID=GmaAffx.64411.1 /CNT=3 /FEA=EST /TIER=ConsEnd /STK=1 /NOTE=sequence(s) not in UniGene /REP_ORG=G. max
Gma.7672.1.S1_at	0.857195			gb:BU549434 /DB_XREF=gi:22932295 /DB_XREF=GM880022A20E11 /CLONE=Gm-r1088-8278 /TID=Gma.7672.1 /CNT=8 /FEA=EST /TIER=ConsEnd /STK=1 /UG=Gma.7672 /UG_TITLE=Glycine max transcribed sequence with weak similarity to protein ref:NP_182304.1 (A.thaliana) unknown protein (Arabidopsis thaliana) /REP_ORG=G. max
Gma.2118.1.S1_at	0.857133			gb:AW317536 /DB_XREF=gi:6747080 /DB_XREF=sg51f12.y1 /CLONE=GENOME SYSTEMS CLONE ID: Gm-c1025-1896 /TID=Gma.2118.1 /CNT=6 /FEA=EST /TIER=ConsEnd /STK=0 /UG=Gma.2118 /UG_TITLE=Glycine max transcribed sequences /REP_ORG=G. max
Gma.14081.1.A1_at	0.856823			gb:CD415115 /DB_XREF=gi:31473087 /DB_XREF=Gm_ck5161 /TID=Gma.14081.1 /CNT=2 /FEA=EST /TIER=ConsEnd /STK=1 /UG=Gma.14081 /UG_TITLE=Glycine max transcribed sequence with weak similarity to protein pir:T00823 (A.thaliana) T00823 hypothetical protein T32G6.19 - Arabidopsis thaliana /REP_ORG=G. max
Gma.956.1.S1_at	0.856811			gb:AW508309 /DB_XREF=gi:7146387 /DB_XREF=si52d03.y1 /CLONE=GENOME SYSTEMS CLONE ID: Gm-r1030-2526 /TID=Gma.956.1 /CNT=2 /FEA=EST /TIER=ConsEnd /STK=1 /UG=Gma.956 /UG_TITLE=Glycine max transcribed sequences /REP_ORG=G. max
GmaAffx.17515.1.A1_at	0.856774			gb:BE823877 /DB_XREF=gi:10256111 /DB_XREF=GM700021B20D10 /CLONE=Gm-r1070-8252 /TID=GmaAffx.17515.1 /CNT=1 /FEA=EST /TIER=ConsEnd /STK=1 /NOTE=sequence(s) not in UniGene /REP_ORG=G. max
Gma.1728.1.S1_at	0.856132			gb:BM891591 /DB_XREF=gi:19346711 /DB_XREF=sam41c09.y1 /CLONE=SOYBEAN CLONE ID: Gm-c1068-7409 /TID=Gma.1728.1 /CNT=2 /FEA=EST /TIER=ConsEnd /STK=0 /UG=Gma.1728 /UG_TITLE=Glycine max transcribed sequences /REP_ORG=G. max
Gma.16181.1.S1_at	0.855957			gb:CD409246 /DB_XREF=gi:31467218 /DB_XREF=Gm_ck36107 /TID=Gma.16181.1 /CNT=12 /FEA=EST /TIER=ConsEnd /STK=3 /UG=Gma.16181 /UG_TITLE=Glycine max transcribed sequence with weak similarity to protein ref:NP_180427.1 (A.thaliana) putative ATP-dependent RNA helicase (Arabidopsis thaliana) /REP_ORG=G. max
Gma.3045.1.S1_at	0.855636			gb:BM307311 /DB_XREF=gi:18039017 /DB_XREF=sak27f07.y1 /CLONE=SOYBEAN CLONE ID: Gm-c1075-4477 /TID=Gma.3045.1 /CNT=1 /FEA=EST /TIER=ConsEnd /STK=0 /UG=Gma.3045 /UG_TITLE=Glycine max transcribed sequence with weak similarity to protein ref:NP_189103.1 (A.thaliana) hypothetical protein (Arabidopsis thaliana) /REP_ORG=G. max
Gma.3000.1.S1_at	0.85555			gb:BE657172 /DB_XREF=gi:9983064 /DB_XREF=GM700001A10A11 /CLONE=Gm-r1070-21 /TID=Gma.3000.1 /CNT=26 /FEA=EST /TIER=ConsEnd /STK=1 /UG=Gma.3000 /UG_TITLE=Glycine max transcribed sequences /REP_ORG=G. max
GmaAffx.12937.1.A1_at	0.855317			gb:BE823652 /DB_XREF=gi:10255886 /DB_XREF=GM700021A20H1 /CLONE=Gm-r1070-8402 /TID=GmaAffx.12937.1 /CNT=1 /FEA=EST /TIER=ConsEnd /STK=1 /NOTE=sequence(s) not in UniGene /REP_ORG=G. max
GmaAffx.26869.1.S1_at	0.855306			gb:BF325450 /DB_XREF=gi:11275127 /DB_XREF=su21h07.y1 /CLONE=GENOME SYSTEMS CLONE ID: Gm-c1066-2294 /TID=GmaAffx.26869.1 /CNT=2 /FEA=EST /TIER=ConsEnd /STK=0 /NOTE=sequence(s) not in UniGene /REP_ORG=G. max
Gma.6113.1.S1_at	0.855235			gb:AW310349 /DB_XREF=gi:6725950 /DB_XREF=sf34h03.x1 /CLONE=GENOME SYSTEMS CLONE ID: Gm-c1028-1902 /TID=Gma.6113.1 /CNT=6 /FEA=EST /TIER=ConsEnd /STK=2 /UG=Gma.6113 /UG_TITLE=Glycine max transcribed sequence with strong similarity to protein ref:NP_192117.1 (A.thaliana) SAR1GTP-binding secretory factor (Arabidopsis thaliana) /REP_ORG=G. max
Gma.6758.1.S1_s_at	0.855137			gb:BU760603 /DB_XREF=gi:23725303 /DB_XREF=sas55h04.y1 /CLONE=SOYBEAN CLONE ID: Gm-c1023-4951 /TID=Gma.6758.1 /CNT=29 /FEA=EST /TIER=ConsEnd /STK=2 /UG=Gma.6758 /UG_TITLE=Glycine max transcribed sequence with weak similarity to protein ref:NP_181673.1 (A.thaliana) unknown protein (Arabidopsis thaliana) /REP_ORG=G. max
Gma.7283.1.S1_at	0.854973			gb:BU546574 /DB_XREF=gi:22929435 /DB_XREF=GM880010B20C10 /CLONE=Gm-r1088-3596 /TID=Gma.7283.1 /CNT=7 /FEA=EST /TIER=ConsEnd /STK=1 /UG=Gma.7283 /UG_TITLE=Glycine max transcribed sequence with weak similarity to protein ref:NP_568713.1 (A.thaliana) putative protein (Arabidopsis thaliana) /REP_ORG=G. max
Gma.15310.1.S1_at	0.854934			gb:CD399486 /DB_XREF=gi:31457458 /DB_XREF=Gm_ck21157 /TID=Gma.15310.1 /CNT=17 /FEA=EST /TIER=ConsEnd /STK=0 /UG=Gma.15310 /UG_TITLE=Glycine max transcribed sequence with strong similarity to protein ref:NP_175638.1 (A.thaliana) GTP-binding protein RAB7D, putative (Arabidopsis thaliana) /REP_ORG=G. max
GmaAffx.57298.1.S1_at	0.854755			gb:BE475555 /DB_XREF=gi:9566117 /DB_XREF=sp79f07.y1 /CLONE=GENOME SYSTEMS CLONE ID: Gm-c1044-2174 /TID=GmaAffx.57298.1 /CNT=2 /FEA=EST /TIER=ConsEnd /STK=0 /NOTE=sequence(s) not in UniGene /REP_ORG=G. max
GmaAffx.66529.1.S1_at	0.853989			gb:BI498168 /DB_XREF=gi:15337512 /DB_XREF=sag16g10.y1 /CLONE=GENOME SYSTEMS CLONE ID: Gm-c1080-1460 /TID=GmaAffx.66529.1 /CNT=3 /FEA=EST /TIER=ConsEnd /STK=0 /NOTE=sequence(s) not in UniGene /REP_ORG=G. max
GmaAffx.70300.1.S1_at	0.853667			gb:BI784705 /DB_XREF=gi:15812430 /DB_XREF=saf92c04.y3 /CLONE=GENOME SYSTEMS CLONE ID: Gm-c1079-1279 /TID=GmaAffx.70300.1 /CNT=2 /FEA=EST /TIER=ConsEnd /STK=0 /NOTE=sequence(s) not in UniGene /REP_ORG=G. max
GmaAffx.60769.1.A1_at	0.852768			gb:BU546057 /DB_XREF=gi:22928918 /DB_XREF=GM880010A20F05 /CLONE=Gm-r1088-3706 /TID=GmaAffx.60769.1 /CNT=2 /FEA=EST /TIER=ConsEnd /STK=1 /NOTE=sequence(s) not in UniGene /REP_ORG=G. max
GmaAffx.45710.1.S1_at	0.852609			gb:BU547060 /DB_XREF=gi:22929921 /DB_XREF=GM880011B20B04 /CLONE=Gm-r1088-3920 /TID=GmaAffx.45710.1 /CNT=3 /FEA=EST /TIER=ConsEnd /STK=1 /NOTE=sequence(s) not in UniGene /REP_ORG=G. max
Gma.9218.1.S1_at	0.852437			gb:CD403526 /DB_XREF=gi:31461498 /DB_XREF=Gm_ck26289 /TID=Gma.9218.1 /CNT=6 /FEA=EST /TIER=ConsEnd /STK=1 /UG=Gma.9218 /UG_TITLE=Glycine max transcribed sequence with weak similarity to protein pir:T47415 (A.thaliana) T47415 transporter-like protein - Arabidopsis thaliana /REP_ORG=G. max
GmaAffx.35167.1.A1_at	0.852427			gb:CD410230 /DB_XREF=gi:31468202 /DB_XREF=Gm_ck37833 /TID=GmaAffx.35167.1 /CNT=2 /FEA=EST /TIER=ConsEnd /STK=1 /NOTE=sequence(s) not in UniGene /REP_ORG=G. max
Gma.3851.1.A1_at	0.852023			gb:BI426997 /DB_XREF=gi:15204229 /DB_XREF=sag10a04.y1 /CLONE=GENOME SYSTEMS CLONE ID: Gm-c1080-416 /TID=Gma.3851.1 /CNT=4 /FEA=EST /TIER=ConsEnd /STK=1 /UG=Gma.3851 /UG_TITLE=Glycine max transcribed sequence with moderate similarity to protein pir:T01503 (A.thaliana) T01503 hypothetical protein T10M13.3 - Arabidopsis thaliana /REP_ORG=G. max
Gma.3078.1.S1_s_at	0.851809			gb:BM307112 /DB_XREF=gi:18038818 /DB_XREF=sak36h04.y1 /CLONE=SOYBEAN CLONE ID: Gm-c1075-5336 /TID=Gma.3078.1 /CNT=3 /FEA=EST /TIER=ConsEnd /STK=0 /UG=Gma.3078 /UG_TITLE=Glycine max transcribed sequence with moderate similarity to protein ref:NP_199286.1 (A.thaliana) Dreg-2 like protein (Arabidopsis thaliana) /REP_ORG=G. max
Gma.10267.1.S1_at	0.851746			gb:BM093030 /DB_XREF=gi:17021996 /DB_XREF=saj04b04.y1 /CLONE=GENOME SYSTEMS CLONE ID: Gm-c1065-9295 /TID=Gma.10267.1 /CNT=4 /FEA=EST /TIER=ConsEnd /STK=1 /UG=Gma.10267 /UG_TITLE=Glycine max transcribed sequence with moderate similarity to protein pir:T50803 (A.thaliana) T50803 hypothetical protein T30N20_210 - Arabidopsis thaliana /REP_ORG=G. max
Gma.16196.1.S1_at	0.851688			gb:AW350888 /DB_XREF=gi:6848598 /DB_XREF=GM210009B20H7 /CLONE=Gm-r1021-3446 /TID=Gma.16196.1 /CNT=6 /FEA=EST /TIER=ConsEnd /STK=1 /UG=Gma.16196 /UG_TITLE=Glycine max transcribed sequence with weak similarity to protein ref:NP_175818.1 (A.thaliana) CCAAT-binding factor B subunit, putative (Arabidopsis thaliana) /REP_ORG=G. max
GmaAffx.82779.1.S1_at	0.850943			gb:BM522728 /DB_XREF=gi:18713572 /DB_XREF=sam96f08.y2 /CLONE=SOYBEAN CLONE ID: Gm-c1087-1816 /TID=GmaAffx.82779.1 /CNT=1 /FEA=EST /TIER=ConsEnd /STK=0 /NOTE=sequence(s) not in UniGene /REP_ORG=G. max
Gma.17515.1.S1_at	0.850735			gb:BF009158 /DB_XREF=gi:10709434 /DB_XREF=ss74f10.y1 /CLONE=GENOME SYSTEMS CLONE ID: Gm-c1062-2180 /TID=Gma.17515.1 /CNT=2 /FEA=EST /TIER=ConsEnd /STK=0 /UG=Gma.17515 /UG_TITLE=Glycine max transcribed sequence with moderate similarity to protein ref:NP_565418.1 (A.thaliana) putative mitotic control protein dis3 (Arabidopsis thaliana) /REP_ORG=G. max
Gma.8701.1.S1_at	0.850493			gb:BI785606 /DB_XREF=gi:15813331 /DB_XREF=sai42h11.y1 /CLONE=GENOME SYSTEMS CLONE ID: Gm-c1065-6118 /TID=Gma.8701.1 /CNT=4 /FEA=EST /TIER=ConsEnd /STK=1 /UG=Gma.8701 /UG_TITLE=Glycine max transcribed sequence with moderate similarity to protein ref:NP_194214.1 (A.thaliana) argininosuccinate synthase -like protein (Arabidopsis thaliana) /REP_ORG=G. max
Gma.9206.1.A1_at	0.850002			gb:BE658223 /DB_XREF=gi:9984066 /DB_XREF=GM700005A10F10 /CLONE=Gm-r1070-1795 /TID=Gma.9206.1 /CNT=2 /FEA=EST /TIER=ConsEnd /STK=2 /UG=Gma.9206 /UG_TITLE=Glycine max transcribed sequences /REP_ORG=G. max
GmaAffx.80336.1.S1_at	0.849937			gb:BU544295 /DB_XREF=gi:22927156 /DB_XREF=GM880001B20E10 /CLONE=Gm-r1088-236 /TID=GmaAffx.80336.1 /CNT=4 /FEA=EST /TIER=ConsEnd /STK=1 /NOTE=sequence(s) not in UniGene /REP_ORG=G. max
GmaAffx.4358.2.S1_at	0.849935			gb:BI320562 /DB_XREF=gi:14999748 /DB_XREF=sah57c11.y1 /CLONE=GENOME SYSTEMS CLONE ID: Gm-c1049-2422 /TID=GmaAffx.4358.2 /CNT=2 /FEA=EST /TIER=ConsEnd /STK=0 /NOTE=sequence(s) not in UniGene /REP_ORG=G. max
Gma.13179.1.A1_at	0.849858			gb:CD394823 /DB_XREF=gi:31309620 /DB_XREF=Gm_ck14616 /TID=Gma.13179.1 /CNT=4 /FEA=EST /TIER=ConsEnd /STK=0 /UG=Gma.13179 /UG_TITLE=Glycine max transcribed sequences /REP_ORG=G. max
GmaAffx.55089.1.S1_at	0.849767			gb:AW101971 /DB_XREF=gi:6072584 /DB_XREF=sd81d08.y1 /CLONE=GENOME SYSTEMS CLONE ID: Gm-c1009-808 /TID=GmaAffx.55089.1 /CNT=2 /FEA=EST /TIER=ConsEnd /STK=0 /NOTE=sequence(s) not in UniGene /REP_ORG=G. max
GmaAffx.8778.1.A1_at	0.849704			gb:BG316110 /DB_XREF=gi:13125540 /DB_XREF=sab76c01.y1 /CLONE=GENOME SYSTEMS CLONE ID: Gm-c1032-2809 /TID=GmaAffx.8778.1 /CNT=2 /FEA=EST /TIER=ConsEnd /STK=0 /NOTE=sequence(s) not in UniGene /REP_ORG=G. max
Gma.9628.1.S1_at	0.849372			gb:CD414555 /DB_XREF=gi:31472527 /DB_XREF=Gm_ck46724 /TID=Gma.9628.1 /CNT=6 /FEA=EST /TIER=ConsEnd /STK=1 /UG=Gma.9628 /UG_TITLE=Glycine max transcribed sequence with weak similarity to protein ref:NP_566744.1 (A.thaliana) transfactor, putative (Arabidopsis thaliana) /REP_ORG=G. max
Gma.16953.1.S1_at	0.848985			gb:AW278518 /DB_XREF=gi:6667059 /DB_XREF=sf45e02.y1 /CLONE=GENOME SYSTEMS CLONE ID: Gm-c1009-2931 /TID=Gma.16953.1 /CNT=5 /FEA=EST /TIER=ConsEnd /STK=0 /UG=Gma.16953 /UG_TITLE=Glycine max transcribed sequence with weak similarity to protein pir:T10655 (A.thaliana) T10655 hypothetical protein T5F17.60 - Arabidopsis thaliana /REP_ORG=G. max
Gma.7743.1.A1_at	0.84862			gb:BU549900 /DB_XREF=gi:22932761 /DB_XREF=GM880023B10C08 /CLONE=Gm-r1088-8583 /TID=Gma.7743.1 /CNT=1 /FEA=EST /TIER=ConsEnd /STK=1 /UG=Gma.7743 /UG_TITLE=Glycine max transcribed sequence with weak similarity to protein ref:NP_564524.1 (A.thaliana) Expressed protein (Arabidopsis thaliana) /REP_ORG=G. max
GmaAffx.73713.1.S1_at	0.848589			gb:BG237241 /DB_XREF=gi:12772314 /DB_XREF=saa98g07.y1 /CLONE=GENOME SYSTEMS CLONE ID: Gm-c1071-302 /TID=GmaAffx.73713.1 /CNT=3 /FEA=EST /TIER=ConsEnd /STK=0 /NOTE=sequence(s) not in UniGene /REP_ORG=G. max
GmaAffx.79221.1.S1_at	0.84841			gb:BU925861 /DB_XREF=gi:24135351 /DB_XREF=sas83b03.y1 /CLONE=SOYBEAN CLONE ID: Gm-c1036-10805 /TID=GmaAffx.79221.1 /CNT=8 /FEA=EST /TIER=ConsEnd /STK=0 /NOTE=sequence(s) not in UniGene /REP_ORG=G. max
Gma.16400.1.S1_a_at	0.848143			gb:AI736450 /DB_XREF=gi:5057974 /DB_XREF=sb28g10.y1 /CLONE=GENOME SYSTEMS CLONE ID: Gm-c1009-187 /TID=Gma.16400.1 /CNT=12 /FEA=EST /TIER=ConsEnd /STK=0 /UG=Gma.16400 /UG_TITLE=Glycine max transcribed sequence with moderate similarity to protein ref:NP_187372.1 (A.thaliana) putative glucan synthase (Arabidopsis thaliana) /REP_ORG=G. max
Gma.14188.1.A1_at	0.847818			gb:CD417258 /DB_XREF=gi:31475230 /DB_XREF=Gm_ck7853 /TID=Gma.14188.1 /CNT=2 /FEA=EST /TIER=ConsEnd /STK=1 /UG=Gma.14188 /UG_TITLE=Glycine max transcribed sequence with weak similarity to protein ref:NP_175027.1 (A.thaliana) sterol glucosyltransferase, putative (Arabidopsis thaliana) /REP_ORG=G. max
Gma.13627.1.A1_at	0.84758			gb:CD401962 /DB_XREF=gi:31459934 /DB_XREF=Gm_ck24477 /TID=Gma.13627.1 /CNT=1 /FEA=EST /TIER=ConsEnd /STK=1 /UG=Gma.13627 /UG_TITLE=Glycine max transcribed sequence with weak similarity to protein ref:NP_201114.1 (A.thaliana) putative protein (Arabidopsis thaliana) /REP_ORG=G. max
GmaAffx.54230.1.S1_at	0.84706			gb:BE820328 /DB_XREF=gi:10252562 /DB_XREF=GM700011B10D12 /CLONE=Gm-r1070-4415 /TID=GmaAffx.54230.1 /CNT=6 /FEA=EST /TIER=ConsEnd /STK=1 /NOTE=sequence(s) not in UniGene /REP_ORG=G. max
Gma.8653.1.A1_at	0.84701			gb:BU765226 /DB_XREF=gi:23734011 /DB_XREF=sas26e11.y1 /CLONE=SOYBEAN CLONE ID: Gm-c1080-4846 /TID=Gma.8653.1 /CNT=4 /FEA=EST /TIER=ConsEnd /STK=0 /UG=Gma.8653 /UG_TITLE=Glycine max transcribed sequence with moderate similarity to protein ref:NP_181612.1 (A.thaliana) unknown protein (Arabidopsis thaliana) /REP_ORG=G. max
Gma.15651.1.S1_at	0.846999			gb:CD418516 /DB_XREF=gi:31476488 /DB_XREF=Gm_ck9643 /TID=Gma.15651.1 /CNT=29 /FEA=EST /TIER=ConsEnd /STK=0 /UG=Gma.15651 /UG_TITLE=Glycine max transcribed sequence with weak similarity to protein ref:NP_192861.1 (A.thaliana) putative protein (Arabidopsis thaliana) /REP_ORG=G. max
GmaAffx.70886.1.S1_at	0.846381			gb:AW101828 /DB_XREF=gi:6072441 /DB_XREF=sd71b07.y1 /CLONE=GENOME SYSTEMS CLONE ID: Gm-c1008-1742 /TID=GmaAffx.70886.1 /CNT=3 /FEA=EST /TIER=ConsEnd /STK=0 /NOTE=sequence(s) not in UniGene /REP_ORG=G. max
Gma.7140.1.S1_at	0.846143			gb:BE657222 /DB_XREF=gi:9983114 /DB_XREF=GM700001A10F7 /CLONE=Gm-r1070-253 /TID=Gma.7140.1 /CNT=14 /FEA=EST /TIER=ConsEnd /STK=2 /UG=Gma.7140 /UG_TITLE=Glycine max transcribed sequence with weak similarity to protein pir:T48439 (A.thaliana) T48439 probable RNA-binding protein - Arabidopsis thaliana /REP_ORG=G. max
GmaAffx.31009.1.A1_at	0.84598			gb:BE657202 /DB_XREF=gi:9983094 /DB_XREF=GM700001A10D2 /CLONE=Gm-r1070-147 /TID=GmaAffx.31009.1 /CNT=1 /FEA=EST /TIER=ConsEnd /STK=1 /NOTE=sequence(s) not in UniGene /REP_ORG=G. max
GmaAffx.67969.2.A1_at	0.845383			gb:BE824132 /DB_XREF=gi:10256366 /DB_XREF=GM700023A10H6 /CLONE=Gm-r1070-9179 /TID=GmaAffx.67969.2 /CNT=2 /FEA=EST /TIER=ConsEnd /STK=2 /NOTE=sequence(s) not in UniGene /REP_ORG=G. max
Gma.693.1.A1_at	0.845367			gb:AW396734 /DB_XREF=gi:6915204 /DB_XREF=sf37a04.x1 /CLONE=GENOME SYSTEMS CLONE ID: Gm-c1028-2119 /TID=Gma.693.1 /CNT=2 /FEA=EST /TIER=ConsEnd /STK=1 /UG=Gma.693 /UG_TITLE=Glycine max transcribed sequence with weak similarity to protein pir:T45723 (A.thaliana) T45723 hypothetical protein F1P2.180 - Arabidopsis thaliana /REP_ORG=G. max
GmaAffx.10769.1.A1_at	0.845212			gb:BU548954 /DB_XREF=gi:22931815 /DB_XREF=GM880019A20F07 /CLONE=Gm-r1088-7166 /TID=GmaAffx.10769.1 /CNT=2 /FEA=EST /TIER=ConsEnd /STK=1 /NOTE=sequence(s) not in UniGene /REP_ORG=G. max
Gma.7221.1.S1_at	0.845184			gb:BQ628598 /DB_XREF=gi:21676247 /DB_XREF=sao68a02.y1 /CLONE=SOYBEAN CLONE ID: Gm-c1073-4228 /TID=Gma.7221.1 /CNT=10 /FEA=EST /TIER=ConsEnd /STK=0 /UG=Gma.7221 /UG_TITLE=Glycine max transcribed sequence with weak similarity to protein ref:NP_172444.1 (A.thaliana) unknown protein (Arabidopsis thaliana) /REP_ORG=G. max
Gma.7850.1.S1_at	0.844798			gb:BE824354 /DB_XREF=gi:10256588 /DB_XREF=GM700023B10E2 /CLONE=Gm-r1070-9051 /TID=Gma.7850.1 /CNT=11 /FEA=EST /TIER=ConsEnd /STK=1 /UG=Gma.7850 /UG_TITLE=Glycine max transcribed sequence with weak similarity to protein ref:NP_175488.1 (A.thaliana) hypothetical protein (Arabidopsis thaliana) /REP_ORG=G. max
Gma.17938.1.S1_at	0.844713			gb:AW567607 /DB_XREF=gi:7232250 /DB_XREF=si65d07.y1 /CLONE=GENOME SYSTEMS CLONE ID: Gm-r1030-3782 /TID=Gma.17938.1 /CNT=2 /FEA=EST /TIER=ConsEnd /STK=0 /UG=Gma.17938 /UG_TITLE=Glycine max transcribed sequences /REP_ORG=G. max
GmaAffx.30593.1.S1_at	0.844662			gb:BE803365 /DB_XREF=gi:10234477 /DB_XREF=sr55d06.y1 /CLONE=GENOME SYSTEMS CLONE ID: Gm-c1051-1956 /TID=GmaAffx.30593.1 /CNT=20 /FEA=EST /TIER=ConsEnd /STK=0 /NOTE=sequence(s) not in UniGene /REP_ORG=G. max
Gma.13077.1.S1_at	0.844378			gb:BQ453457 /DB_XREF=gi:21256569 /DB_XREF=sap06g10.y1 /CLONE=SOYBEAN CLONE ID: Gm-c1081-4555 /TID=Gma.13077.1 /CNT=7 /FEA=EST /TIER=ConsEnd /STK=0 /UG=Gma.13077 /UG_TITLE=Glycine max transcribed sequence with weak similarity to protein ref:NP_173043.1 (A.thaliana) transcriptional regulator, putative (Arabidopsis thaliana) /REP_ORG=G. max
Gma.12183.1.A1_s_at	0.843581			gb:CD403146 /DB_XREF=gi:31461118 /DB_XREF=Gm_ck25821 /TID=Gma.12183.1 /CNT=4 /FEA=EST /TIER=ConsEnd /STK=1 /UG=Gma.12183 /UG_TITLE=Glycine max transcribed sequence with weak similarity to protein ref:NP_187245.1 (A.thaliana) unknown protein (Arabidopsis thaliana) /REP_ORG=G. max
GmaAffx.69541.1.S1_at	0.843577			gb:BQ473459 /DB_XREF=gi:21285588 /DB_XREF=sap13b09.y1 /CLONE=SOYBEAN CLONE ID: Gm-c1082-2370 /TID=GmaAffx.69541.1 /CNT=1 /FEA=EST /TIER=ConsEnd /STK=1 /NOTE=sequence(s) not in UniGene /REP_ORG=G. max
Gma.4379.2.S1_s_at	0.843568			gb:CD413761 /DB_XREF=gi:31471733 /DB_XREF=Gm_ck45379 /TID=Gma.4379.2 /CNT=55 /FEA=EST /TIER=ConsEnd /STK=2 /UG=Gma.4379 /UG_TITLE=Glycine max transcribed sequence with moderate similarity to protein ref:NP_176602.1 (A.thaliana) H+transporting ATPase protein, putative (Arabidopsis thaliana) /REP_ORG=G. max
Gma.13146.1.S1_at	0.843422			gb:BM731716 /DB_XREF=gi:19053049 /DB_XREF=sal83b10.y1 /CLONE=SOYBEAN CLONE ID: Gm-c1063-2396 /TID=Gma.13146.1 /CNT=4 /FEA=EST /TIER=ConsEnd /STK=0 /UG=Gma.13146 /UG_TITLE=Glycine max transcribed sequence with weak similarity to protein ref:NP_188937.1 (A.thaliana) unknown protein (Arabidopsis thaliana) /REP_ORG=G. max
Gma.16904.2.S1_at	0.843398			gb:BF423646 /DB_XREF=gi:11411635 /DB_XREF=sr38a05.y1 /CLONE=GENOME SYSTEMS CLONE ID: Gm-c1051-297 /TID=Gma.16904.2 /CNT=2 /FEA=EST /TIER=ConsEnd /STK=0 /UG=Gma.16904 /UG_TITLE=Glycine max transcribed sequences /REP_ORG=G. max
GmaAffx.13635.1.S1_at	0.843347			gb:BE658184 /DB_XREF=gi:9984132 /DB_XREF=GM700005A20F11 /CLONE=Gm-r1070-1798 /TID=GmaAffx.13635.1 /CNT=2 /FEA=EST /TIER=ConsEnd /STK=1 /NOTE=sequence(s) not in UniGene /REP_ORG=G. max
GmaAffx.65580.1.S1_at	0.842934			gb:CA799171 /DB_XREF=gi:26056257 /DB_XREF=sat81f05.y1 /CLONE=SOYBEAN CLONE ID: Gm-c1062-5242 /TID=GmaAffx.65580.1 /CNT=1 /FEA=EST /TIER=ConsEnd /STK=0 /NOTE=sequence(s) not in UniGene /REP_ORG=G. max
GmaAffx.51116.1.S1_at	0.842217			gb:BG727011 /DB_XREF=gi:14012080 /DB_XREF=sae30a11.y1 /CLONE=GENOME SYSTEMS CLONE ID: Gm-c1067-4246 /TID=GmaAffx.51116.1 /CNT=3 /FEA=EST /TIER=ConsEnd /STK=0 /NOTE=sequence(s) not in UniGene /REP_ORG=G. max
Gma.4717.1.S1_at	0.842102			gb:AW309856 /DB_XREF=gi:6725457 /DB_XREF=sf25f05.x1 /CLONE=GENOME SYSTEMS CLONE ID: Gm-c1028-1018 /TID=Gma.4717.1 /CNT=6 /FEA=EST /TIER=ConsEnd /STK=1 /UG=Gma.4717 /UG_TITLE=Glycine max transcribed sequence with moderate similarity to protein pir:T48473 (A.thaliana) T48473 amino acid transport-like protein - Arabidopsis thaliana /REP_ORG=G. max
Gma.5586.2.S1_at	0.84208			gb:CD398384 /DB_XREF=gi:31456356 /DB_XREF=Gm_ck1960 /TID=Gma.5586.2 /CNT=12 /FEA=EST /TIER=ConsEnd /STK=2 /UG=Gma.5586 /UG_TITLE=Glycine max transcribed sequence with strong similarity to protein sp:P42798 (A.thaliana) RS1A_ARATH 40S ribosomal protein S15A /REP_ORG=G. max
Gma.961.1.A1_at	0.841764			gb:BE824056 /DB_XREF=gi:10256290 /DB_XREF=GM700023A10B11 /CLONE=Gm-r1070-8901 /TID=Gma.961.1 /CNT=2 /FEA=EST /TIER=ConsEnd /STK=1 /UG=Gma.961 /UG_TITLE=Glycine max transcribed sequence with weak similarity to protein ref:NP_566573.1 (A.thaliana) expressed protein (Arabidopsis thaliana) /REP_ORG=G. max
GmaAffx.86910.1.S1_at	0.841105			gb:BI943278 /DB_XREF=gi:16279137 /DB_XREF=so53e07.y1 /CLONE=GENOME SYSTEMS CLONE ID: Gm-c1039-1693 /TID=GmaAffx.86910.1 /CNT=3 /FEA=EST /TIER=ConsEnd /STK=0 /NOTE=sequence(s) not in UniGene /REP_ORG=G. max
GmaAffx.47259.1.S1_at	0.840999			gb:BU763066 /DB_XREF=gi:23729922 /DB_XREF=sas36h03.y1 /CLONE=SOYBEAN CLONE ID: Gm-c1080-6102 /TID=GmaAffx.47259.1 /CNT=2 /FEA=EST /TIER=ConsEnd /STK=0 /NOTE=sequence(s) not in UniGene /REP_ORG=G. max
GmaAffx.67209.1.S1_at	0.840982			gb:BE474461 /DB_XREF=gi:9564952 /DB_XREF=sp64f09.y1 /CLONE=GENOME SYSTEMS CLONE ID: Gm-c1044-738 /TID=GmaAffx.67209.1 /CNT=1 /FEA=EST /TIER=ConsEnd /STK=0 /NOTE=sequence(s) not in UniGene /REP_ORG=G. max
GmaAffx.77527.1.S1_at	0.840981			gb:BF423510 /DB_XREF=gi:11411499 /DB_XREF=sr35e11.y1 /CLONE=GENOME SYSTEMS CLONE ID: Gm-c1051-69 /TID=GmaAffx.77527.1 /CNT=8 /FEA=EST /TIER=ConsEnd /STK=0 /NOTE=sequence(s) not in UniGene /REP_ORG=G. max
GmaAffx.88235.1.S1_at	0.840972			gb:BU926903 /DB_XREF=gi:24136393 /DB_XREF=sas93b03.y1 /CLONE=SOYBEAN CLONE ID: Gm-c1036-11597 /TID=GmaAffx.88235.1 /CNT=1 /FEA=EST /TIER=ConsEnd /STK=0 /NOTE=sequence(s) not in UniGene /REP_ORG=G. max
GmaAffx.19470.1.S1_at	0.840817			gb:BU547231 /DB_XREF=gi:22930092 /DB_XREF=GM880012B20C07 /CLONE=Gm-r1088-4358 /TID=GmaAffx.19470.1 /CNT=4 /FEA=EST /TIER=ConsEnd /STK=1 /NOTE=sequence(s) not in UniGene /REP_ORG=G. max
GmaAffx.63039.1.S1_at	0.840712			gb:BU764939 /DB_XREF=gi:23733486 /DB_XREF=sas09a07.y2 /CLONE=SOYBEAN CLONE ID: Gm-c1080-3109 /TID=GmaAffx.63039.1 /CNT=2 /FEA=EST /TIER=ConsEnd /STK=0 /NOTE=sequence(s) not in UniGene /REP_ORG=G. max
GmaAffx.89045.1.A1_s_at	0.840578			gb:CK605938 /DB_XREF=gi:41145727 /DB_XREF=gmrhRww6-06_A05_T7 /TID=GmaAffx.89045.1 /CNT=1 /FEA=EST /TIER=ConsEnd /STK=0 /NOTE=sequence(s) not in UniGene /REP_ORG=G. max
Gma.7452.1.A1_at	0.840499			gb:BU547816 /DB_XREF=gi:22930677 /DB_XREF=GM880012B10E06 /CLONE=Gm-r1088-4451 /TID=Gma.7452.1 /CNT=1 /FEA=EST /TIER=ConsEnd /STK=1 /UG=Gma.7452 /UG_TITLE=Glycine max transcribed sequence /REP_ORG=G. max
GmaAffx.8029.1.S1_at	0.840369			gb:BE609888 /DB_XREF=gi:9900920 /DB_XREF=sq46e01.y1 /CLONE=GENOME SYSTEMS CLONE ID: Gm-c1019-8497 /TID=GmaAffx.8029.1 /CNT=2 /FEA=EST /TIER=ConsEnd /STK=0 /NOTE=sequence(s) not in UniGene /REP_ORG=G. max
GmaAffx.73195.1.S1_at	0.839702			gb:BI701045 /DB_XREF=gi:15663674 /DB_XREF=sag54b07.y1 /CLONE=GENOME SYSTEMS CLONE ID: Gm-c1082-86 /TID=GmaAffx.73195.1 /CNT=1 /FEA=EST /TIER=ConsEnd /STK=0 /NOTE=sequence(s) not in UniGene /REP_ORG=G. max
Gma.5620.1.S1_at	0.839513			gb:BM139729 /DB_XREF=gi:21638683 /DB_XREF=Gm-52-2H /CLONE=Gm-52-2H /TID=Gma.5620.1 /CNT=8 /FEA=EST /TIER=ConsEnd /STK=0 /UG=Gma.5620 /UG_TITLE=Glycine max transcribed sequence with weak similarity to protein ref:NP_175357.1 (A.thaliana) unknown protein (Arabidopsis thaliana) /REP_ORG=G. max
Gma.8737.1.S1_at	0.838794			gb:BF597026 /DB_XREF=gi:11689350 /DB_XREF=su94g04.y1 /CLONE=GENOME SYSTEMS CLONE ID: Gm-c1056-295 /TID=Gma.8737.1 /CNT=2 /FEA=EST /TIER=ConsEnd /STK=1 /UG=Gma.8737 /UG_TITLE=Glycine max transcribed sequence with weak similarity to protein ref:NP_196873.1 (A.thaliana) alpha-N-acetylglucosaminidase (Arabidopsis thaliana) /REP_ORG=G. max
Gma.17857.1.S1_at	0.838773			gb:BG363209 /DB_XREF=gi:13252306 /DB_XREF=sac11f08.y1 /CLONE=GENOME SYSTEMS CLONE ID: Gm-c1040-4479 /TID=Gma.17857.1 /CNT=6 /FEA=EST /TIER=ConsEnd /STK=0 /UG=Gma.17857 /UG_TITLE=Glycine max transcribed sequence with weak similarity to protein ref:NP_568422.1 (A.thaliana) expressed protein (Arabidopsis thaliana) /REP_ORG=G. max
GmaAffx.80157.1.S1_at	0.838769			gb:AW317489 /DB_XREF=gi:6747033 /DB_XREF=sg50f06.y1 /CLONE=GENOME SYSTEMS CLONE ID: Gm-c1025-1788 /TID=GmaAffx.80157.1 /CNT=1 /FEA=EST /TIER=ConsEnd /STK=0 /NOTE=sequence(s) not in UniGene /REP_ORG=G. max
GmaAffx.36693.1.S1_at	0.838757			gb:BG881453 /DB_XREF=gi:14258545 /DB_XREF=sae84d10.y1 /CLONE=GENOME SYSTEMS CLONE ID: Gm-c1065-2492 /TID=GmaAffx.36693.1 /CNT=6 /FEA=EST /TIER=ConsEnd /STK=1 /NOTE=sequence(s) not in UniGene /REP_ORG=G. max
Gma.7270.1.S1_at	0.838626			gb:CD415919 /DB_XREF=gi:31473891 /DB_XREF=Gm_ck6141 /TID=Gma.7270.1 /CNT=29 /FEA=EST /TIER=ConsEnd /STK=1 /UG=Gma.7270 /UG_TITLE=Glycine max transcribed sequence with moderate similarity to protein ref:NP_189578.1 (A.thaliana) alpha-glucan phosphorylase, putative (Arabidopsis thaliana) /REP_ORG=G. max
GmaAffx.16971.1.S1_at	0.838496			gb:BE209676 /DB_XREF=gi:8825946 /DB_XREF=so32c04.y1 /CLONE=GENOME SYSTEMS CLONE ID: Gm-c1037-3871 /TID=GmaAffx.16971.1 /CNT=1 /FEA=EST /TIER=ConsEnd /STK=0 /NOTE=sequence(s) not in UniGene /REP_ORG=G. max
Gma.8697.1.A1_at	0.837995			gb:BE824379 /DB_XREF=gi:10256613 /DB_XREF=GM700023B10H5 /CLONE=Gm-r1070-9201 /TID=Gma.8697.1 /CNT=3 /FEA=EST /TIER=ConsEnd /STK=2 /UG=Gma.8697 /UG_TITLE=Glycine max transcribed sequence with weak similarity to protein ref:NP_569015.1 (A.thaliana) putative protein (Arabidopsis thaliana) /REP_ORG=G. max
Gma.5527.1.S1_at	0.837736			gb:AI416580 /DB_XREF=gi:4260084 /DB_XREF=sa17b04.x1 /CLONE=GENOME SYSTEMS CLONE ID: Gm-c1004-296 /TID=Gma.5527.1 /CNT=7 /FEA=EST /TIER=ConsEnd /STK=1 /UG=Gma.5527 /UG_TITLE=Glycine max transcribed sequence with weak similarity to protein ref:NP_201065.1 (A.thaliana) unknown protein (Arabidopsis thaliana) /REP_ORG=G. max
Gma.5357.1.S1_at	0.837241			gb:AW164593 /DB_XREF=gi:6341707 /DB_XREF=se73h08.y1 /CLONE=GENOME SYSTEMS CLONE ID: Gm-c1023-376 /TID=Gma.5357.1 /CNT=38 /FEA=EST /TIER=ConsEnd /STK=0 /UG=Gma.5357 /UG_TITLE=Glycine max transcribed sequence with weak similarity to protein ref:NP_174810.1 (A.thaliana) Ca2+dependent membrane-binding protein annexin (Arabidopsis thaliana) /REP_ORG=G. max
Gma.4825.2.S1_at	0.83714			gb:AW102085 /DB_XREF=gi:6072698 /DB_XREF=sd82g12.y1 /CLONE=GENOME SYSTEMS CLONE ID: Gm-c1009-959 /TID=Gma.4825.2 /CNT=1 /FEA=EST /TIER=ConsEnd /STK=0 /UG=Gma.4825 /UG_TITLE=Glycine max transcribed sequence with weak similarity to protein ref:NP_565144.1 (A.thaliana) expressed protein (Arabidopsis thaliana) /REP_ORG=G. max
Gma.14285.1.S1_at	0.83708			gb:CA851997 /DB_XREF=gi:33388790 /DB_XREF=E01A02_B01_03.ab1 /CLONE=E01A02 /TID=Gma.14285.1 /CNT=1 /FEA=EST /TIER=ConsEnd /STK=0 /UG=Gma.14285 /UG_TITLE=Glycine max transcribed sequence /REP_ORG=G. max
Gma.17649.1.S1_at	0.837032			gb:BE820608 /DB_XREF=gi:10252842 /DB_XREF=GM700012B20C7 /CLONE=Gm-r1070-4742 /TID=Gma.17649.1 /CNT=11 /FEA=EST /TIER=ConsEnd /STK=2 /UG=Gma.17649 /UG_TITLE=Glycine max transcribed sequence with moderate similarity to protein sp:Q42605 (A.thaliana) GAE1_ARATH UDP-glucose 4-epimerase (Galactowaldenase) (UDP-galactose 4-epimerase) /REP_ORG=G. max
GmaAffx.12705.1.S1_at	0.836934			gb:AW318085 /DB_XREF=gi:6747694 /DB_XREF=sg61g02.y1 /CLONE=GENOME SYSTEMS CLONE ID: Gm-c1007-939 /TID=GmaAffx.12705.1 /CNT=2 /FEA=EST /TIER=ConsEnd /STK=0 /NOTE=sequence(s) not in UniGene /REP_ORG=G. max
GmaAffx.38179.1.S1_at	0.836672			gb:BU964557 /DB_XREF=gi:24205304 /DB_XREF=sas99a07.y1 /CLONE=SOYBEAN CLONE ID: Gm-c1036-12301 /TID=GmaAffx.38179.1 /CNT=1 /FEA=EST /TIER=ConsEnd /STK=0 /NOTE=sequence(s) not in UniGene /REP_ORG=G. max
GmaAffx.56989.1.S1_at	0.83667			gb:BE657180 /DB_XREF=gi:9983072 /DB_XREF=GM700001A10B11 /CLONE=Gm-r1070-69 /TID=GmaAffx.56989.1 /CNT=3 /FEA=EST /TIER=ConsEnd /STK=1 /NOTE=sequence(s) not in UniGene /REP_ORG=G. max
GmaAffx.41902.1.S1_at	0.836588			gb:BM525811 /DB_XREF=gi:18730318 /DB_XREF=sak72b08.y1 /CLONE=SOYBEAN CLONE ID: Gm-c1036-8512 /TID=GmaAffx.41902.1 /CNT=1 /FEA=EST /TIER=ConsEnd /STK=0 /NOTE=sequence(s) not in UniGene /REP_ORG=G. max
Gma.6170.1.S1_at	0.836473			gb:BQ611880 /DB_XREF=gi:21601549 /DB_XREF=sap66e04.y1 /CLONE=SOYBEAN CLONE ID: Gm-c1087-5599 /TID=Gma.6170.1 /CNT=2 /FEA=EST /TIER=ConsEnd /STK=0 /UG=Gma.6170 /UG_TITLE=Glycine max transcribed sequence with weak similarity to protein pir:T51137 (A.thaliana) T51137 ionotropic glutamate receptor homolog GLR4 (imported) - Arabidopsis thaliana /REP_ORG=G. max
Gma.12968.1.S1_at	0.836392			gb:CD392050 /DB_XREF=gi:31306847 /DB_XREF=Gm_ck11095 /TID=Gma.12968.1 /CNT=4 /FEA=EST /TIER=ConsEnd /STK=1 /UG=Gma.12968 /UG_TITLE=Glycine max transcribed sequences /REP_ORG=G. max
GmaAffx.2733.1.S1_at	0.836053			gb:AW348538 /DB_XREF=gi:6846248 /DB_XREF=GM210002B12G1 /CLONE=Gm-r1021-697 /TID=GmaAffx.2733.1 /CNT=2 /FEA=EST /TIER=ConsEnd /STK=2 /NOTE=sequence(s) not in UniGene /REP_ORG=G. max
GmaAffx.30307.1.S1_at	0.836003			gb:AW509491 /DB_XREF=gi:7147569 /DB_XREF=si37g03.y1 /CLONE=GENOME SYSTEMS CLONE ID: Gm-r1030-1133 /TID=GmaAffx.30307.1 /CNT=1 /FEA=EST /TIER=ConsEnd /STK=0 /NOTE=sequence(s) not in UniGene /REP_ORG=G. max
Gma.17131.1.S1_at	0.835779			gb:BE659008 /DB_XREF=gi:9984900 /DB_XREF=GM700008A10G5 /CLONE=Gm-r1070-2985 /TID=Gma.17131.1 /CNT=3 /FEA=EST /TIER=ConsEnd /STK=2 /UG=Gma.17131 /UG_TITLE=Glycine max transcribed sequence with moderate similarity to protein ref:NP_177142.1 (A.thaliana) unknown protein (Arabidopsis thaliana) /REP_ORG=G. max
Gma.6723.1.A1_at	0.835586			gb:BU544521 /DB_XREF=gi:22927382 /DB_XREF=GM880002B10G08 /CLONE=Gm-r1088-711 /TID=Gma.6723.1 /CNT=6 /FEA=EST /TIER=ConsEnd /STK=1 /UG=Gma.6723 /UG_TITLE=Glycine max transcribed sequence with weak similarity to protein ref:NP_196232.1 (A.thaliana) sorting nexin-like protein (Arabidopsis thaliana) /REP_ORG=G. max
GmaAffx.28968.1.S1_at	0.835489			gb:BU546617 /DB_XREF=gi:22929478 /DB_XREF=GM880011A10D06 /CLONE=Gm-r1088-3995 /TID=GmaAffx.28968.1 /CNT=3 /FEA=EST /TIER=ConsEnd /STK=1 /NOTE=sequence(s) not in UniGene /REP_ORG=G. max
GmaAffx.48301.1.S1_at	0.83543			gb:AW277395 /DB_XREF=gi:6665936 /DB_XREF=sf81e11.y1 /CLONE=GENOME SYSTEMS CLONE ID: Gm-c1019-2565 /TID=GmaAffx.48301.1 /CNT=2 /FEA=EST /TIER=ConsEnd /STK=1 /NOTE=sequence(s) not in UniGene /REP_ORG=G. max
GmaAffx.42504.1.A1_at	0.835182			gb:BU545299 /DB_XREF=gi:22928160 /DB_XREF=GM880005B10D01 /CLONE=Gm-r1088-1705 /TID=GmaAffx.42504.1 /CNT=1 /FEA=EST /TIER=ConsEnd /STK=1 /NOTE=sequence(s) not in UniGene /REP_ORG=G. max
GmaAffx.331.1.S1_at	0.835058			gb:AW508376 /DB_XREF=gi:7146454 /DB_XREF=si40b10.y1 /CLONE=GENOME SYSTEMS CLONE ID: Gm-r1030-1364 /TID=GmaAffx.331.1 /CNT=1 /FEA=EST /TIER=ConsEnd /STK=0 /NOTE=sequence(s) not in UniGene /REP_ORG=G. max
Gma.8408.1.A1_at	0.834871			gb:BG653021 /DB_XREF=gi:13790430 /DB_XREF=sad43h07.y1 /CLONE=GENOME SYSTEMS CLONE ID: Gm-c1075-758 /TID=Gma.8408.1 /CNT=3 /FEA=EST /TIER=ConsEnd /STK=0 /UG=Gma.8408 /UG_TITLE=Glycine max transcribed sequence with weak similarity to protein ref:NP_172914.1 (A.thaliana) decoy (Arabidopsis thaliana) /REP_ORG=G. max
GmaAffx.74783.1.S1_at	0.834768			gb:CA800491 /DB_XREF=gi:26057577 /DB_XREF=sau17b05.y1 /CLONE=SOYBEAN CLONE ID: Gm-c1062-8505 /TID=GmaAffx.74783.1 /CNT=3 /FEA=EST /TIER=ConsEnd /STK=0 /NOTE=sequence(s) not in UniGene /REP_ORG=G. max
Gma.15694.1.A1_at	0.834734			gb:BU544119 /DB_XREF=gi:22926980 /DB_XREF=GM880001A10H05 /CLONE=Gm-r1088-345 /TID=Gma.15694.1 /CNT=3 /FEA=EST /TIER=ConsEnd /STK=1 /UG=Gma.15694 /UG_TITLE=Glycine max transcribed sequence with weak similarity to protein pir:S64942 (S. cerevisiae) S64942 probable membrane protein YLR106c - yeast (Saccharomyces cerevisiae) /REP_ORG=G. max
Gma.2986.1.S1_at	0.834713			gb:BM271324 /DB_XREF=gi:17964591 /DB_XREF=sak08a05.y1 /CLONE=SOYBEAN CLONE ID: Gm-c1075-2314 /TID=Gma.2986.1 /CNT=2 /FEA=EST /TIER=ConsEnd /STK=1 /UG=Gma.2986 /UG_TITLE=Glycine max transcribed sequence with weak similarity to protein ref:NP_178126.1 (A.thaliana) hypothetical protein (Arabidopsis thaliana) /REP_ORG=G. max
GmaAffx.63434.1.S1_at	0.83469			gb:AW100475 /DB_XREF=gi:6071088 /DB_XREF=sd55f03.y1 /CLONE=GENOME SYSTEMS CLONE ID: Gm-c1016-3702 /TID=GmaAffx.63434.1 /CNT=4 /FEA=EST /TIER=ConsEnd /STK=1 /NOTE=sequence(s) not in UniGene /REP_ORG=G. max
Gma.14147.1.A1_at	0.834481			gb:CD405140 /DB_XREF=gi:31463112 /DB_XREF=Gm_ck28407 /TID=Gma.14147.1 /CNT=5 /FEA=EST /TIER=ConsEnd /STK=1 /UG=Gma.14147 /UG_TITLE=Glycine max transcribed sequences /REP_ORG=G. max
Gma.2857.1.S1_at	0.834467			gb:BG551684 /DB_XREF=gi:13563464 /DB_XREF=sad41f11.y1 /CLONE=GENOME SYSTEMS CLONE ID: Gm-c1075-646 /TID=Gma.2857.1 /CNT=25 /FEA=EST /TIER=ConsEnd /STK=0 /UG=Gma.2857 /UG_TITLE=Glycine max transcribed sequence with moderate similarity to protein ref:NP_175048.1 (A.thaliana) stearoyl acyl carrier protein desaturase, putative (Arabidopsis thaliana) /REP_ORG=G. max
GmaAffx.21150.1.A1_at	0.834137			gb:BI941592 /DB_XREF=gi:16275923 /DB_XREF=sc74h10.y1 /CLONE=GENOME SYSTEMS CLONE ID: Gm-c1018-668 /TID=GmaAffx.21150.1 /CNT=4 /FEA=EST /TIER=ConsEnd /STK=0 /NOTE=sequence(s) not in UniGene /REP_ORG=G. max
Gma.6686.1.S1_at	0.834052			gb:BU544116 /DB_XREF=gi:22926977 /DB_XREF=GM880001A10H02 /CLONE=Gm-r1088-339 /TID=Gma.6686.1 /CNT=11 /FEA=EST /TIER=ConsEnd /STK=3 /UG=Gma.6686 /UG_TITLE=Glycine max transcribed sequence with weak similarity to protein ref:NP_200359.1 (A.thaliana) putative protein (Arabidopsis thaliana) /REP_ORG=G. max
GmaAffx.52936.1.S1_at	0.83362			gb:BM525165 /DB_XREF=gi:18729213 /DB_XREF=sal20f01.y1 /CLONE=SOYBEAN CLONE ID: Gm-c1059-2929 /TID=GmaAffx.52936.1 /CNT=2 /FEA=EST /TIER=ConsEnd /STK=0 /NOTE=sequence(s) not in UniGene /REP_ORG=G. max
Gma.15768.2.A1_at	0.833583			gb:CD407554 /DB_XREF=gi:31465526 /DB_XREF=Gm_ck32927 /TID=Gma.15768.2 /CNT=2 /FEA=EST /TIER=ConsEnd /STK=0 /UG=Gma.15768 /UG_TITLE=Glycine max transcribed sequence with moderate similarity to protein ref:NP_181685.1 (A.thaliana) glycerol-3-phosphate dehydrogenase (Arabidopsis thaliana) /REP_ORG=G. max
GmaAffx.67021.1.S1_at	0.833273			gb:CD404560 /DB_XREF=gi:31462532 /DB_XREF=Gm_ck27411 /TID=GmaAffx.67021.1 /CNT=3 /FEA=EST /TIER=ConsEnd /STK=1 /NOTE=sequence(s) not in UniGene /REP_ORG=G. max
GmaAffx.79282.1.S1_at	0.83314			gb:CA819015 /DB_XREF=gi:26267952 /DB_XREF=sau67f09.y1 /CLONE=SOYBEAN CLONE ID: Gm-c1071-6041 /TID=GmaAffx.79282.1 /CNT=1 /FEA=EST /TIER=ConsEnd /STK=0 /NOTE=sequence(s) not in UniGene /REP_ORG=G. max
Gma.16772.1.S1_at	0.83287			gb:BE820694 /DB_XREF=gi:10252928 /DB_XREF=GM700013A10E12 /CLONE=Gm-r1070-5207 /TID=Gma.16772.1 /CNT=4 /FEA=EST /TIER=ConsEnd /STK=1 /UG=Gma.16772 /UG_TITLE=Glycine max transcribed sequences /REP_ORG=G. max
Gma.17311.1.A1_s_at	0.832826			gb:BG835826 /DB_XREF=gi:14202149 /DB_XREF=GM700003A20G10 /CLONE=Gm-r1070-1076 /TID=Gma.17311.1 /CNT=3 /FEA=EST /TIER=ConsEnd /STK=1 /UG=Gma.17311 /UG_TITLE=Glycine max transcribed sequence with moderate similarity to protein ref:NP_187420.1 (A.thaliana) putative P-protein: chorismate mutase, prephenate dehydratase (Arabidopsis thaliana) /REP_ORG=G. max
Gma.13424.1.A1_at	0.83281			gb:CD397829 /DB_XREF=gi:31455801 /DB_XREF=Gm_ck18772 /TID=Gma.13424.1 /CNT=1 /FEA=EST /TIER=ConsEnd /STK=1 /UG=Gma.13424 /UG_TITLE=Glycine max transcribed sequence with weak similarity to protein pir:T04458 (A.thaliana) T04458 hypothetical protein F4D11.120 - Arabidopsis thaliana /REP_ORG=G. max
GmaAffx.56681.1.S1_at	0.832776			gb:CA938383 /DB_XREF=gi:27426863 /DB_XREF=sav31g06.y1 /CLONE=SOYBEAN CLONE ID: Gm-c1048-7212 /TID=GmaAffx.56681.1 /CNT=1 /FEA=EST /TIER=ConsEnd /STK=0 /NOTE=sequence(s) not in UniGene /REP_ORG=G. max
GmaAffx.82546.1.S1_at	0.832226			gb:BM093917 /DB_XREF=gi:17022883 /DB_XREF=sah23a09.y1 /CLONE=GENOME SYSTEMS CLONE ID: Gm-c1086-1962 /TID=GmaAffx.82546.1 /CNT=1 /FEA=EST /TIER=ConsEnd /STK=1 /NOTE=sequence(s) not in UniGene /REP_ORG=G. max
Gma.9418.1.S1_at	0.832003			gb:CA802415 /DB_XREF=gi:26059501 /DB_XREF=sau35g02.y1 /CLONE=SOYBEAN CLONE ID: Gm-c1071-3003 /TID=Gma.9418.1 /CNT=1 /FEA=EST /TIER=ConsEnd /STK=0 /UG=Gma.9418 /UG_TITLE=Glycine max transcribed sequence /REP_ORG=G. max
Gma.8249.1.S1_at	0.831884			gb:BI674319 /DB_XREF=gi:15589703 /DB_XREF=sah52c09.y1 /CLONE=GENOME SYSTEMS CLONE ID: Gm-c1036-5105 /TID=Gma.8249.1 /CNT=6 /FEA=EST /TIER=ConsEnd /STK=0 /UG=Gma.8249 /UG_TITLE=Glycine max transcribed sequence with weak similarity to protein pir:T49988 (A.thaliana) T49988 ovule development protein-like - Arabidopsis thaliana /REP_ORG=G. max
GmaAffx.46988.1.S1_at	0.830944			gb:BU082680 /DB_XREF=gi:22523869 /DB_XREF=saq36f03.y1 /CLONE=SOYBEAN CLONE ID: Gm-c1045-6798 /TID=GmaAffx.46988.1 /CNT=2 /FEA=EST /TIER=ConsEnd /STK=0 /NOTE=sequence(s) not in UniGene /REP_ORG=G. max
GmaAffx.40054.1.S1_at	0.830848			gb:AW348844 /DB_XREF=gi:6846554 /DB_XREF=GM210003B11G9 /CLONE=Gm-r1021-1097 /TID=GmaAffx.40054.1 /CNT=4 /FEA=EST /TIER=ConsEnd /STK=1 /NOTE=sequence(s) not in UniGene /REP_ORG=G. max
GmaAffx.21916.1.A1_at	0.830776			gb:BE657340 /DB_XREF=gi:9983232 /DB_XREF=GM700001B10G5 /CLONE=Gm-r1070-321 /TID=GmaAffx.21916.1 /CNT=1 /FEA=EST /TIER=ConsEnd /STK=1 /NOTE=sequence(s) not in UniGene /REP_ORG=G. max
Gma.8888.1.S1_at	0.830647			gb:BU964498 /DB_XREF=gi:24205245 /DB_XREF=sat15d02.y1 /CLONE=SOYBEAN CLONE ID: Gm-c1036-13612 /TID=Gma.8888.1 /CNT=5 /FEA=EST /TIER=ConsEnd /STK=0 /UG=Gma.8888 /UG_TITLE=Glycine max transcribed sequence with weak similarity to protein ref:NP_565360.1 (A.thaliana) expressed protein (Arabidopsis thaliana) /REP_ORG=G. max
Gma.16076.1.A1_at	0.830117			gb:BE820571 /DB_XREF=gi:10252805 /DB_XREF=GM700012B10H12 /CLONE=Gm-r1070-4991 /TID=Gma.16076.1 /CNT=3 /FEA=EST /TIER=ConsEnd /STK=1 /UG=Gma.16076 /UG_TITLE=Glycine max transcribed sequence with moderate similarity to protein ref:NP_172050.1 (A.thaliana) hypothetical protein (Arabidopsis thaliana) /REP_ORG=G. max
Gma.6299.2.S1_at	0.830088			gb:CD397742 /DB_XREF=gi:31312539 /DB_XREF=Gm_ck18676 /TID=Gma.6299.2 /CNT=20 /FEA=EST /TIER=ConsEnd /STK=2 /UG=Gma.6299 /UG_TITLE=Glycine max transcribed sequence with moderate similarity to protein ref:NP_193139.1 (A.thaliana) selenium-binding protein like (Arabidopsis thaliana) /REP_ORG=G. max
GmaAffx.62656.1.S1_at	0.829827			gb:BF324162 /DB_XREF=gi:11273767 /DB_XREF=su34c06.y1 /CLONE=GENOME SYSTEMS CLONE ID: Gm-c1068-1259 /TID=GmaAffx.62656.1 /CNT=10 /FEA=EST /TIER=ConsEnd /STK=0 /NOTE=sequence(s) not in UniGene /REP_ORG=G. max
GmaAffx.24608.1.S1_at	0.829592			gb:BU926469 /DB_XREF=gi:24135959 /DB_XREF=sas75c05.y2 /CLONE=SOYBEAN CLONE ID: Gm-c1036-10089 /TID=GmaAffx.24608.1 /CNT=1 /FEA=EST /TIER=ConsEnd /STK=0 /NOTE=sequence(s) not in UniGene /REP_ORG=G. max
Gma.12802.1.A1_at	0.829276			gb:CD390757 /DB_XREF=gi:31305554 /DB_XREF=Gm_ck0145 /TID=Gma.12802.1 /CNT=1 /FEA=EST /TIER=ConsEnd /STK=1 /UG=Gma.12802 /UG_TITLE=Glycine max transcribed sequence /REP_ORG=G. max
Gma.16193.1.S1_x_at	0.82927			gb:CD409430 /DB_XREF=gi:31467402 /DB_XREF=Gm_ck36506 /TID=Gma.16193.1 /CNT=8 /FEA=EST /TIER=ConsEnd /STK=1 /UG=Gma.16193 /UG_TITLE=Glycine max transcribed sequence with strong similarity to protein sp:P28148 (A.thaliana) TF22_ARATH Transcription initiation factor TFIID-2 (TATA-box factor 2) (TATA sequence-binding protein 2) (TBP-2) /REP_ORG=G. max
GmaAffx.36579.1.S1_at	0.829047			gb:BI471501 /DB_XREF=gi:15287610 /DB_XREF=sag21c01.y1 /CLONE=GENOME SYSTEMS CLONE ID: Gm-c1080-1657 /TID=GmaAffx.36579.1 /CNT=2 /FEA=EST /TIER=ConsEnd /STK=0 /NOTE=sequence(s) not in UniGene /REP_ORG=G. max
GmaAffx.65326.1.A1_at	0.828616			gb:AW101570 /DB_XREF=gi:6072183 /DB_XREF=sd65h09.y1 /CLONE=GENOME SYSTEMS CLONE ID: Gm-c1008-1242 /TID=GmaAffx.65326.1 /CNT=3 /FEA=EST /TIER=ConsEnd /STK=0 /NOTE=sequence(s) not in UniGene /REP_ORG=G. max
GmaAffx.40713.1.S1_at	0.828112			gb:CD410112 /DB_XREF=gi:31468084 /DB_XREF=Gm_ck37621 /TID=GmaAffx.40713.1 /CNT=5 /FEA=EST /TIER=ConsEnd /STK=1 /NOTE=sequence(s) not in UniGene /REP_ORG=G. max
GmaAffx.43496.1.S1_at	0.827386			gb:AI988391 /DB_XREF=gi:5820185 /DB_XREF=sd01c12.y1 /CLONE=GENOME SYSTEMS CLONE ID: Gm-c1020-431 /TID=GmaAffx.43496.1 /CNT=6 /FEA=EST /TIER=ConsEnd /STK=0 /NOTE=sequence(s) not in UniGene /REP_ORG=G. max
Gma.14629.1.A1_at	0.82662			gb:CD407488 /DB_XREF=gi:31465460 /DB_XREF=Gm_ck32854 /TID=Gma.14629.1 /CNT=3 /FEA=EST /TIER=ConsEnd /STK=2 /UG=Gma.14629 /UG_TITLE=Glycine max transcribed sequence with moderate similarity to protein ref:NP_192233.1 (A.thaliana) putative frataxin-like protein (Arabidopsis thaliana) /REP_ORG=G. max
GmaAffx.46140.1.S1_at	0.826347			gb:BM094093 /DB_XREF=gi:17023059 /DB_XREF=sah25d03.y1 /CLONE=GENOME SYSTEMS CLONE ID: Gm-c1036-2454 /TID=GmaAffx.46140.1 /CNT=1 /FEA=EST /TIER=ConsEnd /STK=0 /NOTE=sequence(s) not in UniGene /REP_ORG=G. max
GmaAffx.42867.1.S1_at	0.826322			gb:CA799502 /DB_XREF=gi:26056588 /DB_XREF=sat34f09.y1 /CLONE=SOYBEAN CLONE ID: Gm-c1056-3353 /TID=GmaAffx.42867.1 /CNT=1 /FEA=EST /TIER=ConsEnd /STK=0 /NOTE=sequence(s) not in UniGene /REP_ORG=G. max
GmaAffx.89985.1.S1_s_at	0.826004			gb:CF805710 /DB_XREF=gi:37993964 /DB_XREF=psHA006iC06r /CLONE=sHA006C06 /TID=GmaAffx.89985.1 /CNT=1 /FEA=EST /TIER=ConsEnd /STK=0 /NOTE=sequence(s) not in UniGene /REP_ORG=G. max
Gma.6356.1.S1_at	0.82579			gb:CD408561 /DB_XREF=gi:31466533 /DB_XREF=Gm_ck34858 /TID=Gma.6356.1 /CNT=12 /FEA=EST /TIER=ConsEnd /STK=2 /UG=Gma.6356 /UG_TITLE=Glycine max transcribed sequence with weak similarity to protein ref:NP_173436.1 (A.thaliana) unknown protein (Arabidopsis thaliana) /REP_ORG=G. max
Gma.17339.1.A1_at	0.825419			gb:BU547097 /DB_XREF=gi:22929958 /DB_XREF=GM880012A10E03 /CLONE=Gm-r1088-4421 /TID=Gma.17339.1 /CNT=2 /FEA=EST /TIER=ConsEnd /STK=2 /UG=Gma.17339 /UG_TITLE=Glycine max transcribed sequence with weak similarity to protein pir:T01732 (A.thaliana) T01732 UTP-glucose glucosyltransferase homolog A_IG002N01.15 - Arabidopsis thaliana /REP_ORG=G. max
Gma.10145.1.A1_at	0.825308			gb:AW830593 /DB_XREF=gi:7924567 /DB_XREF=sm04a04.y1 /CLONE=GENOME SYSTEMS CLONE ID: Gm-c1027-7879 /TID=Gma.10145.1 /CNT=4 /FEA=EST /TIER=ConsEnd /STK=0 /UG=Gma.10145 /UG_TITLE=Glycine max transcribed sequence with moderate similarity to protein ref:NP_192421.1 (A.thaliana) putative protein (Arabidopsis thaliana) /REP_ORG=G. max
Gma.1503.1.S1_at	0.825293			gb:BM092979 /DB_XREF=gi:17021945 /DB_XREF=saj03d11.y1 /CLONE=GENOME SYSTEMS CLONE ID: Gm-c1065-9382 /TID=Gma.1503.1 /CNT=2 /FEA=EST /TIER=ConsEnd /STK=1 /UG=Gma.1503 /UG_TITLE=Glycine max transcribed sequence with moderate similarity to protein ref:NP_568645.1 (A.thaliana) expressed protein (Arabidopsis thaliana) /REP_ORG=G. max
GmaAffx.78042.1.S1_at	0.82495			gb:BI426518 /DB_XREF=gi:15203750 /DB_XREF=sag04b11.y1 /CLONE=GENOME SYSTEMS CLONE ID: Gm-c1080-70 /TID=GmaAffx.78042.1 /CNT=3 /FEA=EST /TIER=ConsEnd /STK=0 /NOTE=sequence(s) not in UniGene /REP_ORG=G. max
Gma.1592.1.A1_at	0.824847			gb:BM085540 /DB_XREF=gi:16996168 /DB_XREF=saj26b10.y1 /CLONE=SOYBEAN CLONE ID: Gm-c1066-3907 /TID=Gma.1592.1 /CNT=1 /FEA=EST /TIER=ConsEnd /STK=0 /UG=Gma.1592 /UG_TITLE=Glycine max transcribed sequence with weak similarity to protein ref:NP_173593.1 (A.thaliana) putative bzip-like transcription factor (Arabidopsis thaliana) /REP_ORG=G. max
GmaAffx.83017.1.S1_at	0.824679			gb:BQ080438 /DB_XREF=gi:19935431 /DB_XREF=san33c10.y1 /CLONE=SOYBEAN CLONE ID: Gm-c1084-5516 /TID=GmaAffx.83017.1 /CNT=1 /FEA=EST /TIER=ConsEnd /STK=0 /NOTE=sequence(s) not in UniGene /REP_ORG=G. max
Gma.1411.1.S1_at	0.824508			gb:CD417799 /DB_XREF=gi:31475771 /DB_XREF=Gm_ck8648 /TID=Gma.1411.1 /CNT=29 /FEA=EST /TIER=ConsEnd /STK=1 /UG=Gma.1411 /UG_TITLE=Glycine max transcribed sequence with weak similarity to protein ref:NP_194637.1 (A.thaliana) phytochrome-associated protein PAP2 (Arabidopsis thaliana) /REP_ORG=G. max
Gma.14349.1.S1_a_at	0.824489			gb:BU084145 /DB_XREF=gi:22525334 /DB_XREF=sar35f03.y1 /CLONE=SOYBEAN CLONE ID: Gm-c1049-8694 /TID=Gma.14349.1 /CNT=8 /FEA=EST /TIER=ConsEnd /STK=0 /UG=Gma.14349 /UG_TITLE=Glycine max transcribed sequence with strong similarity to protein ref:NP_194222.1 (A.thaliana) PROTEIN TRANSPORT PROTEIN SEC61 GAMMA SUBUNIT -like (Arabidopsis thaliana) /REP_ORG=G. max
GmaAffx.77312.1.S1_at	0.824013			gb:BG653570 /DB_XREF=gi:13790979 /DB_XREF=sad76a11.y1 /CLONE=GENOME SYSTEMS CLONE ID: Gm-c1051-6165 /TID=GmaAffx.77312.1 /CNT=2 /FEA=EST /TIER=ConsEnd /STK=0 /NOTE=sequence(s) not in UniGene /REP_ORG=G. max
GmaAffx.25416.1.S1_at	0.82387			gb:BE659721 /DB_XREF=gi:9985613 /DB_XREF=GM700010B10E8 /CLONE=Gm-r1070-4071 /TID=GmaAffx.25416.1 /CNT=3 /FEA=EST /TIER=ConsEnd /STK=1 /NOTE=sequence(s) not in UniGene /REP_ORG=G. max
Gma.8365.1.S1_at	0.823797			gb:CD396813 /DB_XREF=gi:31311610 /DB_XREF=Gm_ck17237 /TID=Gma.8365.1 /CNT=5 /FEA=EST /TIER=ConsEnd /STK=1 /UG=Gma.8365 /UG_TITLE=Glycine max transcribed sequence with moderate similarity to protein ref:NP_566257.1 (A.thaliana) expressed protein (Arabidopsis thaliana) /REP_ORG=G. max
Gma.7400.1.S1_at	0.82337			gb:CD407646 /DB_XREF=gi:31465618 /DB_XREF=Gm_ck33040 /TID=Gma.7400.1 /CNT=9 /FEA=EST /TIER=ConsEnd /STK=2 /UG=Gma.7400 /UG_TITLE=Glycine max transcribed sequence with moderate similarity to protein pir:T50812 (A.thaliana) T50812 asparagine synthetase ASN3 - Arabidopsis thaliana /REP_ORG=G. max
GmaAffx.55914.1.S1_at	0.823304			gb:BQ611081 /DB_XREF=gi:21600750 /DB_XREF=sap54g06.y1 /CLONE=SOYBEAN CLONE ID: Gm-c1087-4547 /TID=GmaAffx.55914.1 /CNT=1 /FEA=EST /TIER=ConsEnd /STK=1 /NOTE=sequence(s) not in UniGene /REP_ORG=G. max
Gma.4523.1.S1_at	0.822356			gb:CA799910 /DB_XREF=gi:26056996 /DB_XREF=sat64c02.y1 /CLONE=SOYBEAN CLONE ID: Gm-c1056-6243 /TID=Gma.4523.1 /CNT=6 /FEA=EST /TIER=ConsEnd /STK=0 /UG=Gma.4523 /UG_TITLE=Glycine max transcribed sequence with weak similarity to protein ref:NP_566736.1 (A.thaliana) expressed protein (Arabidopsis thaliana) /REP_ORG=G. max
Gma.5889.1.S1_at	0.822297			gb:BQ610202 /DB_XREF=gi:21594591 /DB_XREF=sap38d12.y1 /CLONE=SOYBEAN CLONE ID: Gm-c1087-2879 /TID=Gma.5889.1 /CNT=3 /FEA=EST /TIER=ConsEnd /STK=0 /UG=Gma.5889 /UG_TITLE=Glycine max transcribed sequence with weak similarity to protein ref:NP_172202.1 (A.thaliana) hypothetical protein (Arabidopsis thaliana) /REP_ORG=G. max
GmaAffx.24388.1.A1_at	0.822184			gb:AW101914 /DB_XREF=gi:6072527 /DB_XREF=sd72e04.y1 /CLONE=GENOME SYSTEMS CLONE ID: Gm-c1008-1879 /TID=GmaAffx.24388.1 /CNT=2 /FEA=EST /TIER=ConsEnd /STK=0 /NOTE=sequence(s) not in UniGene /REP_ORG=G. max
Gma.3499.1.S1_at	0.822157			gb:CA801700 /DB_XREF=gi:26058786 /DB_XREF=sat16f11.y1 /CLONE=SOYBEAN CLONE ID: Gm-c1036-14085 /TID=Gma.3499.1 /CNT=32 /FEA=EST /TIER=ConsEnd /STK=1 /UG=Gma.3499 /UG_TITLE=Glycine max transcribed sequence with weak similarity to protein ref:NP_175505.1 (A.thaliana) GTP-binding protein, putative (Arabidopsis thaliana) /REP_ORG=G. max
GmaAffx.6512.1.A1_at	0.822122			gb:CD392631 /DB_XREF=gi:31307428 /DB_XREF=Gm_ck11834 /TID=GmaAffx.6512.1 /CNT=1 /FEA=EST /TIER=ConsEnd /STK=1 /NOTE=sequence(s) not in UniGene /REP_ORG=G. max
Gma.1327.1.S1_at	0.822006			gb:BE821615 /DB_XREF=gi:10253849 /DB_XREF=GM700014B20F2 /CLONE=Gm-r1070-5644 /TID=Gma.1327.1 /CNT=2 /FEA=EST /TIER=ConsEnd /STK=1 /UG=Gma.1327 /UG_TITLE=Glycine max transcribed sequence with weak similarity to protein sp:Q08298 (A.thaliana) RD22_ARATH Dehydration-responsive protein RD22 precursor /REP_ORG=G. max
GmaAffx.69857.1.A1_at	0.821826			gb:BU547518 /DB_XREF=gi:22930379 /DB_XREF=GM880013A20D01 /CLONE=Gm-r1088-4754 /TID=GmaAffx.69857.1 /CNT=1 /FEA=EST /TIER=ConsEnd /STK=1 /NOTE=sequence(s) not in UniGene /REP_ORG=G. max
GmaAffx.8298.1.S1_at	0.821449			gb:CA852402 /DB_XREF=gi:33389195 /DB_XREF=E07D02_G02_07.ab1 /CLONE=E07D02 /TID=GmaAffx.8298.1 /CNT=5 /FEA=EST /TIER=ConsEnd /STK=0 /NOTE=sequence(s) not in UniGene /REP_ORG=G. max
Gma.7698.1.S1_at	0.821258			gb:BF597989 /DB_XREF=gi:11690260 /DB_XREF=sv02b03.y1 /CLONE=GENOME SYSTEMS CLONE ID: Gm-c1056-462 /TID=Gma.7698.1 /CNT=3 /FEA=EST /TIER=ConsEnd /STK=0 /UG=Gma.7698 /UG_TITLE=Glycine max transcribed sequences /REP_ORG=G. max
GmaAffx.35948.1.A1_at	0.821256			gb:BG042249 /DB_XREF=gi:12488726 /DB_XREF=su93e09.y1 /CLONE=GENOME SYSTEMS CLONE ID: Gm-c1055-2154 /TID=GmaAffx.35948.1 /CNT=2 /FEA=EST /TIER=ConsEnd /STK=1 /NOTE=sequence(s) not in UniGene /REP_ORG=G. max
GmaAffx.70109.1.S1_at	0.821227			gb:BG551557 /DB_XREF=gi:13563337 /DB_XREF=sad39g07.y1 /CLONE=GENOME SYSTEMS CLONE ID: Gm-c1075-326 /TID=GmaAffx.70109.1 /CNT=5 /FEA=EST /TIER=ConsEnd /STK=0 /NOTE=sequence(s) not in UniGene /REP_ORG=G. max
GmaAffx.50851.1.S1_at	0.821009			gb:CA802065 /DB_XREF=gi:26059151 /DB_XREF=sau29e12.y1 /CLONE=SOYBEAN CLONE ID: Gm-c1071-2519 /TID=GmaAffx.50851.1 /CNT=1 /FEA=EST /TIER=ConsEnd /STK=0 /NOTE=sequence(s) not in UniGene /REP_ORG=G. max
GmaAffx.46248.1.S1_at	0.820992			gb:BM269748 /DB_XREF=gi:17962994 /DB_XREF=sak19g04.y1 /CLONE=SOYBEAN CLONE ID: Gm-c1075-3751 /TID=GmaAffx.46248.1 /CNT=1 /FEA=EST /TIER=ConsEnd /STK=0 /NOTE=sequence(s) not in UniGene /REP_ORG=G. max
Gma.8547.1.S1_at	0.820883			gb:CD410865 /DB_XREF=gi:31468837 /DB_XREF=Gm_ck39218 /TID=Gma.8547.1 /CNT=3 /FEA=EST /TIER=ConsEnd /STK=1 /UG=Gma.8547 /UG_TITLE=Glycine max transcribed sequence with moderate similarity to protein ref:NP_193925.1 (A.thaliana) calcium-dependent protein kinase - like protein (Arabidopsis thaliana) /REP_ORG=G. max
GmaAffx.62534.1.S1_at	0.820794			gb:BE022927 /DB_XREF=gi:8285368 /DB_XREF=sm89d03.y1 /CLONE=GENOME SYSTEMS CLONE ID: Gm-c1015-7230 /TID=GmaAffx.62534.1 /CNT=1 /FEA=EST /TIER=ConsEnd /STK=0 /NOTE=sequence(s) not in UniGene /REP_ORG=G. max
GmaAffx.15365.1.S1_at	0.820568			gb:BQ299294 /DB_XREF=gi:20814816 /DB_XREF=sao45f03.y1 /CLONE=SOYBEAN CLONE ID: Gm-c1054-7181 /TID=GmaAffx.15365.1 /CNT=19 /FEA=EST /TIER=ConsEnd /STK=0 /NOTE=sequence(s) not in UniGene /REP_ORG=G. max
GmaAffx.66034.1.S1_at	0.820418			gb:AW351123 /DB_XREF=gi:6848833 /DB_XREF=GM210011A10C8 /CLONE=Gm-r1021-3951 /TID=GmaAffx.66034.1 /CNT=2 /FEA=EST /TIER=ConsEnd /STK=1 /NOTE=sequence(s) not in UniGene /REP_ORG=G. max
Gma.10892.4.S1_s_at	0.820264			gb:CD403449 /DB_XREF=gi:31461421 /DB_XREF=Gm_ck26216 /TID=Gma.10892.4 /CNT=56 /FEA=EST /TIER=Stack /STK=6 /UG=Gma.10892 /UG_TITLE=Glycine max transcribed sequence with strong similarity to protein pir:T49153 (A.thaliana) T49153 ribosomal protein L11-like - Arabidopsis thaliana /REP_ORG=G. max
GmaAffx.51655.1.A1_at	0.820152			gb:BU545152 /DB_XREF=gi:22928013 /DB_XREF=GM880004A20D05 /CLONE=Gm-r1088-1306 /TID=GmaAffx.51655.1 /CNT=1 /FEA=EST /TIER=ConsEnd /STK=1 /NOTE=sequence(s) not in UniGene /REP_ORG=G. max
GmaAffx.12369.1.A1_at	0.81982			gb:CD412820 /DB_XREF=gi:31470792 /DB_XREF=Gm_ck44008 /TID=GmaAffx.12369.1 /CNT=3 /FEA=EST /TIER=ConsEnd /STK=1 /NOTE=sequence(s) not in UniGene /REP_ORG=G. max
Gma.5944.1.S1_at	0.819818			gb:BQ610494 /DB_XREF=gi:21595480 /DB_XREF=sap42f03.y1 /CLONE=SOYBEAN CLONE ID: Gm-c1087-3341 /TID=Gma.5944.1 /CNT=1 /FEA=EST /TIER=ConsEnd /STK=0 /UG=Gma.5944 /UG_TITLE=Glycine max transcribed sequence with weak similarity to protein pir:T49121 (A.thaliana) T49121 receptor like protein - Arabidopsis thaliana (fragment) /REP_ORG=G. max
GmaAffx.26813.1.A1_at	0.819811			gb:AW311155 /DB_XREF=gi:6726801 /DB_XREF=sg33g04.y1 /CLONE=GENOME SYSTEMS CLONE ID: Gm-c1025-175 /TID=GmaAffx.26813.1 /CNT=2 /FEA=EST /TIER=ConsEnd /STK=0 /NOTE=sequence(s) not in UniGene /REP_ORG=G. max
Gma.12806.1.S1_at	0.819779			gb:CD390893 /DB_XREF=gi:31305690 /DB_XREF=Gm_ck0292 /TID=Gma.12806.1 /CNT=2 /FEA=EST /TIER=ConsEnd /STK=0 /UG=Gma.12806 /UG_TITLE=Glycine max transcribed sequence with weak similarity to protein pir:T46107 (A.thaliana) T46107 hypothetical protein T25B15.140 - Arabidopsis thaliana /REP_ORG=G. max
GmaAffx.20021.1.S1_at	0.819561			gb:AW507733 /DB_XREF=gi:7145811 /DB_XREF=si44e01.y1 /CLONE=GENOME SYSTEMS CLONE ID: Gm-r1030-1777 /TID=GmaAffx.20021.1 /CNT=2 /FEA=EST /TIER=ConsEnd /STK=0 /NOTE=sequence(s) not in UniGene /REP_ORG=G. max
Gma.2716.1.S1_at	0.819524			gb:AW348409 /DB_XREF=gi:6846119 /DB_XREF=GM210002A13H1 /CLONE=Gm-r1021-721 /TID=Gma.2716.1 /CNT=6 /FEA=EST /TIER=ConsEnd /STK=2 /UG=Gma.2716 /UG_TITLE=Glycine max transcribed sequence with weak similarity to protein ref:NP_176372.1 (A.thaliana) hypothetical protein (Arabidopsis thaliana) /REP_ORG=G. max
GmaAffx.73434.1.S1_at	0.819282			gb:BI974247 /DB_XREF=gi:16348652 /DB_XREF=sai98d03.y1 /CLONE=GENOME SYSTEMS CLONE ID: Gm-c1065-8982 /TID=GmaAffx.73434.1 /CNT=1 /FEA=EST /TIER=ConsEnd /STK=0 /NOTE=sequence(s) not in UniGene /REP_ORG=G. max
Gma.13234.1.A1_at	0.819219			gb:AW830320 /DB_XREF=gi:7924294 /DB_XREF=sm25e03.y1 /CLONE=GENOME SYSTEMS CLONE ID: Gm-c1028-4949 /TID=Gma.13234.1 /CNT=4 /FEA=EST /TIER=ConsEnd /STK=0 /UG=Gma.13234 /UG_TITLE=Glycine max transcribed sequence with moderate similarity to protein ref:NP_566068.1 (A.thaliana) expressed protein (Arabidopsis thaliana) /REP_ORG=G. max
GmaAffx.50980.1.S1_s_at	0.818865			gb:BE823095 /DB_XREF=gi:10255329 /DB_XREF=GM700020A10H7 /CLONE=Gm-r1070-8029 /TID=GmaAffx.50980.1 /CNT=3 /FEA=EST /TIER=ConsEnd /STK=1 /NOTE=sequence(s) not in UniGene /REP_ORG=G. max
GmaAffx.773.1.S1_at	0.818731			gb:CA935337 /DB_XREF=gi:27423817 /DB_XREF=sau52c07.y1 /CLONE=SOYBEAN CLONE ID: Gm-c1071-4358 /TID=GmaAffx.773.1 /CNT=6 /FEA=EST /TIER=ConsEnd /STK=0 /NOTE=sequence(s) not in UniGene /REP_ORG=G. max
GmaAffx.10578.1.S1_at	0.818718			gb:BI893470 /DB_XREF=gi:16105730 /DB_XREF=sai66e11.y1 /CLONE=GENOME SYSTEMS CLONE ID: Gm-c1068-3670 /TID=GmaAffx.10578.1 /CNT=2 /FEA=EST /TIER=ConsEnd /STK=2 /NOTE=sequence(s) not in UniGene /REP_ORG=G. max
GmaAffx.79189.1.S1_at	0.818711			gb:BF596987 /DB_XREF=gi:11689311 /DB_XREF=su94c05.y1 /CLONE=GENOME SYSTEMS CLONE ID: Gm-c1056-105 /TID=GmaAffx.79189.1 /CNT=4 /FEA=EST /TIER=ConsEnd /STK=0 /NOTE=sequence(s) not in UniGene /REP_ORG=G. max
Gma.9051.1.S1_at	0.818662			gb:BU081412 /DB_XREF=gi:22522601 /DB_XREF=sar15e12.y1 /CLONE=SOYBEAN CLONE ID: Gm-c1049-6744 /TID=Gma.9051.1 /CNT=8 /FEA=EST /TIER=ConsEnd /STK=0 /UG=Gma.9051 /UG_TITLE=Glycine max transcribed sequence with weak similarity to protein ref:NP_172334.1 (A.thaliana) hypothetical protein (Arabidopsis thaliana) /REP_ORG=G. max
Gma.16504.1.A1_at	0.818555			gb:CD404569 /DB_XREF=gi:31462541 /DB_XREF=Gm_ck27426 /TID=Gma.16504.1 /CNT=1 /FEA=EST /TIER=ConsEnd /STK=1 /UG=Gma.16504 /UG_TITLE=Glycine max transcribed sequence /REP_ORG=G. max
Gma.2972.2.S1_at	0.818521			gb:BM522991 /DB_XREF=gi:18717746 /DB_XREF=sam77c10.y2 /CLONE=SOYBEAN CLONE ID: Gm-c1087-115 /TID=Gma.2972.2 /CNT=4 /FEA=EST /TIER=ConsEnd /STK=0 /UG=Gma.2972 /UG_TITLE=Glycine max transcribed sequence with moderate similarity to protein ref:NP_177361.1 (A.thaliana) cytosolic factor, putative (Arabidopsis thaliana) /REP_ORG=G. max
GmaAffx.89126.1.S1_x_at	0.81852			gb:CK605598 /DB_XREF=gi:41145387 /DB_XREF=gmrhRww6-01_G10_T7 /TID=GmaAffx.89126.1 /CNT=2 /FEA=EST /TIER=ConsEnd /STK=0 /NOTE=sequence(s) not in UniGene /REP_ORG=G. max
GmaAffx.19777.1.A1_at	0.818418			gb:BU547040 /DB_XREF=gi:22929901 /DB_XREF=GM880011B20H10 /CLONE=Gm-r1088-4220 /TID=GmaAffx.19777.1 /CNT=1 /FEA=EST /TIER=ConsEnd /STK=1 /NOTE=sequence(s) not in UniGene /REP_ORG=G. max
Gma.14120.1.S1_at	0.818304			gb:CD415947 /DB_XREF=gi:31473919 /DB_XREF=Gm_ck6182 /TID=Gma.14120.1 /CNT=2 /FEA=EST /TIER=ConsEnd /STK=1 /UG=Gma.14120 /UG_TITLE=Glycine max transcribed sequence with weak similarity to protein ref:NP_199513.1 (A.thaliana) putative protein (Arabidopsis thaliana) /REP_ORG=G. max
Gma.4169.1.S1_at	0.818231			gb:BQ473559 /DB_XREF=gi:21285688 /DB_XREF=sap14e08.y1 /CLONE=SOYBEAN CLONE ID: Gm-c1082-2535 /TID=Gma.4169.1 /CNT=2 /FEA=EST /TIER=ConsEnd /STK=0 /UG=Gma.4169 /UG_TITLE=Glycine max transcribed sequence with moderate similarity to protein ref:NP_195680.1 (A.thaliana) putative protein (Arabidopsis thaliana) /REP_ORG=G. max
Gma.11999.1.S1_at	0.818138			gb:CD407759 /DB_XREF=gi:31465731 /DB_XREF=Gm_ck33168 /TID=Gma.11999.1 /CNT=16 /FEA=EST /TIER=ConsEnd /STK=2 /UG=Gma.11999 /UG_TITLE=Glycine max transcribed sequence with moderate similarity to protein pir:T06684 (A.thaliana) T06684 hypothetical protein T17F15.140 - Arabidopsis thaliana /REP_ORG=G. max
GmaAffx.67782.1.S1_at	0.818082			gb:BF598292 /DB_XREF=gi:11690616 /DB_XREF=sv15g11.y1 /CLONE=GENOME SYSTEMS CLONE ID: Gm-c1056-2229 /TID=GmaAffx.67782.1 /CNT=2 /FEA=EST /TIER=ConsEnd /STK=0 /NOTE=sequence(s) not in UniGene /REP_ORG=G. max
Gma.13471.1.A1_at	0.817871			gb:CD398574 /DB_XREF=gi:31456546 /DB_XREF=Gm_ck19862 /TID=Gma.13471.1 /CNT=1 /FEA=EST /TIER=ConsEnd /STK=1 /UG=Gma.13471 /UG_TITLE=Glycine max transcribed sequence with weak similarity to protein ref:NP_187965.1 (A.thaliana) glucan endo-1,3-beta-glucosidase precursor, putative (Arabidopsis thaliana) /REP_ORG=G. max
GmaAffx.34975.1.S1_at	0.817684			gb:BU547817 /DB_XREF=gi:22930678 /DB_XREF=GM880012B10E07 /CLONE=Gm-r1088-4453 /TID=GmaAffx.34975.1 /CNT=6 /FEA=EST /TIER=ConsEnd /STK=1 /NOTE=sequence(s) not in UniGene /REP_ORG=G. max
Gma.5209.1.A1_at	0.817414			gb:BI971445 /DB_XREF=gi:16345850 /DB_XREF=GM830013B10C06 /CLONE=Gm-r1083-4739 /TID=Gma.5209.1 /CNT=3 /FEA=EST /TIER=ConsEnd /STK=1 /UG=Gma.5209 /UG_TITLE=Glycine max transcribed sequence with weak similarity to protein pir:T04260 (A.thaliana) T04260 hypothetical protein F20B18.160 - Arabidopsis thaliana /REP_ORG=G. max
GmaAffx.91055.1.S1_at	0.817282			gb:CF806780 /DB_XREF=gi:37995191 /DB_XREF=psHB015xP01f /CLONE=sHB015P01 /TID=GmaAffx.91055.1 /CNT=1 /FEA=EST /TIER=ConsEnd /STK=0 /NOTE=sequence(s) not in UniGene /REP_ORG=G. max
Gma.12056.1.S1_at	0.816814			gb:BG653523 /DB_XREF=gi:13790932 /DB_XREF=sad58d07.y1 /CLONE=GENOME SYSTEMS CLONE ID: Gm-c1075-2101 /TID=Gma.12056.1 /CNT=1 /FEA=EST /TIER=ConsEnd /STK=0 /UG=Gma.12056 /UG_TITLE=Glycine max transcribed sequence with strong similarity to protein sp:P00722 (E. coli) BGAL_ECOLI Beta-galactosidase (Lactase) /REP_ORG=G. max
Gma.1600.1.S1_at	0.816682			gb:CD408982 /DB_XREF=gi:31466954 /DB_XREF=Gm_ck35713 /TID=Gma.1600.1 /CNT=2 /FEA=EST /TIER=ConsEnd /STK=1 /UG=Gma.1600 /UG_TITLE=Glycine max transcribed sequence with weak similarity to protein ref:NP_565144.1 (A.thaliana) expressed protein (Arabidopsis thaliana) /REP_ORG=G. max
GmaAffx.38311.1.S1_at	0.816598			gb:CA802818 /DB_XREF=gi:26059904 /DB_XREF=sau42f10.y1 /CLONE=SOYBEAN CLONE ID: Gm-c1071-3716 /TID=GmaAffx.38311.1 /CNT=1 /FEA=EST /TIER=ConsEnd /STK=0 /NOTE=sequence(s) not in UniGene /REP_ORG=G. max
Gma.4745.1.S1_at	0.816592			gb:BG046848 /DB_XREF=gi:12496009 /DB_XREF=saa62f01.y1 /CLONE=GENOME SYSTEMS CLONE ID: Gm-c1060-1394 /TID=Gma.4745.1 /CNT=9 /FEA=EST /TIER=ConsEnd /STK=0 /UG=Gma.4745 /UG_TITLE=Glycine max transcribed sequence with weak similarity to protein ref:NP_565980.1 (A.thaliana) expressed protein (Arabidopsis thaliana) /REP_ORG=G. max
GmaAffx.51472.1.S1_at	0.816222			gb:BE822103 /DB_XREF=gi:10254337 /DB_XREF=GM700016B10A2 /CLONE=Gm-r1070-6171 /TID=GmaAffx.51472.1 /CNT=3 /FEA=EST /TIER=ConsEnd /STK=1 /NOTE=sequence(s) not in UniGene /REP_ORG=G. max
GmaAffx.19788.1.A1_at	0.816124			gb:BU547427 /DB_XREF=gi:22930288 /DB_XREF=GM880012A20B12 /CLONE=Gm-r1088-4296 /TID=GmaAffx.19788.1 /CNT=1 /FEA=EST /TIER=ConsEnd /STK=1 /NOTE=sequence(s) not in UniGene /REP_ORG=G. max
GmaAffx.50999.1.S1_at	0.815808			gb:AW509187 /DB_XREF=gi:7147265 /DB_XREF=sh92c08.y1 /CLONE=GENOME SYSTEMS CLONE ID: Gm-c1016-7623 /TID=GmaAffx.50999.1 /CNT=3 /FEA=EST /TIER=ConsEnd /STK=0 /NOTE=sequence(s) not in UniGene /REP_ORG=G. max
GmaAffx.90731.1.A1_s_at	0.81561			gb:CF806456 /DB_XREF=gi:37994867 /DB_XREF=psHB011xN08f /CLONE=sHB011N08 /TID=GmaAffx.90731.1 /CNT=1 /FEA=EST /TIER=ConsEnd /STK=0 /NOTE=sequence(s) not in UniGene /REP_ORG=G. max
GmaAffx.86607.1.S1_at	0.815424			gb:BE824381 /DB_XREF=gi:10256615 /DB_XREF=GM700023B10H6 /CLONE=Gm-r1070-9203 /TID=GmaAffx.86607.1 /CNT=10 /FEA=EST /TIER=ConsEnd /STK=1 /NOTE=sequence(s) not in UniGene /REP_ORG=G. max
GmaAffx.81502.2.S1_at	0.815414			gb:BG041291 /DB_XREF=gi:12487180 /DB_XREF=sv32c11.y1 /CLONE=GENOME SYSTEMS CLONE ID: Gm-c1057-1270 /TID=GmaAffx.81502.2 /CNT=2 /FEA=EST /TIER=ConsEnd /STK=0 /NOTE=sequence(s) not in UniGene /REP_ORG=G. max
Gma.5979.1.S1_at	0.815407			gb:BQ610756 /DB_XREF=gi:21600425 /DB_XREF=sap50d06.y1 /CLONE=SOYBEAN CLONE ID: Gm-c1087-4019 /TID=Gma.5979.1 /CNT=2 /FEA=EST /TIER=ConsEnd /STK=0 /UG=Gma.5979 /UG_TITLE=Glycine max transcribed sequence with weak similarity to protein ref:NP_568489.1 (A.thaliana) putative protein (Arabidopsis thaliana) /REP_ORG=G. max
Gma.2843.1.S1_at	0.815277			gb:CD398273 /DB_XREF=gi:31456245 /DB_XREF=Gm_ck19475 /TID=Gma.2843.1 /CNT=4 /FEA=EST /TIER=ConsEnd /STK=1 /UG=Gma.2843 /UG_TITLE=Glycine max transcribed sequences /REP_ORG=G. max
Gma.10588.3.S1_at	0.815276			gb:BE804922 /DB_XREF=gi:10236104 /DB_XREF=ss35g10.y1 /CLONE=GENOME SYSTEMS CLONE ID: Gm-c1061-763 /TID=Gma.10588.3 /CNT=3 /FEA=EST /TIER=ConsEnd /STK=0 /UG=Gma.10588 /UG_TITLE=Glycine max transcribed sequence with weak similarity to protein ref:NP_569021.1 (A.thaliana) expressed protein (Arabidopsis thaliana) /REP_ORG=G. max
GmaAffx.67608.1.S1_at	0.81517			gb:BF066275 /DB_XREF=gi:10842915 /DB_XREF=st28f01.y1 /CLONE=GENOME SYSTEMS CLONE ID: Gm-c1067-266 /TID=GmaAffx.67608.1 /CNT=2 /FEA=EST /TIER=ConsEnd /STK=1 /NOTE=sequence(s) not in UniGene /REP_ORG=G. max
GmaAffx.47066.2.S1_at	0.814977			gb:BU544118 /DB_XREF=gi:22926979 /DB_XREF=GM880001A10H04 /CLONE=Gm-r1088-343 /TID=GmaAffx.47066.2 /CNT=1 /FEA=EST /TIER=ConsEnd /STK=1 /NOTE=sequence(s) not in UniGene /REP_ORG=G. max
Gma.862.1.A1_at	0.814845			gb:BE822366 /DB_XREF=gi:10254600 /DB_XREF=GM700017A20C2 /CLONE=Gm-r1070-6628 /TID=Gma.862.1 /CNT=4 /FEA=EST /TIER=ConsEnd /STK=1 /UG=Gma.862 /UG_TITLE=Glycine max transcribed sequence with moderate similarity to protein ref:NP_172659.1 (A.thaliana) putative DNA-binding protein (Arabidopsis thaliana) /REP_ORG=G. max
Gma.4376.1.A1_at	0.814816			gb:BQ080842 /DB_XREF=gi:19936386 /DB_XREF=san10h10.y1 /CLONE=SOYBEAN CLONE ID: Gm-c1084-3811 /TID=Gma.4376.1 /CNT=2 /FEA=EST /TIER=ConsEnd /STK=0 /UG=Gma.4376 /UG_TITLE=Glycine max transcribed sequence with weak similarity to protein ref:NP_195540.1 (A.thaliana) putative protein (Arabidopsis thaliana) /REP_ORG=G. max
Gma.2208.1.S1_at	0.81475			gb:BU549268 /DB_XREF=gi:22932129 /DB_XREF=GM880016A20H05 /CLONE=Gm-r1088-6106 /TID=Gma.2208.1 /CNT=15 /FEA=EST /TIER=ConsEnd /STK=1 /UG=Gma.2208 /UG_TITLE=Glycine max transcribed sequence with moderate similarity to protein ref:NP_177743.1 (A.thaliana) pectinesterase, putative (Arabidopsis thaliana) /REP_ORG=G. max
Gma.3000.2.S1_a_at	0.814568			gb:BM270844 /DB_XREF=gi:17964104 /DB_XREF=sak18c05.y1 /CLONE=SOYBEAN CLONE ID: Gm-c1075-3202 /TID=Gma.3000.2 /CNT=2 /FEA=EST /TIER=ConsEnd /STK=0 /UG=Gma.3000 /UG_TITLE=Glycine max transcribed sequences /REP_ORG=G. max
GmaAffx.1184.1.S1_s_at	0.814549			gb:BI470180 /DB_XREF=gi:15286289 /DB_XREF=sah88g10.y1 /CLONE=GENOME SYSTEMS CLONE ID: Gm-c1050-3379 /TID=GmaAffx.1184.1 /CNT=1 /FEA=EST /TIER=ConsEnd /STK=0 /NOTE=sequence(s) not in UniGene /REP_ORG=G. max
Gma.17820.1.A1_at	0.814459			gb:BU550498 /DB_XREF=gi:22933359 /DB_XREF=GM880020A20H11 /CLONE=Gm-r1088-7654 /TID=Gma.17820.1 /CNT=2 /FEA=EST /TIER=ConsEnd /STK=1 /UG=Gma.17820 /UG_TITLE=Glycine max transcribed sequences /REP_ORG=G. max
GmaAffx.71966.1.A1_at	0.814454			gb:BE658194 /DB_XREF=gi:9984142 /DB_XREF=GM700005A20G12 /CLONE=Gm-r1070-1848 /TID=GmaAffx.71966.1 /CNT=1 /FEA=EST /TIER=ConsEnd /STK=1 /NOTE=sequence(s) not in UniGene /REP_ORG=G. max
GmaAffx.84342.2.S1_at	0.814107			gb:CA802789 /DB_XREF=gi:26059875 /DB_XREF=sau42b08.y1 /CLONE=SOYBEAN CLONE ID: Gm-c1071-3520 /TID=GmaAffx.84342.2 /CNT=9 /FEA=EST /TIER=ConsEnd /STK=1 /NOTE=sequence(s) not in UniGene /REP_ORG=G. max
Gma.2849.1.S1_at	0.813875			gb:CD418012 /DB_XREF=gi:31475984 /DB_XREF=Gm_ck8914 /TID=Gma.2849.1 /CNT=15 /FEA=EST /TIER=ConsEnd /STK=1 /UG=Gma.2849 /UG_TITLE=Glycine max transcribed sequence with weak similarity to protein ref:NP_200037.1 (A.thaliana) progesterone-binding protein-like (Arabidopsis thaliana) /REP_ORG=G. max
GmaAffx.32459.1.S1_at	0.813788			gb:BM092492 /DB_XREF=gi:17021458 /DB_XREF=sah14d09.y3 /CLONE=GENOME SYSTEMS CLONE ID: Gm-c1086-1337 /TID=GmaAffx.32459.1 /CNT=1 /FEA=EST /TIER=ConsEnd /STK=0 /NOTE=sequence(s) not in UniGene /REP_ORG=G. max
Gma.16417.1.S1_at	0.813716			gb:BE822822 /DB_XREF=gi:10255056 /DB_XREF=GM700019A10A7 /CLONE=Gm-r1070-7309 /TID=Gma.16417.1 /CNT=4 /FEA=EST /TIER=ConsEnd /STK=1 /UG=Gma.16417 /UG_TITLE=Glycine max transcribed sequence with moderate similarity to protein pir:T45701 (A.thaliana) T45701 dTDP-glucose 4-6-dehydratases-like protein - Arabidopsis thaliana /REP_ORG=G. max
Gma.17385.1.S1_at	0.813514			gb:BG362916 /DB_XREF=gi:13252022 /DB_XREF=sac14a02.y1 /CLONE=GENOME SYSTEMS CLONE ID: Gm-c1040-4252 /TID=Gma.17385.1 /CNT=1 /FEA=EST /TIER=ConsEnd /STK=0 /UG=Gma.17385 /UG_TITLE=Glycine max transcribed sequence /REP_ORG=G. max
GmaAffx.19771.1.A1_at	0.813253			gb:BU546482 /DB_XREF=gi:22929343 /DB_XREF=GM880008B10B07 /CLONE=Gm-r1088-2773 /TID=GmaAffx.19771.1 /CNT=1 /FEA=EST /TIER=ConsEnd /STK=1 /NOTE=sequence(s) not in UniGene /REP_ORG=G. max
GmaAffx.1329.1.S1_at	0.813223			gb:CD395633 /DB_XREF=gi:31310430 /DB_XREF=Gm_ck15674 /TID=GmaAffx.1329.1 /CNT=16 /FEA=EST /TIER=ConsEnd /STK=2 /NOTE=sequence(s) not in UniGene /REP_ORG=G. max
GmaAffx.92864.1.A1_s_at	0.813139			gb:CF808589 /DB_XREF=gi:37997000 /DB_XREF=psHB037xH03f /CLONE=sHB037H03 /TID=GmaAffx.92864.1 /CNT=1 /FEA=EST /TIER=ConsEnd /STK=0 /NOTE=sequence(s) not in UniGene /REP_ORG=G. max
GmaAffx.22168.1.S1_at	0.813116			gb:BE824151 /DB_XREF=gi:10256385 /DB_XREF=GM700022B10H10 /CLONE=Gm-r1070-8827 /TID=GmaAffx.22168.1 /CNT=2 /FEA=EST /TIER=ConsEnd /STK=1 /NOTE=sequence(s) not in UniGene /REP_ORG=G. max
GmaAffx.7258.1.S1_s_at	0.812947			gb:AW398009 /DB_XREF=gi:6916479 /DB_XREF=sg71b04.y1 /CLONE=GENOME SYSTEMS CLONE ID: Gm-c1007-1832 /TID=GmaAffx.7258.1 /CNT=2 /FEA=EST /TIER=ConsEnd /STK=1 /NOTE=sequence(s) not in UniGene /REP_ORG=G. max
GmaAffx.37070.1.A1_at	0.812807			gb:BU547533 /DB_XREF=gi:22930394 /DB_XREF=GM880012A20B03 /CLONE=Gm-r1088-4278 /TID=GmaAffx.37070.1 /CNT=1 /FEA=EST /TIER=ConsEnd /STK=1 /NOTE=sequence(s) not in UniGene /REP_ORG=G. max
Gma.5275.1.S1_at	0.812729			gb:BE823805 /DB_XREF=gi:10256039 /DB_XREF=GM700022A10H4 /CLONE=Gm-r1070-8791 /TID=Gma.5275.1 /CNT=7 /FEA=EST /TIER=ConsEnd /STK=1 /UG=Gma.5275 /UG_TITLE=Glycine max transcribed sequence with weak similarity to protein ref:NP_198864.1 (A.thaliana) nuclear pore protein -like (Arabidopsis thaliana) /REP_ORG=G. max
Gma.8380.1.S1_at	0.812666			gb:CD395272 /DB_XREF=gi:31310069 /DB_XREF=Gm_ck15262 /TID=Gma.8380.1 /CNT=10 /FEA=EST /TIER=ConsEnd /STK=1 /UG=Gma.8380 /UG_TITLE=Glycine max transcribed sequence with weak similarity to protein pir:T48401 (A.thaliana) T48401 histone deacetylase-like protein - Arabidopsis thaliana /REP_ORG=G. max
Gma.16160.1.A1_at	0.812589			gb:CD409581 /DB_XREF=gi:31467553 /DB_XREF=Gm_ck36680 /TID=Gma.16160.1 /CNT=3 /FEA=EST /TIER=ConsEnd /STK=1 /UG=Gma.16160 /UG_TITLE=Glycine max transcribed sequences /REP_ORG=G. max
GmaAffx.40997.1.S1_at	0.812464			gb:AW100769 /DB_XREF=gi:6071382 /DB_XREF=sd61a01.y1 /CLONE=GENOME SYSTEMS CLONE ID: Gm-c1008-769 /TID=GmaAffx.40997.1 /CNT=2 /FEA=EST /TIER=ConsEnd /STK=1 /NOTE=sequence(s) not in UniGene /REP_ORG=G. max
Gma.10015.1.S1_at	0.812446			gb:BI469759 /DB_XREF=gi:15285868 /DB_XREF=saf43a05.y3 /CLONE=GENOME SYSTEMS CLONE ID: Gm-c1077-1162 /TID=Gma.10015.1 /CNT=6 /FEA=EST /TIER=ConsEnd /STK=1 /UG=Gma.10015 /UG_TITLE=Glycine max transcribed sequences /REP_ORG=G. max
Gma.17218.1.S1_at	0.81235			gb:AW317162 /DB_XREF=gi:6746644 /DB_XREF=sf38b01.x1 /CLONE=GENOME SYSTEMS CLONE ID: Gm-c1028-2210 /TID=Gma.17218.1 /CNT=7 /FEA=EST /TIER=ConsEnd /STK=1 /UG=Gma.17218 /UG_TITLE=Glycine max transcribed sequence with moderate similarity to protein ref:NP_566418.1 (A.thaliana) expressed protein (Arabidopsis thaliana) /REP_ORG=G. max
Gma.4879.1.S1_at	0.812341			gb:BI969547 /DB_XREF=gi:16343952 /DB_XREF=GM830008A22H01 /CLONE=Gm-r1083-3026 /TID=Gma.4879.1 /CNT=5 /FEA=EST /TIER=ConsEnd /STK=2 /UG=Gma.4879 /UG_TITLE=Glycine max transcribed sequence with moderate similarity to protein ref:NP_175672.1 (A.thaliana) unknown protein (Arabidopsis thaliana) /REP_ORG=G. max
GmaAffx.64575.1.S1_at	0.812149			gb:BU084811 /DB_XREF=gi:22526000 /DB_XREF=sar29d04.y1 /CLONE=SOYBEAN CLONE ID: Gm-c1049-7856 /TID=GmaAffx.64575.1 /CNT=2 /FEA=EST /TIER=ConsEnd /STK=0 /NOTE=sequence(s) not in UniGene /REP_ORG=G. max
Gma.16381.1.S1_at	0.812128			gb:CD405024 /DB_XREF=gi:31462996 /DB_XREF=Gm_ck28277 /TID=Gma.16381.1 /CNT=9 /FEA=EST /TIER=ConsEnd /STK=1 /UG=Gma.16381 /UG_TITLE=Glycine max transcribed sequence with moderate similarity to protein ref:NP_181057.1 (A.thaliana) glycine decarboxylase complex H-protein (Arabidopsis thaliana) /REP_ORG=G. max
Gma.4807.1.A1_at	0.812006			gb:AW310478 /DB_XREF=gi:6726079 /DB_XREF=sf36f10.x1 /CLONE=GENOME SYSTEMS CLONE ID: Gm-c1028-2084 /TID=Gma.4807.1 /CNT=4 /FEA=EST /TIER=ConsEnd /STK=1 /UG=Gma.4807 /UG_TITLE=Glycine max transcribed sequence with weak similarity to protein ref:NP_179557.1 (A.thaliana) putative arginine N-methyltransferase (Arabidopsis thaliana) /REP_ORG=G. max
GmaAffx.16550.2.S1_at	0.811891			gb:AW472564 /DB_XREF=gi:7042670 /DB_XREF=si26h01.y1 /CLONE=GENOME SYSTEMS CLONE ID: Gm-r1030-74 /TID=GmaAffx.16550.2 /CNT=1 /FEA=EST /TIER=ConsEnd /STK=0 /NOTE=sequence(s) not in UniGene /REP_ORG=G. max
GmaAffx.22117.1.S1_at	0.811691			gb:AW396134 /DB_XREF=gi:6914604 /DB_XREF=sh25c06.y1 /CLONE=GENOME SYSTEMS CLONE ID: Gm-c1016-5795 /TID=GmaAffx.22117.1 /CNT=2 /FEA=EST /TIER=ConsEnd /STK=0 /NOTE=sequence(s) not in UniGene /REP_ORG=G. max
GmaAffx.75863.1.S1_at	0.811589			gb:AW596998 /DB_XREF=gi:7284406 /DB_XREF=sj65g08.y1 /CLONE=GENOME SYSTEMS CLONE ID: Gm-c1033-2199 /TID=GmaAffx.75863.1 /CNT=2 /FEA=EST /TIER=ConsEnd /STK=0 /NOTE=sequence(s) not in UniGene /REP_ORG=G. max
Gma.16400.2.S1_s_at	0.811525			gb:BM523380 /DB_XREF=gi:18722058 /DB_XREF=sam82h05.y2 /CLONE=SOYBEAN CLONE ID: Gm-c1087-730 /TID=Gma.16400.2 /CNT=3 /FEA=EST /TIER=ConsEnd /STK=0 /UG=Gma.16400 /UG_TITLE=Glycine max transcribed sequence with moderate similarity to protein ref:NP_187372.1 (A.thaliana) putative glucan synthase (Arabidopsis thaliana) /REP_ORG=G. max
Gma.3437.1.S1_at	0.811295			gb:BE022473 /DB_XREF=gi:8284914 /DB_XREF=sm74d05.y1 /CLONE=GENOME SYSTEMS CLONE ID: Gm-c1015-5794 /TID=Gma.3437.1 /CNT=18 /FEA=EST /TIER=ConsEnd /STK=0 /UG=Gma.3437 /UG_TITLE=Glycine max transcribed sequence with weak similarity to protein ref:NP_568873.1 (A.thaliana) ubiquitin-specific protease 23 (UBP23), putative (Arabidopsis thaliana) /REP_ORG=G. max
GmaAffx.53667.1.S1_at	0.811294			gb:BE609072 /DB_XREF=gi:9900104 /DB_XREF=so01f01.y1 /CLONE=GENOME SYSTEMS CLONE ID: Gm-c1035-2066 /TID=GmaAffx.53667.1 /CNT=1 /FEA=EST /TIER=ConsEnd /STK=0 /NOTE=sequence(s) not in UniGene /REP_ORG=G. max
GmaAffx.39202.1.S1_at	0.811017			gb:AW395777 /DB_XREF=gi:6914247 /DB_XREF=sg75c02.y1 /CLONE=GENOME SYSTEMS CLONE ID: Gm-c1007-2235 /TID=GmaAffx.39202.1 /CNT=3 /FEA=EST /TIER=ConsEnd /STK=1 /NOTE=sequence(s) not in UniGene /REP_ORG=G. max
GmaAffx.36294.1.S1_s_at	0.810924			gb:BG652547 /DB_XREF=gi:13789956 /DB_XREF=sad68f03.y1 /CLONE=GENOME SYSTEMS CLONE ID: Gm-c1051-5621 /TID=GmaAffx.36294.1 /CNT=1 /FEA=EST /TIER=ConsEnd /STK=0 /NOTE=sequence(s) not in UniGene /REP_ORG=G. max
GmaAffx.4480.1.S1_at	0.810902			gb:BU549402 /DB_XREF=gi:22932263 /DB_XREF=GM880016A20G03 /CLONE=Gm-r1088-6054 /TID=GmaAffx.4480.1 /CNT=3 /FEA=EST /TIER=ConsEnd /STK=1 /NOTE=sequence(s) not in UniGene /REP_ORG=G. max
GmaAffx.43691.1.A1_at	0.810882			gb:BE822528 /DB_XREF=gi:10254762 /DB_XREF=GM700017B20B12 /CLONE=Gm-r1070-6624 /TID=GmaAffx.43691.1 /CNT=2 /FEA=EST /TIER=ConsEnd /STK=1 /NOTE=sequence(s) not in UniGene /REP_ORG=G. max
Gma.664.1.S1_at	0.810876			gb:BU083839 /DB_XREF=gi:22525028 /DB_XREF=sar31f03.y1 /CLONE=SOYBEAN CLONE ID: Gm-c1049-8310 /TID=Gma.664.1 /CNT=1 /FEA=EST /TIER=ConsEnd /STK=0 /UG=Gma.664 /UG_TITLE=Glycine max transcribed sequence with weak similarity to protein pir:T47610 (A.thaliana) T47610 hypothetical protein T14E10.80 - Arabidopsis thaliana /REP_ORG=G. max
Gma.2204.1.S1_at	0.810554			gb:BE819998 /DB_XREF=gi:14196126 /DB_XREF=GM700004A21A7 /CLONE=Gm-r1070-1166 /TID=Gma.2204.1 /CNT=6 /FEA=EST /TIER=ConsEnd /STK=1 /UG=Gma.2204 /UG_TITLE=Glycine max transcribed sequence with weak similarity to protein ref:NP_568012.1 (A.thaliana) expressed protein (Arabidopsis thaliana) /REP_ORG=G. max
Gma.7720.1.A1_at	0.810414			gb:BG362682 /DB_XREF=gi:13251779 /DB_XREF=sac07c12.y1 /CLONE=GENOME SYSTEMS CLONE ID: Gm-c1040-3959 /TID=Gma.7720.1 /CNT=2 /FEA=EST /TIER=ConsEnd /STK=0 /UG=Gma.7720 /UG_TITLE=Glycine max transcribed sequence with weak similarity to protein pir:T48262 (A.thaliana) T48262 hypothetical protein T1E22.170 - Arabidopsis thaliana /REP_ORG=G. max
GmaAffx.6550.1.A1_at	0.810337			gb:CD398720 /DB_XREF=gi:31456692 /DB_XREF=Gm_ck20054 /TID=GmaAffx.6550.1 /CNT=1 /FEA=EST /TIER=ConsEnd /STK=1 /NOTE=sequence(s) not in UniGene /REP_ORG=G. max
Gma.13547.1.A1_at	0.810232			gb:BI971419 /DB_XREF=gi:16345824 /DB_XREF=GM830013A21G02 /CLONE=Gm-r1083-4900 /TID=Gma.13547.1 /CNT=3 /FEA=EST /TIER=ConsEnd /STK=1 /UG=Gma.13547 /UG_TITLE=Glycine max transcribed sequence with weak similarity to protein ref:NP_564233.1 (A.thaliana) expressed protein (Arabidopsis thaliana) /REP_ORG=G. max
GmaAffx.83336.1.S1_at	0.81014			gb:BE657249 /DB_XREF=gi:9983141 /DB_XREF=GM700001A20D2 /CLONE=Gm-r1070-148 /TID=GmaAffx.83336.1 /CNT=2 /FEA=EST /TIER=ConsEnd /STK=1 /NOTE=sequence(s) not in UniGene /REP_ORG=G. max
GmaAffx.44975.1.S1_at	0.809563			gb:BF324914 /DB_XREF=gi:11274572 /DB_XREF=su17h02.y1 /CLONE=GENOME SYSTEMS CLONE ID: Gm-c1066-1900 /TID=GmaAffx.44975.1 /CNT=1 /FEA=EST /TIER=ConsEnd /STK=0 /NOTE=sequence(s) not in UniGene /REP_ORG=G. max
GmaAffx.19991.1.S1_at	0.809501			gb:BU927310 /DB_XREF=gi:24136800 /DB_XREF=sas98a06.y1 /CLONE=SOYBEAN CLONE ID: Gm-c1036-11940 /TID=GmaAffx.19991.1 /CNT=1 /FEA=EST /TIER=ConsEnd /STK=0 /NOTE=sequence(s) not in UniGene /REP_ORG=G. max
GmaAffx.27360.1.S1_at	0.809444			gb:BE022806 /DB_XREF=gi:8285247 /DB_XREF=sm88f12.y1 /CLONE=GENOME SYSTEMS CLONE ID: Gm-c1015-7176 /TID=GmaAffx.27360.1 /CNT=6 /FEA=EST /TIER=ConsEnd /STK=1 /NOTE=sequence(s) not in UniGene /REP_ORG=G. max
GmaAffx.68730.1.A1_at	0.809273			gb:BI970616 /DB_XREF=gi:16345021 /DB_XREF=GM830011A11B02 /CLONE=Gm-r1083-3891 /TID=GmaAffx.68730.1 /CNT=1 /FEA=EST /TIER=ConsEnd /STK=1 /NOTE=sequence(s) not in UniGene /REP_ORG=G. max
GmaAffx.5435.1.A1_at	0.80917			gb:BU547720 /DB_XREF=gi:22930581 /DB_XREF=GM880012B10C04 /CLONE=Gm-r1088-4351 /TID=GmaAffx.5435.1 /CNT=2 /FEA=EST /TIER=ConsEnd /STK=1 /NOTE=sequence(s) not in UniGene /REP_ORG=G. max
Gma.8307.1.S1_at	0.808776			gb:BE821469 /DB_XREF=gi:10253703 /DB_XREF=GM700014A20E8 /CLONE=Gm-r1070-5584 /TID=Gma.8307.1 /CNT=11 /FEA=EST /TIER=ConsEnd /STK=1 /UG=Gma.8307 /UG_TITLE=Glycine max transcribed sequence with moderate similarity to protein ref:NP_199584.1 (A.thaliana) putative protein (Arabidopsis thaliana) /REP_ORG=G. max
GmaAffx.21925.1.S1_at	0.80856			gb:BE658046 /DB_XREF=gi:9983938 /DB_XREF=GM700004B10F3 /CLONE=Gm-r1070-1421 /TID=GmaAffx.21925.1 /CNT=5 /FEA=EST /TIER=ConsEnd /STK=1 /NOTE=sequence(s) not in UniGene /REP_ORG=G. max
Gma.952.1.A1_at	0.808325			gb:BI967610 /DB_XREF=gi:16342015 /DB_XREF=GM830002B10E08 /CLONE=Gm-r1083-615 /TID=Gma.952.1 /CNT=2 /FEA=EST /TIER=ConsEnd /STK=2 /UG=Gma.952 /UG_TITLE=Glycine max transcribed sequence with moderate similarity to protein pir:T49047 (A.thaliana) T49047 quinone reductase-like protein - Arabidopsis thaliana /REP_ORG=G. max
Gma.8752.1.S1_at	0.808288			gb:BU760595 /DB_XREF=gi:23725270 /DB_XREF=sas55f04.y1 /CLONE=SOYBEAN CLONE ID: Gm-c1023-4855 /TID=Gma.8752.1 /CNT=3 /FEA=EST /TIER=ConsEnd /STK=0 /UG=Gma.8752 /UG_TITLE=Glycine max transcribed sequence with weak similarity to protein pir:T05160 (A.thaliana) T05160 hypothetical protein F18E5.140 - Arabidopsis thaliana /REP_ORG=G. max
GmaAffx.62480.1.A1_at	0.808148			gb:BU546630 /DB_XREF=gi:22929491 /DB_XREF=GM880011A10E10 /CLONE=Gm-r1088-4051 /TID=GmaAffx.62480.1 /CNT=2 /FEA=EST /TIER=ConsEnd /STK=1 /NOTE=sequence(s) not in UniGene /REP_ORG=G. max
GmaAffx.2981.1.A1_at	0.807995			gb:BE657220 /DB_XREF=gi:9983112 /DB_XREF=GM700001A10F3 /CLONE=Gm-r1070-245 /TID=GmaAffx.2981.1 /CNT=4 /FEA=EST /TIER=ConsEnd /STK=1 /NOTE=sequence(s) not in UniGene /REP_ORG=G. max
Gma.2588.1.S1_at	0.807946			gb:CD399887 /DB_XREF=gi:31457859 /DB_XREF=Gm_ck21616 /TID=Gma.2588.1 /CNT=8 /FEA=EST /TIER=ConsEnd /STK=1 /UG=Gma.2588 /UG_TITLE=Glycine max transcribed sequence with moderate similarity to protein ref:NP_174119.1 (A.thaliana) sphingosine-1-phosphate lyase, putative (Arabidopsis thaliana) /REP_ORG=G. max
Gma.2443.1.S1_at	0.807915			gb:BQ081268 /DB_XREF=gi:19937384 /DB_XREF=san22b11.y1 /CLONE=SOYBEAN CLONE ID: Gm-c1084-4677 /TID=Gma.2443.1 /CNT=52 /FEA=EST /TIER=ConsEnd /STK=0 /UG=Gma.2443 /UG_TITLE=Glycine max transcribed sequence with moderate similarity to protein sp:Q9C7F5 (A.thaliana) NTF2_ARATH Nuclear transport factor 2 (NTF-2) /REP_ORG=G. max
GmaAffx.57019.1.S1_at	0.80785			gb:AI748637 /DB_XREF=gi:5126901 /DB_XREF=sb59h02.y1 /CLONE=GENOME SYSTEMS CLONE ID: Gm-c1010-76 /TID=GmaAffx.57019.1 /CNT=2 /FEA=EST /TIER=ConsEnd /STK=0 /NOTE=sequence(s) not in UniGene /REP_ORG=G. max
Gma.7149.1.A1_at	0.807463			gb:BU545087 /DB_XREF=gi:22927948 /DB_XREF=GM880006A20D09 /CLONE=Gm-r1088-2082 /TID=Gma.7149.1 /CNT=2 /FEA=EST /TIER=ConsEnd /STK=2 /UG=Gma.7149 /UG_TITLE=Glycine max transcribed sequence with weak similarity to protein ref:NP_172654.1 (A.thaliana) hypothetical protein (Arabidopsis thaliana) /REP_ORG=G. max
Gma.9697.1.S1_at	0.807379			gb:CA801318 /DB_XREF=gi:26058404 /DB_XREF=sau04a08.y2 /CLONE=SOYBEAN CLONE ID: Gm-c1062-6952 /TID=Gma.9697.1 /CNT=2 /FEA=EST /TIER=ConsEnd /STK=0 /UG=Gma.9697 /UG_TITLE=Glycine max transcribed sequence with moderate similarity to protein ref:NP_194272.1 (A.thaliana) gibberellin 20-oxidase - Arabidopsis thaliana /REP_ORG=G. max
GmaAffx.69887.1.A1_at	0.807334			gb:BU549271 /DB_XREF=gi:22932132 /DB_XREF=GM880016A20H08 /CLONE=Gm-r1088-6112 /TID=GmaAffx.69887.1 /CNT=1 /FEA=EST /TIER=ConsEnd /STK=1 /NOTE=sequence(s) not in UniGene /REP_ORG=G. max
Gma.11207.1.S1_at	0.80716			gb:BG154717 /DB_XREF=gi:12688381 /DB_XREF=sab38b04.y1 /CLONE=GENOME SYSTEMS CLONE ID: Gm-c1026-3895 /TID=Gma.11207.1 /CNT=40 /FEA=EST /TIER=ConsEnd /STK=1 /UG=Gma.11207 /UG_TITLE=Glycine max transcribed sequence with moderate similarity to protein ref:NP_193484.1 (A.thaliana) carboxyl-terminal proteinase like protein (Arabidopsis thaliana) /REP_ORG=G. max
Gma.8645.1.S1_at	0.807091			gb:BU760658 /DB_XREF=gi:23725409 /DB_XREF=sas56f09.y1 /CLONE=SOYBEAN CLONE ID: Gm-c1023-4866 /TID=Gma.8645.1 /CNT=7 /FEA=EST /TIER=ConsEnd /STK=0 /UG=Gma.8645 /UG_TITLE=Glycine max transcribed sequence with weak similarity to protein ref:NP_176265.1 (A.thaliana) cytochrome b5, putative (Arabidopsis thaliana) /REP_ORG=G. max
GmaAffx.85999.1.S1_at	0.806721			gb:BF426048 /DB_XREF=gi:11413973 /DB_XREF=su35g09.y1 /CLONE=GENOME SYSTEMS CLONE ID: Gm-c1068-1458 /TID=GmaAffx.85999.1 /CNT=3 /FEA=EST /TIER=ConsEnd /STK=0 /NOTE=sequence(s) not in UniGene /REP_ORG=G. max
GmaAffx.43702.1.S1_at	0.806373			gb:AW309184 /DB_XREF=gi:6724785 /DB_XREF=sg05d03.y1 /CLONE=GENOME SYSTEMS CLONE ID: Gm-c1019-4734 /TID=GmaAffx.43702.1 /CNT=2 /FEA=EST /TIER=ConsEnd /STK=0 /NOTE=sequence(s) not in UniGene /REP_ORG=G. max
Gma.17324.1.A1_at	0.805976			gb:AW568216 /DB_XREF=gi:7232864 /DB_XREF=si69a10.y1 /CLONE=GENOME SYSTEMS CLONE ID: Gm-r1030-4147 /TID=Gma.17324.1 /CNT=2 /FEA=EST /TIER=ConsEnd /STK=1 /UG=Gma.17324 /UG_TITLE=Glycine max transcribed sequences /REP_ORG=G. max
GmaAffx.15170.1.S1_at	0.805959			gb:BU547510 /DB_XREF=gi:22930371 /DB_XREF=GM880013A20B06 /CLONE=Gm-r1088-4668 /TID=GmaAffx.15170.1 /CNT=3 /FEA=EST /TIER=ConsEnd /STK=1 /NOTE=sequence(s) not in UniGene /REP_ORG=G. max
Gma.1832.1.S1_at	0.805692			gb:AW472208 /DB_XREF=gi:7042314 /DB_XREF=si21c10.y1 /CLONE=GENOME SYSTEMS CLONE ID: Gm-c1029-1867 /TID=Gma.1832.1 /CNT=2 /FEA=EST /TIER=ConsEnd /STK=2 /UG=Gma.1832 /UG_TITLE=Glycine max transcribed sequences /REP_ORG=G. max
GmaAffx.87819.2.S1_at	0.805687			gb:BU964462 /DB_XREF=gi:24205209 /DB_XREF=sat14h07.y1 /CLONE=SOYBEAN CLONE ID: Gm-c1036-13813 /TID=GmaAffx.87819.2 /CNT=2 /FEA=EST /TIER=ConsEnd /STK=0 /NOTE=sequence(s) not in UniGene /REP_ORG=G. max
GmaAffx.40700.1.S1_at	0.805626			gb:BU548359 /DB_XREF=gi:22931220 /DB_XREF=GM880015A10H06 /CLONE=Gm-r1088-5723 /TID=GmaAffx.40700.1 /CNT=3 /FEA=EST /TIER=ConsEnd /STK=1 /NOTE=sequence(s) not in UniGene /REP_ORG=G. max
GmaAffx.1816.1.S1_at	0.805517			gb:AI794795 /DB_XREF=gi:5342511 /DB_XREF=sb70d06.y1 /CLONE=GENOME SYSTEMS CLONE ID: Gm-c1019-324 /TID=GmaAffx.1816.1 /CNT=6 /FEA=EST /TIER=ConsEnd /STK=0 /NOTE=sequence(s) not in UniGene /REP_ORG=G. max
GmaAffx.52626.1.S1_at	0.805463			gb:BE821236 /DB_XREF=gi:10253470 /DB_XREF=GM700024A20B3 /CLONE=Gm-r1070-3510 /TID=GmaAffx.52626.1 /CNT=3 /FEA=EST /TIER=ConsEnd /STK=1 /NOTE=sequence(s) not in UniGene /REP_ORG=G. max
GmaAffx.52923.1.S1_at	0.805358			gb:BM270497 /DB_XREF=gi:17963752 /DB_XREF=sak13g09.y1 /CLONE=SOYBEAN CLONE ID: Gm-c1075-3017 /TID=GmaAffx.52923.1 /CNT=3 /FEA=EST /TIER=ConsEnd /STK=0 /NOTE=sequence(s) not in UniGene /REP_ORG=G. max
Gma.853.1.A1_at	0.805206			gb:BM308633 /DB_XREF=gi:18040339 /DB_XREF=sak48f02.y1 /CLONE=SOYBEAN CLONE ID: Gm-c1036-6388 /TID=Gma.853.1 /CNT=2 /FEA=EST /TIER=ConsEnd /STK=0 /UG=Gma.853 /UG_TITLE=Glycine max transcribed sequences /REP_ORG=G. max
Gma.6005.1.A1_at	0.805168			gb:BM188184 /DB_XREF=gi:17519142 /DB_XREF=saj85f09.y1 /CLONE=SOYBEAN CLONE ID: Gm-c1074-3354 /TID=Gma.6005.1 /CNT=6 /FEA=EST /TIER=ConsEnd /STK=0 /UG=Gma.6005 /UG_TITLE=Glycine max transcribed sequence with moderate similarity to protein ref:NP_200959.1 (A.thaliana) quinone oxidoreductase - like protein (Arabidopsis thaliana) /REP_ORG=G. max
Gma.8304.1.S1_at	0.805096			gb:BU550327 /DB_XREF=gi:22933188 /DB_XREF=GM880017B20H03 /CLONE=Gm-r1088-6510 /TID=Gma.8304.1 /CNT=11 /FEA=EST /TIER=ConsEnd /STK=2 /UG=Gma.8304 /UG_TITLE=Glycine max transcribed sequences /REP_ORG=G. max
GmaAffx.11729.1.A1_at	0.80477			gb:AW310238 /DB_XREF=gi:6725839 /DB_XREF=sf33c01.x1 /CLONE=GENOME SYSTEMS CLONE ID: Gm-c1028-1753 /TID=GmaAffx.11729.1 /CNT=2 /FEA=EST /TIER=ConsEnd /STK=1 /NOTE=sequence(s) not in UniGene /REP_ORG=G. max
GmaAffx.65415.1.S1_at	0.804708			gb:BG044110 /DB_XREF=gi:12490590 /DB_XREF=saa24a01.y1 /CLONE=GENOME SYSTEMS CLONE ID: Gm-c1058-1946 /TID=GmaAffx.65415.1 /CNT=3 /FEA=EST /TIER=ConsEnd /STK=0 /NOTE=sequence(s) not in UniGene /REP_ORG=G. max
GmaAffx.32567.1.S1_at	0.804382			gb:BE806553 /DB_XREF=gi:10237665 /DB_XREF=ss63d04.y1 /CLONE=GENOME SYSTEMS CLONE ID: Gm-c1062-1088 /TID=GmaAffx.32567.1 /CNT=4 /FEA=EST /TIER=ConsEnd /STK=0 /NOTE=sequence(s) not in UniGene /REP_ORG=G. max
GmaAffx.17518.1.S1_at	0.804271			gb:AW598055 /DB_XREF=gi:7285568 /DB_XREF=sj88d10.y1 /CLONE=GENOME SYSTEMS CLONE ID: Gm-c1034-2060 /TID=GmaAffx.17518.1 /CNT=5 /FEA=EST /TIER=ConsEnd /STK=1 /NOTE=sequence(s) not in UniGene /REP_ORG=G. max
Gma.6793.1.A1_at	0.804116			gb:BI969244 /DB_XREF=gi:16343649 /DB_XREF=GM830007B20B05 /CLONE=Gm-r1083-2386 /TID=Gma.6793.1 /CNT=3 /FEA=EST /TIER=ConsEnd /STK=1 /UG=Gma.6793 /UG_TITLE=Glycine max transcribed sequence with weak similarity to protein ref:NP_179646.1 (A.thaliana) putative heat shock protein (Arabidopsis thaliana) /REP_ORG=G. max
Gma.7255.1.S1_at	0.803918			gb:AW831640 /DB_XREF=gi:7925614 /DB_XREF=sm05c02.y1 /CLONE=GENOME SYSTEMS CLONE ID: Gm-c1027-7995 /TID=Gma.7255.1 /CNT=3 /FEA=EST /TIER=ConsEnd /STK=0 /UG=Gma.7255 /UG_TITLE=Glycine max transcribed sequences /REP_ORG=G. max
Gma.14606.1.A1_at	0.80361			gb:BE821928 /DB_XREF=gi:10254162 /DB_XREF=GM700015B20G4 /CLONE=Gm-r1070-6080 /TID=Gma.14606.1 /CNT=3 /FEA=EST /TIER=ConsEnd /STK=3 /UG=Gma.14606 /UG_TITLE=Glycine max transcribed sequence with weak similarity to protein ref:NP_198005.1 (A.thaliana) copper binding - like protein (Arabidopsis thaliana) /REP_ORG=G. max
GmaAffx.76691.1.A1_at	0.803425			gb:BE823953 /DB_XREF=gi:10256187 /DB_XREF=GM700022A20F11 /CLONE=Gm-r1070-8710 /TID=GmaAffx.76691.1 /CNT=1 /FEA=EST /TIER=ConsEnd /STK=1 /NOTE=sequence(s) not in UniGene /REP_ORG=G. max
Gma.709.1.A1_at	0.803322			gb:BE658242 /DB_XREF=gi:9984085 /DB_XREF=GM700005A10H3 /CLONE=Gm-r1070-1877 /TID=Gma.709.1 /CNT=1 /FEA=EST /TIER=ConsEnd /STK=1 /UG=Gma.709 /UG_TITLE=Glycine max transcribed sequence with weak similarity to protein ref:NP_196784.1 (A.thaliana) unknown protein (Arabidopsis thaliana) /REP_ORG=G. max
GmaAffx.72190.1.S1_at	0.80307			gb:BE822982 /DB_XREF=gi:10255216 /DB_XREF=GM700019A20G2 /CLONE=Gm-r1070-7588 /TID=GmaAffx.72190.1 /CNT=2 /FEA=EST /TIER=ConsEnd /STK=1 /NOTE=sequence(s) not in UniGene /REP_ORG=G. max
Gma.13671.1.A1_at	0.803038			gb:CD403248 /DB_XREF=gi:31461220 /DB_XREF=Gm_ck25955 /TID=Gma.13671.1 /CNT=1 /FEA=EST /TIER=ConsEnd /STK=1 /UG=Gma.13671 /UG_TITLE=Glycine max transcribed sequence /REP_ORG=G. max
Gma.17996.1.S1_at	0.802705			gb:AW309438 /DB_XREF=gi:6725039 /DB_XREF=sf17h11.x1 /CLONE=GENOME SYSTEMS CLONE ID: Gm-c1028-286 /TID=Gma.17996.1 /CNT=12 /FEA=EST /TIER=ConsEnd /STK=1 /UG=Gma.17996 /UG_TITLE=Glycine max transcribed sequence with weak similarity to protein ref:NP_565841.1 (A.thaliana) expressed protein (Arabidopsis thaliana) /REP_ORG=G. max
Gma.12310.1.A1_at	0.802574			gb:CD391890 /DB_XREF=gi:31306687 /DB_XREF=Gm_ck10874 /TID=Gma.12310.1 /CNT=3 /FEA=EST /TIER=ConsEnd /STK=1 /UG=Gma.12310 /UG_TITLE=Glycine max transcribed sequence with moderate similarity to protein ref:NP_565889.1 (A.thaliana) expressed protein (Arabidopsis thaliana) /REP_ORG=G. max
Gma.13131.1.S1_at	0.802279			gb:CD411154 /DB_XREF=gi:31469126 /DB_XREF=Gm_ck4009 /TID=Gma.13131.1 /CNT=12 /FEA=EST /TIER=ConsEnd /STK=1 /UG=Gma.13131 /UG_TITLE=Glycine max transcribed sequence with weak similarity to protein pir:T48508 (A.thaliana) T48508 beta-adaptin-like protein A - Arabidopsis thaliana /REP_ORG=G. max
GmaAffx.16561.1.S1_at	0.802109			gb:AW101471 /DB_XREF=gi:6072024 /DB_XREF=sd78f06.y1 /CLONE=GENOME SYSTEMS CLONE ID: Gm-c1009-540 /TID=GmaAffx.16561.1 /CNT=3 /FEA=EST /TIER=ConsEnd /STK=0 /NOTE=sequence(s) not in UniGene /REP_ORG=G. max
Gma.7378.1.S1_at	0.802068			gb:BG359590 /DB_XREF=gi:13240281 /DB_XREF=sac26b01.y1 /CLONE=GENOME SYSTEMS CLONE ID: Gm-c1051-3146 /TID=Gma.7378.1 /CNT=6 /FEA=EST /TIER=ConsEnd /STK=0 /UG=Gma.7378 /UG_TITLE=Glycine max transcribed sequence with moderate similarity to protein ref:NP_187977.1 (A.thaliana) casein kinase, putative (Arabidopsis thaliana) /REP_ORG=G. max
GmaAffx.3709.2.S1_at	0.802038			gb:AI794819 /DB_XREF=gi:5342535 /DB_XREF=sb70g12.y1 /CLONE=GENOME SYSTEMS CLONE ID: Gm-c1019-383 /TID=GmaAffx.3709.2 /CNT=1 /FEA=EST /TIER=ConsEnd /STK=0 /NOTE=sequence(s) not in UniGene /REP_ORG=G. max
GmaAffx.8991.1.S1_at	0.801956			gb:BU926983 /DB_XREF=gi:24136473 /DB_XREF=sas94b04.y1 /CLONE=SOYBEAN CLONE ID: Gm-c1036-11600 /TID=GmaAffx.8991.1 /CNT=7 /FEA=EST /TIER=ConsEnd /STK=0 /NOTE=sequence(s) not in UniGene /REP_ORG=G. max
GmaAffx.23821.1.S1_at	0.801865			gb:BU926737 /DB_XREF=gi:24136227 /DB_XREF=sas91a07.y1 /CLONE=SOYBEAN CLONE ID: Gm-c1036-11533 /TID=GmaAffx.23821.1 /CNT=2 /FEA=EST /TIER=ConsEnd /STK=0 /NOTE=sequence(s) not in UniGene /REP_ORG=G. max
GmaAffx.87084.1.S1_at	0.801681			gb:BM091732 /DB_XREF=gi:17020698 /DB_XREF=sah02b01.y1 /CLONE=GENOME SYSTEMS CLONE ID: Gm-c1086-73 /TID=GmaAffx.87084.1 /CNT=4 /FEA=EST /TIER=ConsEnd /STK=0 /NOTE=sequence(s) not in UniGene /REP_ORG=G. max
GmaAffx.52672.1.S1_at	0.801489			gb:BI967777 /DB_XREF=gi:16342182 /DB_XREF=GM830003A12G11 /CLONE=Gm-r1083-1077 /TID=GmaAffx.52672.1 /CNT=2 /FEA=EST /TIER=ConsEnd /STK=1 /NOTE=sequence(s) not in UniGene /REP_ORG=G. max
Gma.9729.1.S1_at	0.801369			gb:BE658582 /DB_XREF=gi:9984474 /DB_XREF=GM700006B10G5 /CLONE=Gm-r1070-2241 /TID=Gma.9729.1 /CNT=6 /FEA=EST /TIER=ConsEnd /STK=1 /UG=Gma.9729 /UG_TITLE=Glycine max transcribed sequence with weak similarity to protein ref:NP_567992.1 (A.thaliana) Expressed protein (Arabidopsis thaliana) /REP_ORG=G. max
GmaAffx.71393.1.S1_at	0.801349			gb:AW704787 /DB_XREF=gi:7589004 /DB_XREF=sk55e04.y1 /CLONE=GENOME SYSTEMS CLONE ID: Gm-c1019-6487 /TID=GmaAffx.71393.1 /CNT=4 /FEA=EST /TIER=ConsEnd /STK=0 /NOTE=sequence(s) not in UniGene /REP_ORG=G. max
GmaAffx.40940.1.S1_at	0.801271			gb:BU544809 /DB_XREF=gi:22927670 /DB_XREF=GM880004A10B06 /CLONE=Gm-r1088-1211 /TID=GmaAffx.40940.1 /CNT=12 /FEA=EST /TIER=ConsEnd /STK=1 /NOTE=sequence(s) not in UniGene /REP_ORG=G. max
Gma.17727.1.A1_at	0.800941			gb:CD407569 /DB_XREF=gi:31465541 /DB_XREF=Gm_ck32943 /TID=Gma.17727.1 /CNT=3 /FEA=EST /TIER=ConsEnd /STK=1 /UG=Gma.17727 /UG_TITLE=Glycine max transcribed sequence with moderate similarity to protein ref:NP_192248.1 (A.thaliana) putative LRR receptor-like protein kinase (Arabidopsis thaliana) /REP_ORG=G. max
GmaAffx.21217.3.S1_at	0.80093			gb:AW569872 /DB_XREF=gi:7234535 /DB_XREF=si82f06.y1 /CLONE=GENOME SYSTEMS CLONE ID: Gm-c1031-1212 /TID=GmaAffx.21217.3 /CNT=2 /FEA=EST /TIER=ConsEnd /STK=0 /NOTE=sequence(s) not in UniGene /REP_ORG=G. max
Gma.17270.1.A1_at	0.800752			gb:AW310730 /DB_XREF=gi:6726376 /DB_XREF=sg24a05.x1 /CLONE=GENOME SYSTEMS CLONE ID: Gm-c1024-1545 /TID=Gma.17270.1 /CNT=1 /FEA=EST /TIER=ConsEnd /STK=1 /UG=Gma.17270 /UG_TITLE=Glycine max transcribed sequence /REP_ORG=G. max
Gma.14571.1.A1_at	0.800728			gb:CD398316 /DB_XREF=gi:31456288 /DB_XREF=Gm_ck19530 /TID=Gma.14571.1 /CNT=4 /FEA=EST /TIER=ConsEnd /STK=0 /UG=Gma.14571 /UG_TITLE=Glycine max transcribed sequence with moderate similarity to protein ref:NP_193843.1 (A.thaliana) G10 - like protein (Arabidopsis thaliana) /REP_ORG=G. max
Gma.17727.3.A1_at	0.800614			gb:CD407603 /DB_XREF=gi:31465575 /DB_XREF=Gm_ck32980 /TID=Gma.17727.3 /CNT=2 /FEA=EST /TIER=ConsEnd /STK=2 /UG=Gma.17727 /UG_TITLE=Glycine max transcribed sequence with moderate similarity to protein ref:NP_192248.1 (A.thaliana) putative LRR receptor-like protein kinase (Arabidopsis thaliana) /REP_ORG=G. max
Gma.12695.1.A1_at	0.800557			gb:CD414072 /DB_XREF=gi:31472044 /DB_XREF=Gm_ck45864 /TID=Gma.12695.1 /CNT=3 /FEA=EST /TIER=ConsEnd /STK=1 /UG=Gma.12695 /UG_TITLE=Glycine max transcribed sequence with strong similarity to protein sp:Q39012 (A.thaliana) KSGI_ARATH Shaggy-related protein kinase iota (ASK-iota) /REP_ORG=G. max
Gma.12898.1.A1_at	0.800556			gb:CD394855 /DB_XREF=gi:31309652 /DB_XREF=Gm_ck14648 /TID=Gma.12898.1 /CNT=1 /FEA=EST /TIER=ConsEnd /STK=1 /UG=Gma.12898 /UG_TITLE=Glycine max transcribed sequence /REP_ORG=G. max
Gma.948.1.A1_at	0.8005			gb:CA786092 /DB_XREF=gi:26049639 /DB_XREF=sat43d12.y1 /CLONE=SOYBEAN CLONE ID: Gm-c1056-4032 /TID=Gma.948.1 /CNT=3 /FEA=EST /TIER=ConsEnd /STK=0 /UG=Gma.948 /UG_TITLE=Glycine max transcribed sequence with weak similarity to protein ref:NP_192013.1 (A.thaliana) hypothetical protein (Arabidopsis thaliana) /REP_ORG=G. max
GmaAffx.56404.1.S1_at	0.800451			gb:BU964969 /DB_XREF=gi:24205716 /DB_XREF=sat04g12.y1 /CLONE=SOYBEAN CLONE ID: Gm-c1036-12983 /TID=GmaAffx.56404.1 /CNT=1 /FEA=EST /TIER=ConsEnd /STK=0 /NOTE=sequence(s) not in UniGene /REP_ORG=G. max
GmaAffx.75384.1.S1_at	0.800309			gb:BM887283 /DB_XREF=gi:19271027 /DB_XREF=sam36e06.y1 /CLONE=SOYBEAN CLONE ID: Gm-c1068-6756 /TID=GmaAffx.75384.1 /CNT=3 /FEA=EST /TIER=ConsEnd /STK=0 /NOTE=sequence(s) not in UniGene /REP_ORG=G. max

## Sheet: CYP733A5
Probe Set ID	Co-expression	Gene ID	Gene Title	Target Description
Gma.8415.1.S1_at	0.859182		alternative oxidase 2a	gb:U87906.1 /DB_XREF=gi:2769671 /GEN=Aox2a /TID=Gma.8415.1 /CNT=10 /FEA=FLmRNA /TIER=FL /STK=1 /UG=Gma.8415 /DEF=Glycine max alternative oxidase 2a (Aox2a) mRNA, complete cds; nuclear gene for mitochondrial product. /PROD=alternative oxidase 2a /FL=gb:U87906.1 /REP_ORG=G. max
Gma.6038.1.S1_at	0.866522		aminolevulinate, delta-, dehydratase	gb:U04525.1 /DB_XREF=gi:493019 /GEN=Alad /TID=Gma.6038.1 /CNT=38 /FEA=FLmRNA /TIER=FL /STK=2 /UG=Gma.6038 /DEF=Glycine max delta-aminolevulinic acid dehydratase (Alad) mRNA, complete cds. /PROD=delta-aminolevulinic acid dehydratase /FL=gb:U04525.1 /REP_ORG=G. max
GmaAffx.38788.1.S1_at	0.886328		bZIP transcription factor bZIP69	gb:AW132322 /DB_XREF=gi:6133929 /DB_XREF=se02f01.y1 /CLONE=GENOME SYSTEMS CLONE ID: Gm-c1013-2354 /TID=GmaAffx.38788.1 /CNT=3 /FEA=EST /TIER=ConsEnd /STK=0 /NOTE=sequence(s) not in UniGene /REP_ORG=G. max
Gma.2444.1.S1_a_at	0.857791		catalase /// catalase	gb:AF035255.1 /DB_XREF=gi:2661020 /GEN=cat4 /TID=Gma.2444.1 /CNT=295 /FEA=FLmRNA /TIER=FL+Stack /STK=33 /UG=Gma.2444 /DEF=Glycine max catalase (cat4) mRNA, complete cds. /PROD=catalase /FL=gb:AF035255.1 /REP_ORG=G. max
Gma.2444.1.S1_at	0.855009		catalase /// catalase	gb:AF035255.1 /DB_XREF=gi:2661020 /GEN=cat4 /TID=Gma.2444.1 /CNT=295 /FEA=FLmRNA /TIER=FL+Stack /STK=33 /UG=Gma.2444 /DEF=Glycine max catalase (cat4) mRNA, complete cds. /PROD=catalase /FL=gb:AF035255.1 /REP_ORG=G. max
Gma.2444.1.S1_x_at	0.865518		catalase /// catalase	gb:AF035255.1 /DB_XREF=gi:2661020 /GEN=cat4 /TID=Gma.2444.1 /CNT=295 /FEA=FLmRNA /TIER=FL+Stack /STK=33 /UG=Gma.2444 /DEF=Glycine max catalase (cat4) mRNA, complete cds. /PROD=catalase /FL=gb:AF035255.1 /REP_ORG=G. max
Gma.10788.1.S1_at	0.858581		Chloroplastic ATP synthase gamma subunit (ATPC) mRNA, partial cds; nuclear gene for chloroplast product	gb:CD397159 /DB_XREF=gi:31311956 /DB_XREF=Gm_ck17851 /TID=Gma.10788.1 /CNT=53 /FEA=EST /TIER=Stack /STK=9 /UG=Gma.10788 /UG_TITLE=Glycine max transcribed sequence with moderate similarity to protein ref:NP_567265.1 (A.thaliana) coded for by A. thaliana cDNA AA041141 (Arabidopsis thaliana) /REP_ORG=G. max
GmaAffx.34058.2.S1_s_at	0.874201		enzymatic resistance protein	gb:BM177830 /DB_XREF=gi:17401048 /DB_XREF=saj66a05.y1 /CLONE=SOYBEAN CLONE ID: Gm-c1072-4617 /TID=GmaAffx.34058.2 /CNT=2 /FEA=EST /TIER=ConsEnd /STK=0 /NOTE=sequence(s) not in UniGene /REP_ORG=G. max
Gma.2131.1.S1_at	0.852554		ferredoxin thioredoxin reductase precursor	gb:Y15076.1 /DB_XREF=gi:2765444 /GEN=ftr /TID=Gma.2131.1 /CNT=42 /FEA=mRNA /TIER=Stack /STK=11 /UG=Gma.2131 /DEF=Glycine max mRNA for ferredoxin thioredoxin reductase. /PROD=ferredoxin thioredoxin reductase precursor /REP_ORG=G. max
GmaAffx.70258.1.S1_s_at	0.859443		flavanone 3-hydroxylase	gb:CA802518 /DB_XREF=gi:26059604 /DB_XREF=sau37e12.y1 /CLONE=SOYBEAN CLONE ID: Gm-c1071-3287 /TID=GmaAffx.70258.1 /CNT=1 /FEA=EST /TIER=ConsEnd /STK=0 /NOTE=sequence(s) not in UniGene /REP_ORG=G. max
GmaAffx.3256.1.S1_at	0.866976		flavonol synthase	gb:CD392557 /DB_XREF=gi:31307354 /DB_XREF=Gm_ck11750 /TID=GmaAffx.3256.1 /CNT=7 /FEA=EST /TIER=ConsEnd /STK=0 /NOTE=sequence(s) not in UniGene /REP_ORG=G. max
Gma.4575.1.S1_at	0.949513		Fructose-bisphosphate aldolase (FBA)	gb:CD392826 /DB_XREF=gi:31307623 /DB_XREF=Gm_ck12087 /TID=Gma.4575.1 /CNT=18 /FEA=EST /TIER=ConsEnd /STK=1 /UG=Gma.4575 /UG_TITLE=Glycine max transcribed sequence with moderate similarity to protein ref:NP_194383.1 (A.thaliana) fructose-bisphosphate aldolase - like protein (Arabidopsis thaliana) /REP_ORG=G. max
Gma.11154.4.S1_at	0.856164		gamma-tocopherol methyltransferase	gb:BQ786176 /DB_XREF=gi:21994648 /DB_XREF=saq64e12.y1 /CLONE=SOYBEAN CLONE ID: Gm-c1076-4464 /TID=Gma.11154.4 /CNT=22 /FEA=EST /TIER=ConsEnd /STK=0 /UG=Gma.11154 /UG_TITLE=Glycine max transcribed sequence with moderate similarity to protein ref:NP_176677.1 (A.thaliana) gamma-tocopherol methyltransferase (Arabidopsis thaliana) /REP_ORG=G. max
Gma.13868.1.S1_at	0.852257		Glyceraldehyde-3-phosphate dehydrogenase B subunit	gb:CD392333 /DB_XREF=gi:31307130 /DB_XREF=Gm_ck11444 /TID=Gma.13868.1 /CNT=51 /FEA=EST /TIER=ConsEnd /STK=1 /UG=Gma.13868 /UG_TITLE=Glycine max transcribed sequence with moderate similarity to protein ref:NP_174996.1 (A.thaliana) glyceraldehyde-3-phosphate dehydrogenase (Arabidopsis thaliana) /REP_ORG=G. max
Gma.1303.1.S1_at	0.89891		hypothetical LOC547969	gb:L28804.1 /DB_XREF=gi:454178 /TID=Gma.1303.1 /CNT=26 /FEA=FLmRNA /TIER=FL /STK=1 /UG=Gma.1303 /UG_TITLE=Glycine max rubisco-associated protein mRNA, complete cds. /DEF=Glycine max rubisco-associated protein mRNA, complete cds. /FL=gb:L28804.1 /REP_ORG=G. max
Gma.8538.1.S1_at	0.864951		metalloproteinase	gb:U63725.1 /DB_XREF=gi:1679655 /TID=Gma.8538.1 /CNT=2 /FEA=FLmRNA /TIER=FL /STK=2 /UG=Gma.8538 /DEF=Glycine max metalloproteinase mRNA, complete cds. /PROD=metalloproteinase /FL=gb:U63725.1 /REP_ORG=G. max
GmaAffx.90639.1.S1_at	0.864577		Mitotic cyclin a2-type	gb:CF806364 /DB_XREF=gi:37994775 /DB_XREF=psHB009xN14f /CLONE=sHB009N14 /TID=GmaAffx.90639.1 /CNT=1 /FEA=EST /TIER=ConsEnd /STK=0 /NOTE=sequence(s) not in UniGene /REP_ORG=G. max
GmaAffx.52050.1.S1_at	0.909931		MYB transcription factor MYB121	gb:BG237350 /DB_XREF=gi:12772423 /DB_XREF=sab12c12.y1 /CLONE=GENOME SYSTEMS CLONE ID: Gm-c1071-1295 /TID=GmaAffx.52050.1 /CNT=3 /FEA=EST /TIER=ConsEnd /STK=0 /NOTE=sequence(s) not in UniGene /REP_ORG=G. max
GmaAffx.32120.1.S1_at	0.868176		MYB transcription factor MYB142	gb:BE059196 /DB_XREF=gi:8403562 /DB_XREF=sn27e04.y1 /CLONE=GENOME SYSTEMS CLONE ID: Gm-c1016-12727 /TID=GmaAffx.32120.1 /CNT=8 /FEA=EST /TIER=ConsEnd /STK=0 /NOTE=sequence(s) not in UniGene /REP_ORG=G. max
Gma.1221.1.S1_s_at	0.85055		nitrate reductase	gb:L23854.1 /DB_XREF=gi:1262165 /GEN=INR1 /TID=Gma.1221.1 /CNT=4 /FEA=FLmRNA /TIER=FL /STK=2 /UG=Gma.1221 /DEF=Soybean nitrate reductase (INR1) mRNA, complete cds. /PROD=nitrate reductase /FL=gb:L23854.1 /REP_ORG=G. max
Gma.34.1.S1_at	0.898002		nitrate reductase	gb:AW781509 /DB_XREF=gi:7796103 /DB_XREF=sl79g10.y1 /CLONE=GENOME SYSTEMS CLONE ID: Gm-c1037-283 /TID=Gma.34.1 /CNT=2 /FEA=mRNA /TIER=ConsEnd /STK=1 /UG=Gma.34 /UG_TITLE=Glycine max mutant nitrate reductase mRNA, 3 end. /REP_ORG=G. max
Gma.2503.1.S1_at	0.887342		oxidoreductase	gb:AF503361.1 /DB_XREF=gi:29293058 /TID=Gma.2503.1 /CNT=11 /FEA=FLmRNA /TIER=FL /STK=4 /UG=Gma.2503 /DEF=Glycine max clone P42-2 putative NADH-dependent hydroxypyruvate reductase mRNA, complete cds. /PROD=putative NADH-dependent hydroxypyruvatereductase /FL=gb:AF503361.1 /REP_ORG=G. max
Gma.2503.1.S1_s_at	0.86944		oxidoreductase /// conversion of hydroxypyruvate to glycerate	gb:AF503361.1 /DB_XREF=gi:29293058 /TID=Gma.2503.1 /CNT=11 /FEA=FLmRNA /TIER=FL /STK=4 /UG=Gma.2503 /DEF=Glycine max clone P42-2 putative NADH-dependent hydroxypyruvate reductase mRNA, complete cds. /PROD=putative NADH-dependent hydroxypyruvatereductase /FL=gb:AF503361.1 /REP_ORG=G. max
Gma.7309.2.S1_s_at	0.889691		Peroxisomal glycolate oxidase	gb:CD408975 /DB_XREF=gi:31466947 /DB_XREF=Gm_ck35704 /TID=Gma.7309.2 /CNT=75 /FEA=EST /TIER=Stack /STK=12 /UG=Gma.7309 /UG_TITLE=Glycine max transcribed sequence with moderate similarity to protein sp:Q9LRR9 (A.thaliana) GOX2_ARATH Probable (S)-2-hydroxy-acid oxidase, peroxisomal 2 (Glycolate oxidase 2) (GOX 2) (Short chain alpha-hydroxy acid oxidase 2) /REP_ORG=G. max
Gma.2888.1.S1_at	0.92211		peroxisomal malate dehydrogenase	gb:BI968391 /DB_XREF=gi:16342796 /DB_XREF=GM830005A12D12 /CLONE=Gm-r1083-1703 /TID=Gma.2888.1 /CNT=119 /FEA=EST /TIER=Stack /STK=37 /UG=Gma.2888 /UG_TITLE=Glycine max transcribed sequence with moderate similarity to protein sp:Q9ZP05 (A.thaliana) MDHG_ARATH Malate dehydrogenase, glyoxysomal precursor (mbNAD-MDH) /REP_ORG=G. max
Gma.1201.1.A1_at	0.898149		Ribulose-1,5-bisphosphate carboxylase small subunit	gb:AF098661.1 /DB_XREF=gi:6062864 /TID=Gma.1201.1 /CNT=430 /FEA=FLmRNA /TIER=FL+Stack /STK=321 /UG=Gma.1201 /DEF=Glycine max clone AO5 unknown mRNA, complete cds. /PROD=unknown /FL=gb:AF098661.1 /REP_ORG=G. max
Gma.16815.1.S1_at	0.930986		ribulose-1,5-bisphosphate carboxylase small subunit	gb:X54216.1 /DB_XREF=gi:18755 /TID=Gma.16815.1 /CNT=1 /FEA=mRNA /TIER=ConsEnd /STK=0 /UG=Gma.16815 /UG_TITLE=Soybean SRS4 mRNA for ribulose-1,5-bisphosphate carboxylase (Rubisco) small subunit, partial cds /DEF=Soybean SRS4 mRNA for ribulose-1,5-bisphosphate carboxylase (Rubisco) small subunit, partial cds. /REP_ORG=G. max
Gma.16815.1.S1_x_at	0.91097		ribulose-1,5-bisphosphate carboxylase small subunit	gb:X54216.1 /DB_XREF=gi:18755 /TID=Gma.16815.1 /CNT=1 /FEA=mRNA /TIER=ConsEnd /STK=0 /UG=Gma.16815 /UG_TITLE=Soybean SRS4 mRNA for ribulose-1,5-bisphosphate carboxylase (Rubisco) small subunit, partial cds /DEF=Soybean SRS4 mRNA for ribulose-1,5-bisphosphate carboxylase (Rubisco) small subunit, partial cds. /REP_ORG=G. max
Gma.10849.1.S1_at	0.879667		Serine glyoxylate aminotransferase 2 (SGT2)	gb:BI968376 /DB_XREF=gi:16342781 /DB_XREF=GM830005A12C02 /CLONE=Gm-r1083-1635 /TID=Gma.10849.1 /CNT=163 /FEA=EST /TIER=Stack /STK=35 /UG=Gma.10849 /UG_TITLE=Glycine max transcribed sequence with moderate similarity to protein ref:NP_178969.1 (A.thaliana) alanine-glyoxylate aminotransferase (Arabidopsis thaliana) /REP_ORG=G. max
Gma.1943.1.S1_at	0.917807		SHOOT1 protein	gb:AF349572.1 /DB_XREF=gi:13650077 /GEN=SHOOT1 /TID=Gma.1943.1 /CNT=1 /FEA=FLmRNA /TIER=FL /STK=1 /UG=Gma.1943 /DEF=Glycine max SHOOT1 protein (SHOOT1) mRNA, complete cds. /PROD=SHOOT1 protein /FL=gb:AF349572.1 /REP_ORG=G. max
Gma.1943.1.S1_s_at	0.864012		SHOOT1 protein	gb:AF349572.1 /DB_XREF=gi:13650077 /GEN=SHOOT1 /TID=Gma.1943.1 /CNT=1 /FEA=FLmRNA /TIER=FL /STK=1 /UG=Gma.1943 /DEF=Glycine max SHOOT1 protein (SHOOT1) mRNA, complete cds. /PROD=SHOOT1 protein /FL=gb:AF349572.1 /REP_ORG=G. max
Gma.13194.1.S1_at	1		CYP733A5	gb:BG508836 /DB_XREF=gi:13479493 /DB_XREF=sac90h12.y1 /CLONE=GENOME SYSTEMS CLONE ID: Gm-c1073-384 /TID=Gma.13194.1 /CNT=8 /FEA=EST /TIER=ConsEnd /STK=0 /UG=Gma.13194 /UG_TITLE=Glycine max transcribed sequence with moderate similarity to protein ref:NP_565982.1 (A.thaliana) expressed protein (Arabidopsis thaliana) /REP_ORG=G. max
Gma.137.1.S1_at	0.859736			gb:AF022464.1 /DB_XREF=gi:2739009 /GEN=CYP77A3 /TID=Gma.137.1 /CNT=4 /FEA=FLmRNA /TIER=FL /STK=1 /UG=Gma.137 /DEF=Glycine max cytochrome P450 monooxygenase CYP77A3p (CYP77A3) mRNA, complete cds. /PROD=CYP77A3p /FL=gb:AF022464.1 /REP_ORG=G. max
Gma.7831.1.S1_s_at	0.858412			gb:CD393602 /DB_XREF=gi:31308399 /DB_XREF=Gm_ck1314 /TID=Gma.7831.1 /CNT=947 /FEA=EST /TIER=Stack /STK=192 /UG=Gma.7831 /UG_TITLE=Glycine max transcribed sequence with weak similarity to protein ref:NP_181388.1 (A.thaliana) putative nonspecific lipid-transfer protein (Arabidopsis thaliana) /REP_ORG=G. max
Gma.14976.1.A1_at	0.864048			gb:CD404795 /DB_XREF=gi:31462767 /DB_XREF=Gm_ck27858 /TID=Gma.14976.1 /CNT=244 /FEA=EST /TIER=Stack /STK=127 /UG=Gma.14976 /UG_TITLE=Glycine max transcribed sequence with moderate similarity to protein ref:NP_181500.1 (A.thaliana) putative expansin (Arabidopsis thaliana) /REP_ORG=G. max
Gma.10987.1.S1_at	0.866419			gb:CA800303 /DB_XREF=gi:26057389 /DB_XREF=sau14a11.y1 /CLONE=SOYBEAN CLONE ID: Gm-c1062-8086 /TID=Gma.10987.1 /CNT=565 /FEA=EST /TIER=Stack /STK=122 /UG=Gma.10987 /UG_TITLE=Glycine max transcribed sequence with strong similarity to protein sp:P10896 (A.thaliana) RCA_ARATH Ribulose bisphosphate carboxylaseoxygenase activase, chloroplast precursor (RuBisCO activase) (RA) /REP_ORG=G. max
Gma.10987.1.S1_x_at	0.866134			gb:CA800303 /DB_XREF=gi:26057389 /DB_XREF=sau14a11.y1 /CLONE=SOYBEAN CLONE ID: Gm-c1062-8086 /TID=Gma.10987.1 /CNT=565 /FEA=EST /TIER=Stack /STK=122 /UG=Gma.10987 /UG_TITLE=Glycine max transcribed sequence with strong similarity to protein sp:P10896 (A.thaliana) RCA_ARATH Ribulose bisphosphate carboxylaseoxygenase activase, chloroplast precursor (RuBisCO activase) (RA) /REP_ORG=G. max
Gma.10892.1.S1_a_at	0.94899			gb:BG839570 /DB_XREF=gi:14205892 /DB_XREF=Gm01_13h06_F /CLONE=Gm01_13h06 /TID=Gma.10892.1 /CNT=324 /FEA=EST /TIER=Stack /STK=78 /UG=Gma.10892 /UG_TITLE=Glycine max transcribed sequence with strong similarity to protein pir:T49153 (A.thaliana) T49153 ribosomal protein L11-like - Arabidopsis thaliana /REP_ORG=G. max
Gma.10990.1.S1_at	0.856319			gb:BI968539 /DB_XREF=gi:16342944 /DB_XREF=GM830005B12E06 /CLONE=Gm-r1083-1763 /TID=Gma.10990.1 /CNT=158 /FEA=EST /TIER=Stack /STK=36 /UG=Gma.10990 /UG_TITLE=Glycine max transcribed sequence with moderate similarity to protein ref:NP_568049.1 (A.thaliana) putative fructose-bisphosphate aldolase (Arabidopsis thaliana) /REP_ORG=G. max
Gma.8333.1.S1_at	0.873446			gb:CD405063 /DB_XREF=gi:31463035 /DB_XREF=Gm_ck28324 /TID=Gma.8333.1 /CNT=88 /FEA=EST /TIER=Stack /STK=32 /UG=Gma.8333 /UG_TITLE=Glycine max transcribed sequence with weak similarity to protein pir:T48033 (A.thaliana) T48033 CP12-like protein T12C14.110 (imported) - Arabidopsis thaliana /REP_ORG=G. max
Gma.9972.1.S1_at	0.866484			gb:CD400396 /DB_XREF=gi:31458368 /DB_XREF=Gm_ck22256 /TID=Gma.9972.1 /CNT=58 /FEA=EST /TIER=Stack /STK=25 /UG=Gma.9972 /UG_TITLE=Glycine max transcribed sequence with weak similarity to protein ref:NP_198266.1 (A.thaliana) ribosomal protein S1 (Arabidopsis thaliana) /REP_ORG=G. max
Gma.3208.2.S1_a_at	0.908825			gb:BI968016 /DB_XREF=gi:16342421 /DB_XREF=GM830004A12C06 /CLONE=Gm-r1083-1259 /TID=Gma.3208.2 /CNT=43 /FEA=EST /TIER=Stack /STK=7 /UG=Gma.3208 /UG_TITLE=Glycine max transcribed sequence with weak similarity to protein ref:NP_177405.1 (A.thaliana) germin-like protein (Arabidopsis thaliana) /REP_ORG=G. max
Gma.17726.1.S1_at	0.870391			gb:BE820041 /DB_XREF=gi:14196159 /DB_XREF=GM700004A21G5 /CLONE=Gm-r1070-1450 /TID=Gma.17726.1 /CNT=80 /FEA=EST /TIER=Stack /STK=22 /UG=Gma.17726 /UG_TITLE=Glycine max transcribed sequence with moderate similarity to protein ref:NP_172405.1 (A.thaliana) putative RNA-binding protein (Arabidopsis thaliana) /REP_ORG=G. max
Gma.11189.1.S1_at	0.93714			gb:CD397258 /DB_XREF=gi:31312055 /DB_XREF=Gm_ck17959 /TID=Gma.11189.1 /CNT=104 /FEA=EST /TIER=Stack /STK=17 /UG=Gma.11189 /UG_TITLE=Glycine max transcribed sequence with weak similarity to protein ref:NP_566086.1 (A.thaliana) expressed protein (Arabidopsis thaliana) /REP_ORG=G. max
Gma.15467.1.S1_at	0.902224			gb:CD390965 /DB_XREF=gi:31305762 /DB_XREF=Gm_ck0376 /TID=Gma.15467.1 /CNT=60 /FEA=EST /TIER=Stack /STK=11 /UG=Gma.15467 /UG_TITLE=Glycine max transcribed sequence with weak similarity to protein ref:NP_564010.1 (A.thaliana) expressed protein (Arabidopsis thaliana) /REP_ORG=G. max
Gma.2480.1.S1_at	0.890608			gb:BG839063 /DB_XREF=gi:14205385 /DB_XREF=Gm01_11e03_F /CLONE=Gm01_11e03 /TID=Gma.2480.1 /CNT=94 /FEA=EST /TIER=Stack /STK=10 /UG=Gma.2480 /UG_TITLE=Glycine max transcribed sequence with moderate similarity to protein sp:Q9XFS9 (A.thaliana) DXR_ARATH 1-deoxy-D-xylulose 5-phosphate reductoisomerase, chloroplast precursor (DXP reductoisomerase) (1-deoxyxylulose-5-phosphate reductoisomerase) /REP_OR…
Gma.10693.1.S1_at	0.899273			gb:BQ786098 /DB_XREF=gi:21994570 /DB_XREF=saq63e08.y1 /CLONE=SOYBEAN CLONE ID: Gm-c1076-4455 /TID=Gma.10693.1 /CNT=23 /FEA=EST /TIER=Stack /STK=10 /UG=Gma.10693 /UG_TITLE=Glycine max transcribed sequences /REP_ORG=G. max
Gma.4427.1.S1_at	0.863378			gb:CD408999 /DB_XREF=gi:31466971 /DB_XREF=Gm_ck35744 /TID=Gma.4427.1 /CNT=22 /FEA=EST /TIER=Stack /STK=10 /UG=Gma.4427 /UG_TITLE=Glycine max transcribed sequences /REP_ORG=G. max
Gma.2299.1.S1_at	0.900764			gb:CD395410 /DB_XREF=gi:31310207 /DB_XREF=Gm_ck15420 /TID=Gma.2299.1 /CNT=18 /FEA=EST /TIER=Stack /STK=8 /UG=Gma.2299 /UG_TITLE=Glycine max transcribed sequence with weak similarity to protein sp:Q9SEU8 (A.thaliana) THM2_ARATH Thioredoxin M-type 2, chloroplast precursor (TRX-M2) /REP_ORG=G. max
Gma.16678.1.S1_at	0.952001			gb:BG370155 /DB_XREF=gi:13266692 /DB_XREF=P8B1-39-DDB-04 /TID=Gma.16678.1 /CNT=5 /FEA=EST /TIER=ConsEnd /STK=0 /UG=Gma.16678 /UG_TITLE=Glycine max transcribed sequence with weak similarity to protein sp:Q9SEU8 (A.thaliana) THM2_ARATH Thioredoxin M-type 2, chloroplast precursor (TRX-M2) /REP_ORG=G. max
Gma.16678.1.S1_s_at	0.929016			gb:BG370155 /DB_XREF=gi:13266692 /DB_XREF=P8B1-39-DDB-04 /TID=Gma.16678.1 /CNT=5 /FEA=EST /TIER=ConsEnd /STK=0 /UG=Gma.16678 /UG_TITLE=Glycine max transcribed sequence with weak similarity to protein sp:Q9SEU8 (A.thaliana) THM2_ARATH Thioredoxin M-type 2, chloroplast precursor (TRX-M2) /REP_ORG=G. max
Gma.2329.1.S1_at	0.891496			gb:CD396309 /DB_XREF=gi:31311106 /DB_XREF=Gm_ck16550 /TID=Gma.2329.1 /CNT=38 /FEA=EST /TIER=Stack /STK=7 /UG=Gma.2329 /UG_TITLE=Glycine max transcribed sequence with weak similarity to protein ref:NP_197697.1 (A.thaliana) putative protein (Arabidopsis thaliana) /REP_ORG=G. max
Gma.11240.1.S1_s_at	0.86275			gb:AW311233 /DB_XREF=gi:6726814 /DB_XREF=sg34b03.y1 /CLONE=GENOME SYSTEMS CLONE ID: Gm-c1025-198 /TID=Gma.11240.1 /CNT=12 /FEA=EST /TIER=Stack /STK=7 /UG=Gma.11240 /UG_TITLE=Glycine max transcribed sequences /REP_ORG=G. max
Gma.4512.1.S1_at	0.907727			gb:CD402761 /DB_XREF=gi:31460733 /DB_XREF=Gm_ck25355 /TID=Gma.4512.1 /CNT=25 /FEA=EST /TIER=Stack /STK=6 /UG=Gma.4512 /UG_TITLE=Glycine max transcribed sequence with moderate similarity to protein ref:NP_182309.1 (A.thaliana) putative glutaredoxin (Arabidopsis thaliana) /REP_ORG=G. max
Gma.3733.1.S1_at	0.858481			gb:CD399629 /DB_XREF=gi:31457601 /DB_XREF=Gm_ck21313 /TID=Gma.3733.1 /CNT=25 /FEA=EST /TIER=Stack /STK=6 /UG=Gma.3733 /UG_TITLE=Glycine max transcribed sequence with weak similarity to protein ref:NP_564566.1 (A.thaliana) thioredoxin, putative (Arabidopsis thaliana) /REP_ORG=G. max
Gma.13099.1.S1_at	0.850094			gb:CD417080 /DB_XREF=gi:31475052 /DB_XREF=Gm_ck7591 /TID=Gma.13099.1 /CNT=26 /FEA=EST /TIER=Stack /STK=6 /UG=Gma.13099 /UG_TITLE=Glycine max transcribed sequence with moderate similarity to protein ref:NP_172011.1 (A.thaliana) putative chloroplast 50S ribosomal protein, L6 (Arabidopsis thaliana) /REP_ORG=G. max
Gma.12775.1.S1_a_at	0.895			gb:CD406675 /DB_XREF=gi:31464662 /DB_XREF=Gm_ck31605 /TID=Gma.12775.1 /CNT=24 /FEA=EST /TIER=Stack /STK=6 /UG=Gma.12775 /UG_TITLE=Glycine max transcribed sequence with weak similarity to protein ref:NP_189237.1 (A.thaliana) unknown protein (Arabidopsis thaliana) /REP_ORG=G. max
Gma.12775.1.S1_at	0.878374			gb:CD406675 /DB_XREF=gi:31464662 /DB_XREF=Gm_ck31605 /TID=Gma.12775.1 /CNT=24 /FEA=EST /TIER=Stack /STK=6 /UG=Gma.12775 /UG_TITLE=Glycine max transcribed sequence with weak similarity to protein ref:NP_189237.1 (A.thaliana) unknown protein (Arabidopsis thaliana) /REP_ORG=G. max
Gma.11134.1.A1_at	0.872451			gb:BG839068 /DB_XREF=gi:14205390 /DB_XREF=Gm01_11d11_R /CLONE=Gm01_11d11 /TID=Gma.11134.1 /CNT=19 /FEA=EST /TIER=Stack /STK=6 /UG=Gma.11134 /UG_TITLE=Glycine max transcribed sequence with moderate similarity to protein ref:NP_563770.1 (A.thaliana) expressed protein (Arabidopsis thaliana) /REP_ORG=G. max
Gma.11415.1.A1_at	0.893351			gb:CD392125 /DB_XREF=gi:31306922 /DB_XREF=Gm_ck11187 /TID=Gma.11415.1 /CNT=9 /FEA=EST /TIER=Stack /STK=6 /UG=Gma.11415 /UG_TITLE=Glycine max transcribed sequence with moderate similarity to protein ref:NP_188258.1 (A.thaliana) putative APG protein (Arabidopsis thaliana) /REP_ORG=G. max
Gma.10892.5.S1_at	0.972439			gb:CD416264 /DB_XREF=gi:31474236 /DB_XREF=Gm_ck6582 /TID=Gma.10892.5 /CNT=9 /FEA=EST /TIER=Stack /STK=6 /UG=Gma.10892 /UG_TITLE=Glycine max transcribed sequence with strong similarity to protein pir:T49153 (A.thaliana) T49153 ribosomal protein L11-like - Arabidopsis thaliana /REP_ORG=G. max
Gma.13225.1.S1_at	0.873201			gb:CD392317 /DB_XREF=gi:31307114 /DB_XREF=Gm_ck11428 /TID=Gma.13225.1 /CNT=15 /FEA=EST /TIER=Stack /STK=6 /UG=Gma.13225 /UG_TITLE=Glycine max transcribed sequence with weak similarity to protein pir:T05887 (A.thaliana) T05887 hypothetical protein F6H11.60 - Arabidopsis thaliana /REP_ORG=G. max
Gma.9165.1.A1_at	0.867608			gb:CD415790 /DB_XREF=gi:31473762 /DB_XREF=Gm_ck5982 /TID=Gma.9165.1 /CNT=8 /FEA=EST /TIER=Stack /STK=6 /UG=Gma.9165 /UG_TITLE=Glycine max transcribed sequence with weak similarity to protein ref:NP_568640.1 (A.thaliana) expressed protein (Arabidopsis thaliana) /REP_ORG=G. max
Gma.11189.2.A1_at	0.900178			gb:CD418596 /DB_XREF=gi:31476568 /DB_XREF=Gm_ck9773 /TID=Gma.11189.2 /CNT=74 /FEA=EST /TIER=Stack /STK=31 /UG=Gma.11189 /UG_TITLE=Glycine max transcribed sequence with weak similarity to protein ref:NP_566086.1 (A.thaliana) expressed protein (Arabidopsis thaliana) /REP_ORG=G. max
Gma.7309.1.S1_at	0.865862			gb:CD396548 /DB_XREF=gi:31311345 /DB_XREF=Gm_ck16815 /TID=Gma.7309.1 /CNT=76 /FEA=EST /TIER=Stack /STK=18 /UG=Gma.7309 /UG_TITLE=Glycine max transcribed sequence with moderate similarity to protein sp:Q9LRR9 (A.thaliana) GOX2_ARATH Probable (S)-2-hydroxy-acid oxidase, peroxisomal 2 (Glycolate oxidase 2) (GOX 2) (Short chain alpha-hydroxy acid oxidase 2) /REP_ORG=G. max
GmaAffx.91630.1.S1_s_at	0.8562			gb:CF807355 /DB_XREF=gi:37995766 /DB_XREF=psHB023xK01f /CLONE=sHB023K01 /TID=GmaAffx.91630.1 /CNT=1 /FEA=EST /TIER=ConsEnd /STK=0 /NOTE=sequence(s) not in UniGene /REP_ORG=G. max
Gma.4423.2.S1_a_at	0.868719			gb:BU081159 /DB_XREF=gi:22522348 /DB_XREF=sar12c09.y1 /CLONE=SOYBEAN CLONE ID: Gm-c1049-6281 /TID=Gma.4423.2 /CNT=1 /FEA=EST /TIER=ConsEnd /STK=0 /UG=Gma.4423 /UG_TITLE=Glycine max transcribed sequence with moderate similarity to protein ref:NP_198495.1 (A.thaliana) p-nitrophenylphosphatase-like protein (Arabidopsis thaliana) /REP_ORG=G. max
Gma.17710.3.A1_at	0.896659			gb:CD392219 /DB_XREF=gi:31307016 /DB_XREF=Gm_ck11303 /TID=Gma.17710.3 /CNT=35 /FEA=EST /TIER=Stack /STK=8 /UG=Gma.17710 /UG_TITLE=Glycine max transcribed sequence with moderate similarity to protein pir:T51791 (A.thaliana) T51791 serthr specific protein kinase-like protein - Arabidopsis thaliana /REP_ORG=G. max
Gma.17709.1.S1_at	0.872799			gb:CD413509 /DB_XREF=gi:31471481 /DB_XREF=Gm_ck45052 /TID=Gma.17709.1 /CNT=37 /FEA=EST /TIER=Stack /STK=7 /UG=Gma.17709 /UG_TITLE=Glycine max transcribed sequence with weak similarity to protein pir:T12970 (A.thaliana) T12970 hypothetical protein T6H20.190 - Arabidopsis thaliana /REP_ORG=G. max
Gma.12745.1.A1_at	0.877941			gb:CD408395 /DB_XREF=gi:31466367 /DB_XREF=Gm_ck34615 /TID=Gma.12745.1 /CNT=14 /FEA=EST /TIER=Stack /STK=7 /UG=Gma.12745 /UG_TITLE=Glycine max transcribed sequence with weak similarity to protein ref:NP_564561.1 (A.thaliana) Expressed protein (Arabidopsis thaliana) /REP_ORG=G. max
Gma.3304.1.S1_at	0.960946			gb:CD404219 /DB_XREF=gi:31462191 /DB_XREF=Gm_ck27041 /TID=Gma.3304.1 /CNT=33 /FEA=EST /TIER=Stack /STK=6 /UG=Gma.3304 /UG_TITLE=Glycine max transcribed sequence with weak similarity to protein ref:NP_192986.1 (A.thaliana) pEARLI 1-like protein (Arabidopsis thaliana) /REP_ORG=G. max
Gma.7214.1.S1_at	0.890612			gb:CD412786 /DB_XREF=gi:31470758 /DB_XREF=Gm_ck43964 /TID=Gma.7214.1 /CNT=39 /FEA=EST /TIER=Stack /STK=6 /UG=Gma.7214 /UG_TITLE=Glycine max transcribed sequence with strong similarity to protein ref:NP_195506.1 (A.thaliana) glycine hydroxymethyltransferase like protein (Arabidopsis thaliana) /REP_ORG=G. max
Gma.8261.1.A1_s_at	0.857819			gb:AW348445 /DB_XREF=gi:6846155 /DB_XREF=GM210002A22D11 /CLONE=Gm-r1021-550 /TID=Gma.8261.1 /CNT=17 /FEA=EST /TIER=Stack /STK=6 /UG=Gma.8261 /UG_TITLE=Glycine max transcribed sequence with weak similarity to protein ref:NP_568306.1 (A.thaliana) putative protein (Arabidopsis thaliana) /REP_ORG=G. max
Gma.13162.1.A1_at	0.877957			gb:CD416562 /DB_XREF=gi:31474534 /DB_XREF=Gm_ck6946 /TID=Gma.13162.1 /CNT=16 /FEA=EST /TIER=ConsEnd /STK=4 /UG=Gma.13162 /UG_TITLE=Glycine max transcribed sequence with weak similarity to protein ref:NP_566337.1 (A.thaliana) rhodanese-like family protein (Arabidopsis thaliana) /REP_ORG=G. max
Gma.6884.1.A1_at	0.909362			gb:CD406073 /DB_XREF=gi:31464045 /DB_XREF=Gm_ck30276 /TID=Gma.6884.1 /CNT=10 /FEA=EST /TIER=ConsEnd /STK=4 /UG=Gma.6884 /UG_TITLE=Glycine max transcribed sequence with moderate similarity to protein ref:NP_565523.1 (A.thaliana) expressed protein (Arabidopsis thaliana) /REP_ORG=G. max
Gma.8393.1.A1_a_at	0.851809			gb:CD393466 /DB_XREF=gi:31308263 /DB_XREF=Gm_ck12992 /TID=Gma.8393.1 /CNT=8 /FEA=EST /TIER=ConsEnd /STK=4 /UG=Gma.8393 /UG_TITLE=Glycine max transcribed sequence with moderate similarity to protein ref:NP_565054.1 (A.thaliana) expressed protein (Arabidopsis thaliana) /REP_ORG=G. max
Gma.6870.1.S1_at	0.924843			gb:CD397027 /DB_XREF=gi:31311824 /DB_XREF=Gm_ck17688 /TID=Gma.6870.1 /CNT=10 /FEA=EST /TIER=ConsEnd /STK=4 /UG=Gma.6870 /UG_TITLE=Glycine max transcribed sequence with moderate similarity to protein ref:NP_174530.1 (A.thaliana) unknown protein (Arabidopsis thaliana) /REP_ORG=G. max
Gma.11767.1.A1_a_at	0.905455			gb:CD417508 /DB_XREF=gi:31475480 /DB_XREF=Gm_ck8258 /TID=Gma.11767.1 /CNT=8 /FEA=EST /TIER=ConsEnd /STK=4 /UG=Gma.11767 /UG_TITLE=Glycine max transcribed sequence with moderate similarity to protein ref:NP_564132.1 (A.thaliana) Expressed protein (Arabidopsis thaliana) /REP_ORG=G. max
Gma.3254.1.S1_at	0.862043			gb:BU083622 /DB_XREF=gi:22524811 /DB_XREF=sar23f10.y1 /CLONE=SOYBEAN CLONE ID: Gm-c1049-7556 /TID=Gma.3254.1 /CNT=47 /FEA=EST /TIER=ConsEnd /STK=3 /UG=Gma.3254 /UG_TITLE=Glycine max transcribed sequence with weak similarity to protein pir:T51373 (A.thaliana) T51373 hypothetical protein F1N13_40 - Arabidopsis thaliana /REP_ORG=G. max
GmaAffx.37570.1.S1_s_at	0.870509			gb:BE330493 /DB_XREF=gi:9204269 /DB_XREF=so79c09.y1 /CLONE=GENOME SYSTEMS CLONE ID: Gm-c1040-1865 /TID=GmaAffx.37570.1 /CNT=9 /FEA=EST /TIER=ConsEnd /STK=0 /NOTE=sequence(s) not in UniGene /REP_ORG=G. max
Gma.10904.1.S1_s_at	0.85018			gb:CD408184 /DB_XREF=gi:31466156 /DB_XREF=Gm_ck34234 /TID=Gma.10904.1 /CNT=41 /FEA=EST /TIER=ConsEnd /STK=3 /UG=Gma.10904 /UG_TITLE=Glycine max transcribed sequence with weak similarity to protein ref:NP_565061.1 (A.thaliana) putative trypsin inhibitor (Arabidopsis thaliana) /REP_ORG=G. max
Gma.5493.1.S1_a_at	0.88209			gb:CD402578 /DB_XREF=gi:31460190 /DB_XREF=Gm_ck24760 /TID=Gma.5493.1 /CNT=21 /FEA=EST /TIER=ConsEnd /STK=3 /UG=Gma.5493 /UG_TITLE=Glycine max transcribed sequence with moderate similarity to protein ref:NP_566030.1 (A.thaliana) unknown protein (Arabidopsis thaliana) /REP_ORG=G. max
Gma.5493.1.S1_at	0.88184			gb:CD402578 /DB_XREF=gi:31460190 /DB_XREF=Gm_ck24760 /TID=Gma.5493.1 /CNT=21 /FEA=EST /TIER=ConsEnd /STK=3 /UG=Gma.5493 /UG_TITLE=Glycine max transcribed sequence with moderate similarity to protein ref:NP_566030.1 (A.thaliana) unknown protein (Arabidopsis thaliana) /REP_ORG=G. max
Gma.18030.1.S1_at	0.864579			gb:CD396158 /DB_XREF=gi:31310955 /DB_XREF=Gm_ck16391 /TID=Gma.18030.1 /CNT=17 /FEA=EST /TIER=ConsEnd /STK=3 /UG=Gma.18030 /UG_TITLE=Glycine max transcribed sequence with moderate similarity to protein ref:NP_568150.1 (A.thaliana) putative protein (Arabidopsis thaliana) /REP_ORG=G. max
Gma.13184.1.A1_at	0.863383			gb:CD398024 /DB_XREF=gi:31455996 /DB_XREF=Gm_ck19076 /TID=Gma.13184.1 /CNT=10 /FEA=EST /TIER=ConsEnd /STK=3 /UG=Gma.13184 /UG_TITLE=Glycine max transcribed sequences /REP_ORG=G. max
Gma.12514.1.S1_at	0.932495			gb:CD396648 /DB_XREF=gi:31311445 /DB_XREF=Gm_ck16933 /TID=Gma.12514.1 /CNT=12 /FEA=EST /TIER=ConsEnd /STK=3 /UG=Gma.12514 /UG_TITLE=Glycine max transcribed sequence with weak similarity to protein ref:NP_177233.1 (A.thaliana) unknown protein (Arabidopsis thaliana) /REP_ORG=G. max
Gma.13296.1.S1_s_at	0.868196			gb:CD397312 /DB_XREF=gi:31312109 /DB_XREF=Gm_ck18028 /TID=Gma.13296.1 /CNT=9 /FEA=EST /TIER=ConsEnd /STK=3 /UG=Gma.13296 /UG_TITLE=Glycine max transcribed sequence with moderate similarity to protein ref:NP_568077.1 (A.thaliana) putative protein (Arabidopsis thaliana) /REP_ORG=G. max
Gma.10032.1.S1_at	0.872082			gb:CD418000 /DB_XREF=gi:31475972 /DB_XREF=Gm_ck8901 /TID=Gma.10032.1 /CNT=13 /FEA=EST /TIER=ConsEnd /STK=3 /UG=Gma.10032 /UG_TITLE=Glycine max transcribed sequence with weak similarity to protein ref:NP_187538.1 (A.thaliana) putative glutathione transferase (Arabidopsis thaliana) /REP_ORG=G. max
Gma.8674.1.A1_a_at	0.878518			gb:CD411469 /DB_XREF=gi:31469441 /DB_XREF=Gm_ck41477 /TID=Gma.8674.1 /CNT=6 /FEA=EST /TIER=ConsEnd /STK=3 /UG=Gma.8674 /UG_TITLE=Glycine max transcribed sequence with moderate similarity to protein ref:NP_565505.1 (A.thaliana) expressed protein (Arabidopsis thaliana) /REP_ORG=G. max
Gma.8674.1.A1_at	0.872931			gb:CD411469 /DB_XREF=gi:31469441 /DB_XREF=Gm_ck41477 /TID=Gma.8674.1 /CNT=6 /FEA=EST /TIER=ConsEnd /STK=3 /UG=Gma.8674 /UG_TITLE=Glycine max transcribed sequence with moderate similarity to protein ref:NP_565505.1 (A.thaliana) expressed protein (Arabidopsis thaliana) /REP_ORG=G. max
Gma.16607.1.S1_at	0.851599			gb:CD412243 /DB_XREF=gi:31470275 /DB_XREF=Gm_ck43378 /TID=Gma.16607.1 /CNT=8 /FEA=EST /TIER=ConsEnd /STK=3 /UG=Gma.16607 /UG_TITLE=Glycine max transcribed sequence with weak similarity to protein ref:NP_199924.1 (A.thaliana) putative protein (Arabidopsis thaliana) /REP_ORG=G. max
Gma.692.1.A1_at	0.891319			gb:BE657419 /DB_XREF=gi:9983311 /DB_XREF=GM700001B10C12 /CLONE=Gm-r1070-143 /TID=Gma.692.1 /CNT=4 /FEA=EST /TIER=ConsEnd /STK=3 /UG=Gma.692 /UG_TITLE=Glycine max transcribed sequence with weak similarity to protein ref:NP_197654.1 (A.thaliana) putative protein (Arabidopsis thaliana) /REP_ORG=G. max
Gma.15430.1.A1_at	0.934305			gb:CD404233 /DB_XREF=gi:31462205 /DB_XREF=Gm_ck27054 /TID=Gma.15430.1 /CNT=4 /FEA=EST /TIER=ConsEnd /STK=3 /UG=Gma.15430 /UG_TITLE=Glycine max transcribed sequence with weak similarity to protein ref:NP_187168.1 (A.thaliana) unknown protein (Arabidopsis thaliana) /REP_ORG=G. max
Gma.16969.1.S1_s_at	0.898381			gb:BI968170 /DB_XREF=gi:16342575 /DB_XREF=GM830004B12B11 /CLONE=Gm-r1083-1245 /TID=Gma.16969.1 /CNT=4 /FEA=EST /TIER=ConsEnd /STK=3 /UG=Gma.16969 /UG_TITLE=Glycine max transcribed sequence with moderate similarity to protein ref:NP_567032.1 (A.thaliana) mandelonitrile lyase-like protein (Arabidopsis thaliana) /REP_ORG=G. max
Gma.16332.1.A1_at	0.870846			gb:CD413796 /DB_XREF=gi:31471768 /DB_XREF=Gm_ck45431 /TID=Gma.16332.1 /CNT=4 /FEA=EST /TIER=ConsEnd /STK=3 /UG=Gma.16332 /UG_TITLE=Glycine max transcribed sequence with weak similarity to protein ref:NP_564550.1 (A.thaliana) expressed protein (Arabidopsis thaliana) /REP_ORG=G. max
Gma.1389.1.S1_at	0.858698			gb:CD407055 /DB_XREF=gi:31465027 /DB_XREF=Gm_ck3205 /TID=Gma.1389.1 /CNT=40 /FEA=EST /TIER=ConsEnd /STK=2 /UG=Gma.1389 /UG_TITLE=Glycine max transcribed sequence with weak similarity to protein ref:NP_177984.1 (A.thaliana) ribosomal protein L13, putative (Arabidopsis thaliana) /REP_ORG=G. max
Gma.2705.1.S1_at	0.913584			gb:BE821457 /DB_XREF=gi:10253691 /DB_XREF=GM700024B20E5 /CLONE=Gm-r1070-3682 /TID=Gma.2705.1 /CNT=29 /FEA=EST /TIER=ConsEnd /STK=2 /UG=Gma.2705 /UG_TITLE=Glycine max transcribed sequence with weak similarity to protein ref:NP_172981.1 (A.thaliana) unknown protein (Arabidopsis thaliana) /REP_ORG=G. max
Gma.5035.1.S1_at	0.857523			gb:CD392978 /DB_XREF=gi:31307775 /DB_XREF=Gm_ck12272 /TID=Gma.5035.1 /CNT=19 /FEA=EST /TIER=ConsEnd /STK=2 /UG=Gma.5035 /UG_TITLE=Glycine max transcribed sequence with weak similarity to protein ref:NP_181084.1 (A.thaliana) putative chloroplast RNA binding protein precursor (Arabidopsis thaliana) /REP_ORG=G. max
Gma.10151.1.S1_at	0.873567			gb:CD401876 /DB_XREF=gi:31459848 /DB_XREF=Gm_ck24350 /TID=Gma.10151.1 /CNT=13 /FEA=EST /TIER=ConsEnd /STK=2 /UG=Gma.10151 /UG_TITLE=Glycine max transcribed sequence with weak similarity to protein pir:T45643 (A.thaliana) T45643 hypothetical protein F13I12.120 - Arabidopsis thaliana /REP_ORG=G. max
Gma.13132.1.A1_at	0.86952			gb:CD416691 /DB_XREF=gi:31474663 /DB_XREF=Gm_ck7106 /TID=Gma.13132.1 /CNT=11 /FEA=EST /TIER=ConsEnd /STK=2 /UG=Gma.13132 /UG_TITLE=Glycine max transcribed sequence with weak similarity to protein ref:NP_564142.1 (A.thaliana) expressed protein (Arabidopsis thaliana) /REP_ORG=G. max
Gma.1720.1.S1_a_at	0.865897			gb:CD413817 /DB_XREF=gi:31471789 /DB_XREF=Gm_ck45459 /TID=Gma.1720.1 /CNT=10 /FEA=EST /TIER=ConsEnd /STK=2 /UG=Gma.1720 /UG_TITLE=Glycine max transcribed sequence with weak similarity to protein ref:NP_200157.1 (A.thaliana) putative protein (Arabidopsis thaliana) /REP_ORG=G. max
Gma.4579.1.S1_at	0.859694			gb:CD399063 /DB_XREF=gi:31457035 /DB_XREF=Gm_ck20496 /TID=Gma.4579.1 /CNT=23 /FEA=EST /TIER=ConsEnd /STK=2 /UG=Gma.4579 /UG_TITLE=Glycine max transcribed sequence with moderate similarity to protein ref:NP_566764.1 (A.thaliana) expressed protein (Arabidopsis thaliana) /REP_ORG=G. max
Gma.3700.1.S1_at	0.905654			gb:CD406019 /DB_XREF=gi:31463991 /DB_XREF=Gm_ck30172 /TID=Gma.3700.1 /CNT=14 /FEA=EST /TIER=ConsEnd /STK=2 /UG=Gma.3700 /UG_TITLE=Glycine max transcribed sequence with weak similarity to protein ref:NP_566028.1 (A.thaliana) expressed protein (Arabidopsis thaliana) /REP_ORG=G. max
Gma.13412.1.A1_at	0.863764			gb:CD406020 /DB_XREF=gi:31463992 /DB_XREF=Gm_ck30173 /TID=Gma.13412.1 /CNT=9 /FEA=EST /TIER=ConsEnd /STK=2 /UG=Gma.13412 /UG_TITLE=Glycine max transcribed sequence with weak similarity to protein ref:NP_180489.1 (A.thaliana) putative tropinone reductase (Arabidopsis thaliana) /REP_ORG=G. max
Gma.8131.1.A1_at	0.889			gb:CD394184 /DB_XREF=gi:31308981 /DB_XREF=Gm_ck13857 /TID=Gma.8131.1 /CNT=9 /FEA=EST /TIER=ConsEnd /STK=2 /UG=Gma.8131 /UG_TITLE=Glycine max transcribed sequence with moderate similarity to protein ref:NP_190383.1 (A.thaliana) aldehyde dehydrogenase (NAD+)-like protein (Arabidopsis thaliana) /REP_ORG=G. max
Gma.13372.1.S1_at	0.889922			gb:CD392643 /DB_XREF=gi:31307440 /DB_XREF=Gm_ck11849 /TID=Gma.13372.1 /CNT=13 /FEA=EST /TIER=ConsEnd /STK=2 /UG=Gma.13372 /UG_TITLE=Glycine max transcribed sequence with weak similarity to protein ref:NP_192673.1 (A.thaliana) putative protein (Arabidopsis thaliana) /REP_ORG=G. max
Gma.16191.1.S1_at	0.865336			gb:CD412156 /DB_XREF=gi:31470128 /DB_XREF=Gm_ck43211 /TID=Gma.16191.1 /CNT=10 /FEA=EST /TIER=ConsEnd /STK=2 /UG=Gma.16191 /UG_TITLE=Glycine max transcribed sequence with weak similarity to protein ref:NP_200008.1 (A.thaliana) mandelonitrile lyase-like protein (Arabidopsis thaliana) /REP_ORG=G. max
Gma.2558.2.S1_a_at	0.878729			gb:BG511815 /DB_XREF=gi:13482472 /DB_XREF=sad11d03.y1 /CLONE=GENOME SYSTEMS CLONE ID: Gm-c1073-2094 /TID=Gma.2558.2 /CNT=2 /FEA=EST /TIER=ConsEnd /STK=0 /UG=Gma.2558 /UG_TITLE=Glycine max transcribed sequence with moderate similarity to protein ref:NP_564544.1 (A.thaliana) expressed protein (Arabidopsis thaliana) /REP_ORG=G. max
Gma.13189.1.S1_at	0.87365			gb:CD400124 /DB_XREF=gi:31458096 /DB_XREF=Gm_ck21887 /TID=Gma.13189.1 /CNT=7 /FEA=EST /TIER=ConsEnd /STK=2 /UG=Gma.13189 /UG_TITLE=Glycine max transcribed sequence with weak similarity to protein ref:NP_181032.1 (A.thaliana) unknown protein (Arabidopsis thaliana) /REP_ORG=G. max
Gma.2961.1.S1_at	0.914613			gb:CD415704 /DB_XREF=gi:31473676 /DB_XREF=Gm_ck5877 /TID=Gma.2961.1 /CNT=11 /FEA=EST /TIER=ConsEnd /STK=2 /UG=Gma.2961 /UG_TITLE=Glycine max transcribed sequence with weak similarity to protein ref:NP_173653.1 (A.thaliana) UDP-glucose glucosyltransferase (Arabidopsis thaliana) /REP_ORG=G. max
Gma.9399.1.S1_at	0.943571			gb:CD390357 /DB_XREF=gi:31305154 /DB_XREF=Gm_ck0570 /TID=Gma.9399.1 /CNT=8 /FEA=EST /TIER=ConsEnd /STK=2 /UG=Gma.9399 /UG_TITLE=Glycine max transcribed sequence with weak similarity to protein pir:T47454 (A.thaliana) T47454 lipoxygenase AtLOX2 - Arabidopsis thaliana /REP_ORG=G. max
Gma.3449.1.S1_at	0.850388			gb:BE822258 /DB_XREF=gi:10254492 /DB_XREF=GM700016B20G9 /CLONE=Gm-r1070-6474 /TID=Gma.3449.1 /CNT=8 /FEA=EST /TIER=ConsEnd /STK=2 /UG=Gma.3449 /UG_TITLE=Glycine max transcribed sequences /REP_ORG=G. max
Gma.1061.1.A1_at	0.901822			gb:CD408183 /DB_XREF=gi:31466155 /DB_XREF=Gm_ck34232 /TID=Gma.1061.1 /CNT=6 /FEA=EST /TIER=ConsEnd /STK=2 /UG=Gma.1061 /UG_TITLE=Glycine max transcribed sequence with weak similarity to protein ref:NP_199403.1 (A.thaliana) GDSL-motif lipasehydrolase-like protein (Arabidopsis thaliana) /REP_ORG=G. max
Gma.15039.1.S1_at	0.856182			gb:CD412520 /DB_XREF=gi:31470492 /DB_XREF=Gm_ck43647 /TID=Gma.15039.1 /CNT=8 /FEA=EST /TIER=ConsEnd /STK=2 /UG=Gma.15039 /UG_TITLE=Glycine max transcribed sequence with moderate similarity to protein ref:NP_564616.1 (A.thaliana) unknown protein; supported by full length cDNA: Ceres:126586 (Arabidopsis thaliana) /REP_ORG=G. max
Gma.12984.1.S1_at	0.855757			gb:CD392306 /DB_XREF=gi:31307103 /DB_XREF=Gm_ck11416 /TID=Gma.12984.1 /CNT=6 /FEA=EST /TIER=ConsEnd /STK=2 /UG=Gma.12984 /UG_TITLE=Glycine max transcribed sequence with weak similarity to protein ref:NP_199691.1 (A.thaliana) non-phototropic hypocotyl-like protein (Arabidopsis thaliana) /REP_ORG=G. max
Gma.7681.1.S1_at	0.886987			gb:BU548481 /DB_XREF=gi:22931342 /DB_XREF=GM880023A10G12 /CLONE=Gm-r1088-8759 /TID=Gma.7681.1 /CNT=6 /FEA=EST /TIER=ConsEnd /STK=2 /UG=Gma.7681 /UG_TITLE=Glycine max transcribed sequence with weak similarity to protein ref:NP_194974.1 (A.thaliana) putative protein (Arabidopsis thaliana) /REP_ORG=G. max
Gma.14572.1.A1_at	0.8727			gb:CD394968 /DB_XREF=gi:31309765 /DB_XREF=Gm_ck14944 /TID=Gma.14572.1 /CNT=6 /FEA=EST /TIER=ConsEnd /STK=2 /UG=Gma.14572 /UG_TITLE=Glycine max transcribed sequence with moderate similarity to protein ref:NP_565814.1 (A.thaliana) putative monooxygenase (Arabidopsis thaliana) /REP_ORG=G. max
Gma.6710.1.A1_a_at	0.895536			gb:BU544428 /DB_XREF=gi:22927289 /DB_XREF=GM880002B20F08 /CLONE=Gm-r1088-664 /TID=Gma.6710.1 /CNT=5 /FEA=EST /TIER=ConsEnd /STK=2 /UG=Gma.6710 /UG_TITLE=Glycine max transcribed sequence with weak similarity to protein pir:B45511 (A.thaliana) B45511 chitinase (EC 3.2.1.14) precursor, basic - Arabidopsis thaliana /REP_ORG=G. max
Gma.7870.1.A1_at	0.854684			gb:CD417579 /DB_XREF=gi:31475551 /DB_XREF=Gm_ck8348 /TID=Gma.7870.1 /CNT=4 /FEA=EST /TIER=ConsEnd /STK=2 /UG=Gma.7870 /UG_TITLE=Glycine max transcribed sequences /REP_ORG=G. max
GmaAffx.33036.1.A1_at	0.956504			gb:CD413517 /DB_XREF=gi:31471489 /DB_XREF=Gm_ck4506 /TID=GmaAffx.33036.1 /CNT=4 /FEA=EST /TIER=ConsEnd /STK=2 /NOTE=sequence(s) not in UniGene /REP_ORG=G. max
GmaAffx.55942.1.S1_at	0.850597			gb:BE658601 /DB_XREF=gi:9984493 /DB_XREF=GM700006B20A2 /CLONE=Gm-r1070-1948 /TID=GmaAffx.55942.1 /CNT=4 /FEA=EST /TIER=ConsEnd /STK=2 /NOTE=sequence(s) not in UniGene /REP_ORG=G. max
Gma.15091.2.S1_at	0.870729			gb:CD413706 /DB_XREF=gi:31471678 /DB_XREF=Gm_ck45296 /TID=Gma.15091.2 /CNT=4 /FEA=EST /TIER=ConsEnd /STK=2 /UG=Gma.15091 /UG_TITLE=Glycine max transcribed sequence with weak similarity to protein ref:NP_563734.1 (A.thaliana) expressed protein (Arabidopsis thaliana) /REP_ORG=G. max
Gma.15953.1.A1_at	0.852209			gb:BE657614 /DB_XREF=gi:14195783 /DB_XREF=GM700002B10E7 /CLONE=Gm-r1070-613 /TID=Gma.15953.1 /CNT=3 /FEA=EST /TIER=ConsEnd /STK=2 /UG=Gma.15953 /UG_TITLE=Glycine max transcribed sequence with weak similarity to protein ref:NP_177180.1 (A.thaliana) unknown protein (Arabidopsis thaliana) /REP_ORG=G. max
GmaAffx.20432.1.S1_at	0.89362			gb:CD414185 /DB_XREF=gi:31472157 /DB_XREF=Gm_ck46228 /TID=GmaAffx.20432.1 /CNT=2 /FEA=EST /TIER=ConsEnd /STK=2 /NOTE=sequence(s) not in UniGene /REP_ORG=G. max
Gma.16845.1.S1_at	0.850562			gb:CD396603 /DB_XREF=gi:31311400 /DB_XREF=Gm_ck16879 /TID=Gma.16845.1 /CNT=2 /FEA=EST /TIER=ConsEnd /STK=2 /UG=Gma.16845 /UG_TITLE=Glycine max transcribed sequence with weak similarity to protein ref:NP_172153.1 (A.thaliana) 23 kDa polypeptide of oxygen-evolving comlex (OEC) (Arabidopsis thaliana) /REP_ORG=G. max
Gma.3271.1.S1_at	0.877928			gb:CD402118 /DB_XREF=gi:31460090 /DB_XREF=Gm_ck24644 /TID=Gma.3271.1 /CNT=39 /FEA=EST /TIER=ConsEnd /STK=1 /UG=Gma.3271 /UG_TITLE=Glycine max transcribed sequence with weak similarity to protein ref:NP_198911.1 (A.thaliana) 50S ribosomal protein L27 (Arabidopsis thaliana) /REP_ORG=G. max
Gma.11483.1.S1_at	0.874854			gb:CD391856 /DB_XREF=gi:31306653 /DB_XREF=Gm_ck10834 /TID=Gma.11483.1 /CNT=29 /FEA=EST /TIER=ConsEnd /STK=1 /UG=Gma.11483 /UG_TITLE=Glycine max transcribed sequence with weak similarity to protein ref:NP_567851.1 (A.thaliana) putative protein (Arabidopsis thaliana) /REP_ORG=G. max
Gma.6894.1.S1_at	0.87658			gb:BE821316 /DB_XREF=gi:10253543 /DB_XREF=GM700024A20F1 /CLONE=Gm-r1070-3698 /TID=Gma.6894.1 /CNT=27 /FEA=EST /TIER=ConsEnd /STK=1 /UG=Gma.6894 /UG_TITLE=Glycine max transcribed sequence with weak similarity to protein ref:NP_175852.1 (A.thaliana) rubredoxin, putative (Arabidopsis thaliana) /REP_ORG=G. max
Gma.5786.2.S1_at	0.901242			gb:CD406811 /DB_XREF=gi:31464798 /DB_XREF=Gm_ck3176 /TID=Gma.5786.2 /CNT=42 /FEA=EST /TIER=ConsEnd /STK=1 /UG=Gma.5786 /UG_TITLE=Glycine max 3-ketoacyl-CoA thiolase mRNA, complete cds /REP_ORG=G. max
Gma.6855.2.S1_a_at	0.908437			gb:CA936064 /DB_XREF=gi:27424544 /DB_XREF=sav05c11.y1 /CLONE=SOYBEAN CLONE ID: Gm-c1048-4366 /TID=Gma.6855.2 /CNT=2 /FEA=EST /TIER=ConsEnd /STK=0 /UG=Gma.6855 /UG_TITLE=Glycine max transcribed sequence with weak similarity to protein ref:NP_180080.1 (A.thaliana) putative glutathione peroxidase (Arabidopsis thaliana) /REP_ORG=G. max
Gma.6855.1.S1_at	0.898421			gb:CD414500 /DB_XREF=gi:31472472 /DB_XREF=Gm_ck46656 /TID=Gma.6855.1 /CNT=28 /FEA=EST /TIER=ConsEnd /STK=1 /UG=Gma.6855 /UG_TITLE=Glycine max transcribed sequence with weak similarity to protein ref:NP_180080.1 (A.thaliana) putative glutathione peroxidase (Arabidopsis thaliana) /REP_ORG=G. max
Gma.2600.1.S1_a_at	0.86274			gb:BU577020 /DB_XREF=gi:23050649 /DB_XREF=sar70h09.y1 /CLONE=SOYBEAN CLONE ID: Gm-c1074-8033 /TID=Gma.2600.1 /CNT=21 /FEA=EST /TIER=ConsEnd /STK=1 /UG=Gma.2600 /UG_TITLE=Glycine max transcribed sequence with moderate similarity to protein ref:NP_192703.1 (A.thaliana) H+-transporting ATP synthase-like protein (Arabidopsis thaliana) /REP_ORG=G. max
Gma.2600.1.S1_x_at	0.861623			gb:BU577020 /DB_XREF=gi:23050649 /DB_XREF=sar70h09.y1 /CLONE=SOYBEAN CLONE ID: Gm-c1074-8033 /TID=Gma.2600.1 /CNT=21 /FEA=EST /TIER=ConsEnd /STK=1 /UG=Gma.2600 /UG_TITLE=Glycine max transcribed sequence with moderate similarity to protein ref:NP_192703.1 (A.thaliana) H+-transporting ATP synthase-like protein (Arabidopsis thaliana) /REP_ORG=G. max
Gma.4569.1.S1_at	0.871149			gb:CD401264 /DB_XREF=gi:31459236 /DB_XREF=Gm_ck23315 /TID=Gma.4569.1 /CNT=21 /FEA=EST /TIER=ConsEnd /STK=1 /UG=Gma.4569 /UG_TITLE=Glycine max transcribed sequence with weak similarity to protein pir:T45630 (A.thaliana) T45630 hypothetical protein F13G24.250 - Arabidopsis thaliana /REP_ORG=G. max
Gma.10706.2.S1_s_at	0.93208			gb:BI968467 /DB_XREF=gi:16342872 /DB_XREF=GM830005A20F08 /CLONE=Gm-r1083-1792 /TID=Gma.10706.2 /CNT=19 /FEA=EST /TIER=ConsEnd /STK=1 /UG=Gma.10706 /UG_TITLE=Glycine max transcribed sequence with weak similarity to protein ref:NP_197875.1 (A.thaliana) putative protein (Arabidopsis thaliana) /REP_ORG=G. max
Gma.7729.1.S1_at	0.859829			gb:CD396819 /DB_XREF=gi:31311616 /DB_XREF=Gm_ck17246 /TID=Gma.7729.1 /CNT=18 /FEA=EST /TIER=ConsEnd /STK=1 /UG=Gma.7729 /UG_TITLE=Glycine max transcribed sequence with moderate similarity to protein ref:NP_566003.1 (A.thaliana) expressed protein (Arabidopsis thaliana) /REP_ORG=G. max
Gma.7832.1.S1_at	0.906054			gb:CD392810 /DB_XREF=gi:31307607 /DB_XREF=Gm_ck12066 /TID=Gma.7832.1 /CNT=28 /FEA=EST /TIER=ConsEnd /STK=1 /UG=Gma.7832 /UG_TITLE=Glycine max transcribed sequence with moderate similarity to protein ref:NP_177020.1 (A.thaliana) very-long-chain fatty acid condensing enzyme (CUT1) (Arabidopsis thaliana) /REP_ORG=G. max
Gma.7832.1.S1_s_at	0.894391			gb:CD392810 /DB_XREF=gi:31307607 /DB_XREF=Gm_ck12066 /TID=Gma.7832.1 /CNT=28 /FEA=EST /TIER=ConsEnd /STK=1 /UG=Gma.7832 /UG_TITLE=Glycine max transcribed sequence with moderate similarity to protein ref:NP_177020.1 (A.thaliana) very-long-chain fatty acid condensing enzyme (CUT1) (Arabidopsis thaliana) /REP_ORG=G. max
Gma.7832.1.S1_x_at	0.906713			gb:CD392810 /DB_XREF=gi:31307607 /DB_XREF=Gm_ck12066 /TID=Gma.7832.1 /CNT=28 /FEA=EST /TIER=ConsEnd /STK=1 /UG=Gma.7832 /UG_TITLE=Glycine max transcribed sequence with moderate similarity to protein ref:NP_177020.1 (A.thaliana) very-long-chain fatty acid condensing enzyme (CUT1) (Arabidopsis thaliana) /REP_ORG=G. max
Gma.2446.1.S1_a_at	0.896913			gb:CD393550 /DB_XREF=gi:31308347 /DB_XREF=Gm_ck13083 /TID=Gma.2446.1 /CNT=27 /FEA=EST /TIER=ConsEnd /STK=1 /UG=Gma.2446 /UG_TITLE=Glycine max transcribed sequence with moderate similarity to protein pir:T05875 (A.thaliana) T05875 hypothetical protein T29A15.190 - Arabidopsis thaliana /REP_ORG=G. max
Gma.1665.1.S1_at	0.901384			gb:BE058927 /DB_XREF=gi:8403293 /DB_XREF=sn22g07.y1 /CLONE=GENOME SYSTEMS CLONE ID: Gm-c1016-12277 /TID=Gma.1665.1 /CNT=21 /FEA=EST /TIER=ConsEnd /STK=1 /UG=Gma.1665 /UG_TITLE=Glycine max transcribed sequence with moderate similarity to protein ref:NP_180446.1 (A.thaliana) chloroplast membrane protein (ALBINO3) (Arabidopsis thaliana) /REP_ORG=G. max
Gma.12822.1.S1_at	0.882348			gb:CD391525 /DB_XREF=gi:31306322 /DB_XREF=Gm_ck10431 /TID=Gma.12822.1 /CNT=19 /FEA=EST /TIER=ConsEnd /STK=1 /UG=Gma.12822 /UG_TITLE=Glycine max transcribed sequence with weak similarity to protein ref:NP_196000.1 (A.thaliana) putative protein (Arabidopsis thaliana) /REP_ORG=G. max
Gma.10574.1.S1_at	0.948201			gb:CD415419 /DB_XREF=gi:31473406 /DB_XREF=Gm_ck5540 /TID=Gma.10574.1 /CNT=30 /FEA=EST /TIER=ConsEnd /STK=1 /UG=Gma.10574 /UG_TITLE=Glycine max transcribed sequence with weak similarity to protein ref:NP_178536.1 (A.thaliana) putative GDSL-motif lipasehydrolase (Arabidopsis thaliana) /REP_ORG=G. max
Gma.11043.1.S1_at	0.871818			gb:BE657833 /DB_XREF=gi:14196034 /DB_XREF=GM700003B10H6 /CLONE=Gm-r1070-1139 /TID=Gma.11043.1 /CNT=28 /FEA=EST /TIER=ConsEnd /STK=1 /UG=Gma.11043 /UG_TITLE=Glycine max transcribed sequence with moderate similarity to protein sp:P48622 (A.thaliana) FD3D_ARATH Temperature-sensitive omega-3 fatty acid desaturase, chloroplast precursor /REP_ORG=G. max
Gma.11025.1.S1_at	0.893353	CYP86A65		gb:CD390437 /DB_XREF=gi:31305234 /DB_XREF=Gm_ck0866 /TID=Gma.11025.1 /CNT=32 /FEA=EST /TIER=ConsEnd /STK=1 /UG=Gma.11025 /UG_TITLE=Glycine max transcribed sequence with moderate similarity to protein ref:NP_171666.1 (A.thaliana) cytochrome P450, putative (Arabidopsis thaliana) /REP_ORG=G. max
Gma.549.1.S1_at	0.896153			gb:CD404144 /DB_XREF=gi:31462116 /DB_XREF=Gm_ck26960 /TID=Gma.549.1 /CNT=17 /FEA=EST /TIER=ConsEnd /STK=1 /UG=Gma.549 /UG_TITLE=Glycine max transcribed sequence with weak similarity to protein ref:NP_568612.1 (A.thaliana) Expressed protein (Arabidopsis thaliana) /REP_ORG=G. max
Gma.1347.1.S1_at	0.949798			gb:BG511746 /DB_XREF=gi:13482403 /DB_XREF=sad10d08.y1 /CLONE=GENOME SYSTEMS CLONE ID: Gm-c1073-2103 /TID=Gma.1347.1 /CNT=15 /FEA=EST /TIER=ConsEnd /STK=1 /UG=Gma.1347 /UG_TITLE=Glycine max transcribed sequence with moderate similarity to protein pir:T48103 (A.thaliana) T48103 mRNA binding protein CSP41 homolog T20O10.240 (similarity) - Arabidopsis thaliana /REP_ORG=G. max
Gma.13059.1.A1_at	0.933427			gb:CD394107 /DB_XREF=gi:31308904 /DB_XREF=Gm_ck1376 /TID=Gma.13059.1 /CNT=15 /FEA=EST /TIER=ConsEnd /STK=1 /UG=Gma.13059 /UG_TITLE=Glycine max transcribed sequences /REP_ORG=G. max
Gma.1587.1.S1_at	0.892403			gb:CD413968 /DB_XREF=gi:31471940 /DB_XREF=Gm_ck4572 /TID=Gma.1587.1 /CNT=20 /FEA=EST /TIER=ConsEnd /STK=1 /UG=Gma.1587 /UG_TITLE=Glycine max transcribed sequence with weak similarity to protein ref:NP_199924.1 (A.thaliana) putative protein (Arabidopsis thaliana) /REP_ORG=G. max
Gma.8332.1.S1_at	0.868623			gb:BE659187 /DB_XREF=gi:9985079 /DB_XREF=GM700008B20D10 /CLONE=Gm-r1070-2876 /TID=Gma.8332.1 /CNT=15 /FEA=EST /TIER=ConsEnd /STK=1 /UG=Gma.8332 /UG_TITLE=Glycine max transcribed sequence with moderate similarity to protein ref:NP_564560.1 (A.thaliana) ATP-dependent Clp protease proteolytic subunit (ClpR1) (Arabidopsis thaliana) /REP_ORG=G. max
Gma.7972.1.S1_at	0.863226			gb:CD399265 /DB_XREF=gi:31457237 /DB_XREF=Gm_ck20793 /TID=Gma.7972.1 /CNT=14 /FEA=EST /TIER=ConsEnd /STK=1 /UG=Gma.7972 /UG_TITLE=Glycine max transcribed sequence with weak similarity to protein ref:NP_188137.1 (A.thaliana) 30S ribosomal protein S20 (Arabidopsis thaliana) /REP_ORG=G. max
Gma.16605.1.S1_at	0.853492			gb:CD401157 /DB_XREF=gi:31459129 /DB_XREF=Gm_ck23185 /TID=Gma.16605.1 /CNT=12 /FEA=EST /TIER=ConsEnd /STK=1 /UG=Gma.16605 /UG_TITLE=Glycine max transcribed sequence with weak similarity to protein pir:T48237 (A.thaliana) T48237 hypothetical protein T7H20.210 - Arabidopsis thaliana /REP_ORG=G. max
Gma.13296.3.S1_at	0.872543			gb:CD418313 /DB_XREF=gi:31476285 /DB_XREF=Gm_ck9374 /TID=Gma.13296.3 /CNT=23 /FEA=EST /TIER=ConsEnd /STK=1 /UG=Gma.13296 /UG_TITLE=Glycine max transcribed sequence with moderate similarity to protein ref:NP_568077.1 (A.thaliana) putative protein (Arabidopsis thaliana) /REP_ORG=G. max
Gma.3454.1.S1_a_at	0.868419			gb:BQ628871 /DB_XREF=gi:21676520 /DB_XREF=sao72a03.y1 /CLONE=SOYBEAN CLONE ID: Gm-c1073-4614 /TID=Gma.3454.1 /CNT=21 /FEA=EST /TIER=ConsEnd /STK=1 /UG=Gma.3454 /UG_TITLE=Glycine max transcribed sequence with moderate similarity to protein ref:NP_565969.1 (A.thaliana) rhodanese-like family protein (Arabidopsis thaliana) /REP_ORG=G. max
Gma.3454.1.S1_at	0.873482			gb:BQ628871 /DB_XREF=gi:21676520 /DB_XREF=sao72a03.y1 /CLONE=SOYBEAN CLONE ID: Gm-c1073-4614 /TID=Gma.3454.1 /CNT=21 /FEA=EST /TIER=ConsEnd /STK=1 /UG=Gma.3454 /UG_TITLE=Glycine max transcribed sequence with moderate similarity to protein ref:NP_565969.1 (A.thaliana) rhodanese-like family protein (Arabidopsis thaliana) /REP_ORG=G. max
Gma.4606.1.S1_at	0.851838			gb:BF426114 /DB_XREF=gi:11414103 /DB_XREF=ss06d05.y1 /CLONE=GENOME SYSTEMS CLONE ID: Gm-c1047-2146 /TID=Gma.4606.1 /CNT=21 /FEA=EST /TIER=ConsEnd /STK=1 /UG=Gma.4606 /UG_TITLE=Glycine max transcribed sequence with weak similarity to protein ref:NP_196855.1 (A.thaliana) ribosomal protein L10-like (Arabidopsis thaliana) /REP_ORG=G. max
Gma.3212.1.S1_at	0.851403			gb:BQ299093 /DB_XREF=gi:20814615 /DB_XREF=sao54h12.y1 /CLONE=SOYBEAN CLONE ID: Gm-c1073-3072 /TID=Gma.3212.1 /CNT=17 /FEA=EST /TIER=ConsEnd /STK=1 /UG=Gma.3212 /UG_TITLE=Glycine max transcribed sequence with weak similarity to protein ref:NP_174340.1 (A.thaliana) hypothetical protein (Arabidopsis thaliana) /REP_ORG=G. max
Gma.15734.1.S1_at	0.928739			gb:CD418382 /DB_XREF=gi:31476354 /DB_XREF=Gm_ck9462 /TID=Gma.15734.1 /CNT=13 /FEA=EST /TIER=ConsEnd /STK=1 /UG=Gma.15734 /UG_TITLE=Glycine max transcribed sequence with moderate similarity to protein ref:NP_199380.1 (A.thaliana) putative protein (Arabidopsis thaliana) /REP_ORG=G. max
Gma.13108.1.S1_at	0.93393			gb:CD396006 /DB_XREF=gi:31310803 /DB_XREF=Gm_ck16208 /TID=Gma.13108.1 /CNT=12 /FEA=EST /TIER=ConsEnd /STK=1 /UG=Gma.13108 /UG_TITLE=Glycine max transcribed sequence with weak similarity to protein ref:NP_568629.1 (A.thaliana) expressed protein (Arabidopsis thaliana) /REP_ORG=G. max
Gma.12091.1.S1_at	0.928167			gb:CD394643 /DB_XREF=gi:31309440 /DB_XREF=Gm_ck1438 /TID=Gma.12091.1 /CNT=11 /FEA=EST /TIER=ConsEnd /STK=1 /UG=Gma.12091 /UG_TITLE=Glycine max transcribed sequence with weak similarity to protein ref:NP_567958.1 (A.thaliana) putative protein (Arabidopsis thaliana) /REP_ORG=G. max
Gma.13196.1.A1_at	0.922075			gb:CD393360 /DB_XREF=gi:31308157 /DB_XREF=Gm_ck12867 /TID=Gma.13196.1 /CNT=13 /FEA=EST /TIER=ConsEnd /STK=1 /UG=Gma.13196 /UG_TITLE=Glycine max transcribed sequence with moderate similarity to protein ref:NP_563783.1 (A.thaliana) expressed protein (Arabidopsis thaliana) /REP_ORG=G. max
Gma.17712.1.S1_at	0.919894			gb:CD393349 /DB_XREF=gi:31308146 /DB_XREF=Gm_ck12853 /TID=Gma.17712.1 /CNT=12 /FEA=EST /TIER=ConsEnd /STK=1 /UG=Gma.17712 /UG_TITLE=Glycine max transcribed sequence with moderate similarity to protein ref:NP_173504.1 (A.thaliana) putative FKBP-type peptidyl-prolyl cis-trans isomerase (Arabidopsis thaliana) /REP_ORG=G. max
Gma.7543.1.A1_at	0.915601			gb:BI968509 /DB_XREF=gi:16342914 /DB_XREF=GM830005B12B02 /CLONE=Gm-r1083-1611 /TID=Gma.7543.1 /CNT=12 /FEA=EST /TIER=ConsEnd /STK=1 /UG=Gma.7543 /UG_TITLE=Glycine max transcribed sequence with moderate similarity to protein pir:T06023 (A.thaliana) T06023 squalene monooxygenase (EC 1.14.99.7) - Arabidopsis thaliana /REP_ORG=G. max
Gma.8182.1.S1_a_at	0.893229			gb:CD401769 /DB_XREF=gi:31459741 /DB_XREF=Gm_ck24181 /TID=Gma.8182.1 /CNT=10 /FEA=EST /TIER=ConsEnd /STK=1 /UG=Gma.8182 /UG_TITLE=Glycine max transcribed sequence with weak similarity to protein ref:NP_176702.1 (A.thaliana) unknown protein (Arabidopsis thaliana) /REP_ORG=G. max
Gma.10069.1.S1_at	0.862598			gb:BE658324 /DB_XREF=gi:9984216 /DB_XREF=GM700005B10F5 /CLONE=Gm-r1070-1809 /TID=Gma.10069.1 /CNT=17 /FEA=EST /TIER=ConsEnd /STK=1 /UG=Gma.10069 /UG_TITLE=Glycine max transcribed sequence with moderate similarity to protein ref:NP_565533.1 (A.thaliana) putative DnaJ protein (Arabidopsis thaliana) /REP_ORG=G. max
GmaAffx.13903.1.S1_at	0.86956			gb:CD405702 /DB_XREF=gi:31463674 /DB_XREF=Gm_ck29636 /TID=GmaAffx.13903.1 /CNT=16 /FEA=EST /TIER=ConsEnd /STK=1 /NOTE=sequence(s) not in UniGene /REP_ORG=G. max
GmaAffx.87644.1.S1_at	0.884407			gb:AI938444 /DB_XREF=gi:5677314 /DB_XREF=sc45d04.y1 /CLONE=GENOME SYSTEMS CLONE ID: Gm-c1015-512 /TID=GmaAffx.87644.1 /CNT=13 /FEA=EST /TIER=ConsEnd /STK=1 /NOTE=sequence(s) not in UniGene /REP_ORG=G. max
Gma.13130.1.S1_at	0.924371			gb:CD392062 /DB_XREF=gi:31306859 /DB_XREF=Gm_ck11118 /TID=Gma.13130.1 /CNT=9 /FEA=EST /TIER=ConsEnd /STK=1 /UG=Gma.13130 /UG_TITLE=Glycine max transcribed sequence with weak similarity to protein ref:NP_188246.1 (A.thaliana) putative 2Fe-2S iron-sulfur cluster protein (Arabidopsis thaliana) /REP_ORG=G. max
Gma.12621.1.A1_at	0.853842			gb:CD395932 /DB_XREF=gi:31310729 /DB_XREF=Gm_ck16131 /TID=Gma.12621.1 /CNT=9 /FEA=EST /TIER=ConsEnd /STK=1 /UG=Gma.12621 /UG_TITLE=Glycine max transcribed sequence with strong similarity to protein ref:NP_196867.1 (A.thaliana) cobalamin biosynthesis protein (Arabidopsis thaliana) /REP_ORG=G. max
Gma.3384.1.S1_at	0.854006			gb:BE659400 /DB_XREF=gi:9985292 /DB_XREF=GM700009B10A11 /CLONE=Gm-r1070-3117 /TID=Gma.3384.1 /CNT=15 /FEA=EST /TIER=ConsEnd /STK=1 /UG=Gma.3384 /UG_TITLE=Glycine max transcribed sequence with weak similarity to protein pir:T04996 (A.thaliana) T04996 male sterility protein 2 homolog T16L1.280 - Arabidopsis thaliana (fragment) /REP_ORG=G. max
Gma.2452.1.S1_at	0.938611			gb:CD398509 /DB_XREF=gi:31456481 /DB_XREF=Gm_ck19788 /TID=Gma.2452.1 /CNT=11 /FEA=EST /TIER=ConsEnd /STK=1 /UG=Gma.2452 /UG_TITLE=Glycine max transcribed sequence with moderate similarity to protein ref:NP_567394.1 (A.thaliana) hydrolase-like protein (Arabidopsis thaliana) /REP_ORG=G. max
Gma.1661.1.S1_at	0.933737			gb:BE821382 /DB_XREF=gi:10253616 /DB_XREF=GM700024B20G2 /CLONE=Gm-r1070-3772 /TID=Gma.1661.1 /CNT=11 /FEA=EST /TIER=ConsEnd /STK=1 /UG=Gma.1661 /UG_TITLE=Glycine max transcribed sequence with weak similarity to protein ref:NP_189085.1 (A.thaliana) unknown protein (Arabidopsis thaliana) /REP_ORG=G. max
Gma.15830.1.S1_at	0.890549			gb:CD414210 /DB_XREF=gi:31472182 /DB_XREF=Gm_ck46255 /TID=Gma.15830.1 /CNT=8 /FEA=EST /TIER=ConsEnd /STK=1 /UG=Gma.15830 /UG_TITLE=Glycine max transcribed sequence with weak similarity to protein ref:NP_565623.1 (A.thaliana) expressed protein (Arabidopsis thaliana) /REP_ORG=G. max
GmaAffx.6631.1.S1_at	0.868016			gb:BQ473785 /DB_XREF=gi:21285914 /DB_XREF=sap21h07.y1 /CLONE=SOYBEAN CLONE ID: Gm-c1082-3422 /TID=GmaAffx.6631.1 /CNT=8 /FEA=EST /TIER=ConsEnd /STK=1 /NOTE=sequence(s) not in UniGene /REP_ORG=G. max
Gma.10458.1.A1_a_at	0.877136			gb:CD398142 /DB_XREF=gi:31456114 /DB_XREF=Gm_ck19253 /TID=Gma.10458.1 /CNT=8 /FEA=EST /TIER=ConsEnd /STK=1 /UG=Gma.10458 /UG_TITLE=Glycine max transcribed sequences /REP_ORG=G. max
Gma.15761.1.S1_at	0.880737			gb:CD412626 /DB_XREF=gi:31470598 /DB_XREF=Gm_ck43772 /TID=Gma.15761.1 /CNT=13 /FEA=EST /TIER=ConsEnd /STK=1 /UG=Gma.15761 /UG_TITLE=Glycine max transcribed sequence with weak similarity to protein ref:NP_565025.1 (A.thaliana) expressed protein (Arabidopsis thaliana) /REP_ORG=G. max
Gma.16428.1.S1_at	0.851859			gb:CD415062 /DB_XREF=gi:31473034 /DB_XREF=Gm_ck5094 /TID=Gma.16428.1 /CNT=10 /FEA=EST /TIER=ConsEnd /STK=1 /UG=Gma.16428 /UG_TITLE=Glycine max transcribed sequence with weak similarity to protein ref:NP_563786.1 (A.thaliana) expressed protein (Arabidopsis thaliana) /REP_ORG=G. max
Gma.9243.1.S1_at	0.855435			gb:CD397666 /DB_XREF=gi:31312463 /DB_XREF=Gm_ck18589 /TID=Gma.9243.1 /CNT=9 /FEA=EST /TIER=ConsEnd /STK=1 /UG=Gma.9243 /UG_TITLE=Glycine max transcribed sequence with weak similarity to protein pir:T05538 (A.thaliana) T05538 hypothetical protein F24A6.10 - Arabidopsis thaliana /REP_ORG=G. max
Gma.16539.1.S1_at	0.868166			gb:CD401874 /DB_XREF=gi:31459846 /DB_XREF=Gm_ck24348 /TID=Gma.16539.1 /CNT=8 /FEA=EST /TIER=ConsEnd /STK=1 /UG=Gma.16539 /UG_TITLE=Glycine max transcribed sequence with moderate similarity to protein ref:NP_189086.1 (A.thaliana) mrp protein, putative (Arabidopsis thaliana) /REP_ORG=G. max
GmaAffx.11114.1.A1_at	0.869732			gb:BI968107 /DB_XREF=gi:16342512 /DB_XREF=GM830004A22D11 /CLONE=Gm-r1083-1318 /TID=GmaAffx.11114.1 /CNT=8 /FEA=EST /TIER=ConsEnd /STK=1 /NOTE=sequence(s) not in UniGene /REP_ORG=G. max
Gma.1102.1.S1_at	0.909039			gb:BG507801 /DB_XREF=gi:13478250 /DB_XREF=sac89e12.y1 /CLONE=GENOME SYSTEMS CLONE ID: Gm-c1073-239 /TID=Gma.1102.1 /CNT=8 /FEA=EST /TIER=ConsEnd /STK=1 /UG=Gma.1102 /UG_TITLE=Glycine max transcribed sequence with moderate similarity to protein pir:T47802 (A.thaliana) T47802 hypothetical protein F24G16.50 - Arabidopsis thaliana /REP_ORG=G. max
Gma.17978.1.A1_at	0.906376			gb:CD394998 /DB_XREF=gi:31309795 /DB_XREF=Gm_ck14976 /TID=Gma.17978.1 /CNT=8 /FEA=EST /TIER=ConsEnd /STK=1 /UG=Gma.17978 /UG_TITLE=Glycine max transcribed sequence with moderate similarity to protein ref:NP_200634.1 (A.thaliana) S75584) (Arabidopsis thaliana) /REP_ORG=G. max
Gma.15937.1.S1_at	0.851343			gb:CD401994 /DB_XREF=gi:31459966 /DB_XREF=Gm_ck24517 /TID=Gma.15937.1 /CNT=7 /FEA=EST /TIER=ConsEnd /STK=1 /UG=Gma.15937 /UG_TITLE=Glycine max transcribed sequence with weak similarity to protein ref:NP_177494.1 (A.thaliana) RNA-binding glycine-rich protein, putative (Arabidopsis thaliana) /REP_ORG=G. max
Gma.2348.1.S1_at	0.906445			gb:BU551301 /DB_XREF=gi:22934162 /DB_XREF=GM880020A11D10 /CLONE=Gm-r1088-7459 /TID=Gma.2348.1 /CNT=19 /FEA=EST /TIER=ConsEnd /STK=1 /UG=Gma.2348 /UG_TITLE=Glycine max transcribed sequence with weak similarity to protein ref:NP_171639.1 (A.thaliana) hypothetical protein (Arabidopsis thaliana) /REP_ORG=G. max
Gma.13000.1.S1_at	0.854119			gb:CD415111 /DB_XREF=gi:31473083 /DB_XREF=Gm_ck5157 /TID=Gma.13000.1 /CNT=12 /FEA=EST /TIER=ConsEnd /STK=1 /UG=Gma.13000 /UG_TITLE=Glycine max transcribed sequence with moderate similarity to protein ref:NP_566593.1 (A.thaliana) expressed protein (Arabidopsis thaliana) /REP_ORG=G. max
Gma.12387.1.S1_at	0.924101			gb:CD417814 /DB_XREF=gi:31475786 /DB_XREF=Gm_ck8668 /TID=Gma.12387.1 /CNT=11 /FEA=EST /TIER=ConsEnd /STK=1 /UG=Gma.12387 /UG_TITLE=Glycine max transcribed sequence with moderate similarity to protein ref:NP_198682.1 (A.thaliana) putative protein (Arabidopsis thaliana) /REP_ORG=G. max
Gma.16610.1.S1_at	0.889212			gb:CD404590 /DB_XREF=gi:31462562 /DB_XREF=Gm_ck27458 /TID=Gma.16610.1 /CNT=9 /FEA=EST /TIER=ConsEnd /STK=1 /UG=Gma.16610 /UG_TITLE=Glycine max transcribed sequence with moderate similarity to protein ref:NP_175561.1 (A.thaliana) ATP-dependent transmembrane transporter, putative (Arabidopsis thaliana) /REP_ORG=G. max
GmaAffx.4895.1.S1_at	0.889186			gb:BE804724 /DB_XREF=gi:10235836 /DB_XREF=sr86d09.y1 /CLONE=GENOME SYSTEMS CLONE ID: Gm-c1047-330 /TID=GmaAffx.4895.1 /CNT=8 /FEA=EST /TIER=ConsEnd /STK=1 /NOTE=sequence(s) not in UniGene /REP_ORG=G. max
Gma.16866.1.A1_at	0.893066	CYP96A31		gb:CD403770 /DB_XREF=gi:31461742 /DB_XREF=Gm_ck26547 /TID=Gma.16866.1 /CNT=7 /FEA=EST /TIER=ConsEnd /STK=1 /UG=Gma.16866 /UG_TITLE=Glycine max transcribed sequence with weak similarity to protein ref:NP_179899.1 (A.thaliana) putative cytochrome P450 (Arabidopsis thaliana) /REP_ORG=G. max
Gma.15000.1.S1_at	0.932109			gb:CD407182 /DB_XREF=gi:31465154 /DB_XREF=Gm_ck32211 /TID=Gma.15000.1 /CNT=7 /FEA=EST /TIER=ConsEnd /STK=1 /UG=Gma.15000 /UG_TITLE=Glycine max transcribed sequence with weak similarity to protein ref:NP_566137.1 (A.thaliana) expressed protein (Arabidopsis thaliana) /REP_ORG=G. max
Gma.17731.1.S1_at	0.915608			gb:CD410843 /DB_XREF=gi:31468815 /DB_XREF=Gm_ck39192 /TID=Gma.17731.1 /CNT=7 /FEA=EST /TIER=ConsEnd /STK=1 /UG=Gma.17731 /UG_TITLE=Glycine max transcribed sequence with weak similarity to protein ref:NP_565835.1 (A.thaliana) Expressed protein (Arabidopsis thaliana) /REP_ORG=G. max
Gma.921.1.S1_at	0.906469			gb:CD392906 /DB_XREF=gi:31307703 /DB_XREF=Gm_ck12181 /TID=Gma.921.1 /CNT=7 /FEA=EST /TIER=ConsEnd /STK=1 /UG=Gma.921 /UG_TITLE=Glycine max transcribed sequences /REP_ORG=G. max
GmaAffx.20393.1.S1_at	0.892745			gb:CD416074 /DB_XREF=gi:31474046 /DB_XREF=Gm_ck6336 /TID=GmaAffx.20393.1 /CNT=6 /FEA=EST /TIER=ConsEnd /STK=1 /NOTE=sequence(s) not in UniGene /REP_ORG=G. max
GmaAffx.44741.1.S1_at	0.922212			gb:CD414658 /DB_XREF=gi:31472630 /DB_XREF=Gm_ck46853 /TID=GmaAffx.44741.1 /CNT=6 /FEA=EST /TIER=ConsEnd /STK=1 /NOTE=sequence(s) not in UniGene /REP_ORG=G. max
Gma.4583.1.A1_at	0.871655			gb:CD392707 /DB_XREF=gi:31307504 /DB_XREF=Gm_ck11924 /TID=Gma.4583.1 /CNT=6 /FEA=EST /TIER=ConsEnd /STK=1 /UG=Gma.4583 /UG_TITLE=Glycine max transcribed sequence with moderate similarity to protein pir:T49900 (A.thaliana) T49900 2-oxoglutaratemalate translocator-like protein T24H18.30 (similarity) - Arabidopsis thaliana /REP_ORG=G. max
Gma.1174.1.S1_at	0.878805			gb:CD397033 /DB_XREF=gi:31311830 /DB_XREF=Gm_ck17703 /TID=Gma.1174.1 /CNT=10 /FEA=EST /TIER=ConsEnd /STK=1 /UG=Gma.1174 /UG_TITLE=Glycine max transcribed sequence with moderate similarity to protein ref:NP_176415.1 (A.thaliana) unknown protein (Arabidopsis thaliana) /REP_ORG=G. max
Gma.15820.1.S1_a_at	0.906799			gb:BU546513 /DB_XREF=gi:22929374 /DB_XREF=GM880008B20D05 /CLONE=Gm-r1088-2866 /TID=Gma.15820.1 /CNT=9 /FEA=EST /TIER=ConsEnd /STK=1 /UG=Gma.15820 /UG_TITLE=Glycine max transcribed sequence with weak similarity to protein ref:NP_564840.1 (A.thaliana) expressed protein (Arabidopsis thaliana) /REP_ORG=G. max
Gma.15820.1.S1_at	0.903087			gb:BU546513 /DB_XREF=gi:22929374 /DB_XREF=GM880008B20D05 /CLONE=Gm-r1088-2866 /TID=Gma.15820.1 /CNT=9 /FEA=EST /TIER=ConsEnd /STK=1 /UG=Gma.15820 /UG_TITLE=Glycine max transcribed sequence with weak similarity to protein ref:NP_564840.1 (A.thaliana) expressed protein (Arabidopsis thaliana) /REP_ORG=G. max
Gma.12909.1.A1_at	0.880714			gb:CD400254 /DB_XREF=gi:31458226 /DB_XREF=Gm_ck22077 /TID=Gma.12909.1 /CNT=6 /FEA=EST /TIER=ConsEnd /STK=1 /UG=Gma.12909 /UG_TITLE=Glycine max transcribed sequence with weak similarity to protein ref:NP_197269.1 (A.thaliana) putative protein (Arabidopsis thaliana) /REP_ORG=G. max
Gma.9248.1.S1_at	0.866177			gb:CD415715 /DB_XREF=gi:31473687 /DB_XREF=Gm_ck5901 /TID=Gma.9248.1 /CNT=6 /FEA=EST /TIER=ConsEnd /STK=1 /UG=Gma.9248 /UG_TITLE=Glycine max transcribed sequence with moderate similarity to protein ref:NP_176125.1 (A.thaliana) glutamyl-tRNA reductase, putative (Arabidopsis thaliana) /REP_ORG=G. max
Gma.13343.1.S1_at	0.879344			gb:CD405633 /DB_XREF=gi:31463605 /DB_XREF=Gm_ck29358 /TID=Gma.13343.1 /CNT=6 /FEA=EST /TIER=ConsEnd /STK=1 /UG=Gma.13343 /UG_TITLE=Glycine max transcribed sequence with weak similarity to protein ref:NP_564142.1 (A.thaliana) expressed protein (Arabidopsis thaliana) /REP_ORG=G. max
Gma.13103.1.S1_at	0.900484			gb:CD392133 /DB_XREF=gi:31306930 /DB_XREF=Gm_ck11203 /TID=Gma.13103.1 /CNT=6 /FEA=EST /TIER=ConsEnd /STK=1 /UG=Gma.13103 /UG_TITLE=Glycine max transcribed sequence with weak similarity to protein pir:T48956 (A.thaliana) T48956 hypothetical protein T15B3.160 - Arabidopsis thaliana /REP_ORG=G. max
Gma.6987.1.S1_at	0.859217			gb:BU546468 /DB_XREF=gi:22929329 /DB_XREF=GM880008B10A03 /CLONE=Gm-r1088-2717 /TID=Gma.6987.1 /CNT=5 /FEA=EST /TIER=ConsEnd /STK=1 /UG=Gma.6987 /UG_TITLE=Glycine max transcribed sequence with weak similarity to protein ref:NP_197494.1 (A.thaliana) putative protein (Arabidopsis thaliana) /REP_ORG=G. max
Gma.4751.1.S1_at	0.862887			gb:AW310214 /DB_XREF=gi:6725815 /DB_XREF=sf32h06.x1 /CLONE=GENOME SYSTEMS CLONE ID: Gm-c1028-1716 /TID=Gma.4751.1 /CNT=5 /FEA=EST /TIER=ConsEnd /STK=1 /UG=Gma.4751 /UG_TITLE=Glycine max transcribed sequence with weak similarity to protein ref:NP_187081.1 (A.thaliana) hypothetical protein (Arabidopsis thaliana) /REP_ORG=G. max
Gma.16790.1.S1_at	0.875335			gb:CD407030 /DB_XREF=gi:31465002 /DB_XREF=Gm_ck32015 /TID=Gma.16790.1 /CNT=5 /FEA=EST /TIER=ConsEnd /STK=1 /UG=Gma.16790 /UG_TITLE=Glycine max transcribed sequence with weak similarity to protein pir:T47664 (A.thaliana) T47664 hypothetical protein T26I12.130 - Arabidopsis thaliana /REP_ORG=G. max
Gma.13454.1.A1_at	0.955061			gb:CD416724 /DB_XREF=gi:31474696 /DB_XREF=Gm_ck7144 /TID=Gma.13454.1 /CNT=5 /FEA=EST /TIER=ConsEnd /STK=1 /UG=Gma.13454 /UG_TITLE=Glycine max transcribed sequence with weak similarity to protein ref:NP_564094.1 (A.thaliana) expressed protein (Arabidopsis thaliana) /REP_ORG=G. max
Gma.15006.1.A1_at	0.942514			gb:CD405964 /DB_XREF=gi:31463936 /DB_XREF=Gm_ck30093 /TID=Gma.15006.1 /CNT=5 /FEA=EST /TIER=ConsEnd /STK=1 /UG=Gma.15006 /UG_TITLE=Glycine max transcribed sequence with weak similarity to protein pir:T00557 (A.thaliana) T00557 hypothetical protein F12L6.13 - Arabidopsis thaliana /REP_ORG=G. max
Gma.8034.2.S1_at	0.887145			gb:CD403759 /DB_XREF=gi:31461731 /DB_XREF=Gm_ck26533 /TID=Gma.8034.2 /CNT=6 /FEA=EST /TIER=ConsEnd /STK=1 /UG=Gma.8034 /UG_TITLE=Glycine max transcribed sequence with weak similarity to protein ref:NP_565091.1 (A.thaliana) expressed protein (Arabidopsis thaliana) /REP_ORG=G. max
GmaAffx.64031.1.S1_at	0.875258			gb:BU545288 /DB_XREF=gi:22928149 /DB_XREF=GM880005B10C01 /CLONE=Gm-r1088-1657 /TID=GmaAffx.64031.1 /CNT=6 /FEA=EST /TIER=ConsEnd /STK=1 /NOTE=sequence(s) not in UniGene /REP_ORG=G. max
Gma.15538.1.S1_at	0.857741			gb:CD414324 /DB_XREF=gi:31472296 /DB_XREF=Gm_ck46450 /TID=Gma.15538.1 /CNT=6 /FEA=EST /TIER=ConsEnd /STK=1 /UG=Gma.15538 /UG_TITLE=Glycine max transcribed sequence with moderate similarity to protein ref:NP_197361.1 (A.thaliana) glutaredoxin -like protein (Arabidopsis thaliana) /REP_ORG=G. max
Gma.16230.1.S1_at	0.850101			gb:CD404236 /DB_XREF=gi:31462208 /DB_XREF=Gm_ck27057 /TID=Gma.16230.1 /CNT=5 /FEA=EST /TIER=ConsEnd /STK=1 /UG=Gma.16230 /UG_TITLE=Glycine max transcribed sequence with moderate similarity to protein pir:T51503 (A.thaliana) T51503 valine--tRNA ligase-like protein - Arabidopsis thaliana /REP_ORG=G. max
Gma.8402.1.S1_at	0.878815			gb:CD402276 /DB_XREF=gi:31460308 /DB_XREF=Gm_ck24886 /TID=Gma.8402.1 /CNT=5 /FEA=EST /TIER=ConsEnd /STK=1 /UG=Gma.8402 /UG_TITLE=Glycine max transcribed sequence with weak similarity to protein ref:NP_568037.1 (A.thaliana) Expressed protein (Arabidopsis thaliana) /REP_ORG=G. max
GmaAffx.12733.1.S1_at	0.907785			gb:BE821462 /DB_XREF=gi:10253696 /DB_XREF=GM700014A20E10 /CLONE=Gm-r1070-5588 /TID=GmaAffx.12733.1 /CNT=5 /FEA=EST /TIER=ConsEnd /STK=1 /NOTE=sequence(s) not in UniGene /REP_ORG=G. max
GmaAffx.12733.1.S1_s_at	0.897333			gb:BE821462 /DB_XREF=gi:10253696 /DB_XREF=GM700014A20E10 /CLONE=Gm-r1070-5588 /TID=GmaAffx.12733.1 /CNT=5 /FEA=EST /TIER=ConsEnd /STK=1 /NOTE=sequence(s) not in UniGene /REP_ORG=G. max
Gma.16599.1.S1_s_at	0.85832			gb:CD404419 /DB_XREF=gi:31462391 /DB_XREF=Gm_ck27253 /TID=Gma.16599.1 /CNT=4 /FEA=EST /TIER=ConsEnd /STK=1 /UG=Gma.16599 /UG_TITLE=Glycine max transcribed sequence with weak similarity to protein ref:NP_200497.1 (A.thaliana) putative protein (Arabidopsis thaliana) /REP_ORG=G. max
Gma.1165.1.S1_at	0.912252			gb:BG509161 /DB_XREF=gi:13479818 /DB_XREF=sac87b02.y1 /CLONE=GENOME SYSTEMS CLONE ID: Gm-c1073-51 /TID=Gma.1165.1 /CNT=4 /FEA=EST /TIER=ConsEnd /STK=1 /UG=Gma.1165 /UG_TITLE=Glycine max transcribed sequence with weak similarity to protein ref:NP_173809.1 (A.thaliana) hypothetical protein (Arabidopsis thaliana) /REP_ORG=G. max
Gma.18103.1.A1_at	0.850564			gb:CD393789 /DB_XREF=gi:31308586 /DB_XREF=Gm_ck13405 /TID=Gma.18103.1 /CNT=4 /FEA=EST /TIER=ConsEnd /STK=1 /UG=Gma.18103 /UG_TITLE=Glycine max transcribed sequence with moderate similarity to protein ref:NP_200514.1 (A.thaliana) putative protein (Arabidopsis thaliana) /REP_ORG=G. max
Gma.13444.1.S1_at	0.865954			gb:CD398155 /DB_XREF=gi:31456127 /DB_XREF=Gm_ck1931 /TID=Gma.13444.1 /CNT=4 /FEA=EST /TIER=ConsEnd /STK=1 /UG=Gma.13444 /UG_TITLE=Glycine max transcribed sequences /REP_ORG=G. max
Gma.4582.1.S1_at	0.861607			gb:BI968145 /DB_XREF=gi:16342550 /DB_XREF=GM830004A22H06 /CLONE=Gm-r1083-1500 /TID=Gma.4582.1 /CNT=4 /FEA=EST /TIER=ConsEnd /STK=1 /UG=Gma.4582 /UG_TITLE=Glycine max transcribed sequence with weak similarity to protein pir:T01060 (A.thaliana) T01060 hypothetical protein YUP8H12R.44 - Arabidopsis thaliana /REP_ORG=G. max
Gma.13186.1.S1_at	0.862719			gb:CD417254 /DB_XREF=gi:31475226 /DB_XREF=Gm_ck7846 /TID=Gma.13186.1 /CNT=4 /FEA=EST /TIER=ConsEnd /STK=1 /UG=Gma.13186 /UG_TITLE=Glycine max transcribed sequence with moderate similarity to protein ref:NP_200475.1 (A.thaliana) putative protein (Arabidopsis thaliana) /REP_ORG=G. max
Gma.13267.1.A1_at	0.918661			gb:CD395378 /DB_XREF=gi:31310175 /DB_XREF=Gm_ck15371 /TID=Gma.13267.1 /CNT=4 /FEA=EST /TIER=ConsEnd /STK=1 /UG=Gma.13267 /UG_TITLE=Glycine max transcribed sequence with moderate similarity to protein ref:NP_565656.1 (A.thaliana) expressed protein (Arabidopsis thaliana) /REP_ORG=G. max
Gma.3388.1.S1_at	0.938746			gb:CD414834 /DB_XREF=gi:31472806 /DB_XREF=Gm_ck4842 /TID=Gma.3388.1 /CNT=4 /FEA=EST /TIER=ConsEnd /STK=1 /UG=Gma.3388 /UG_TITLE=Glycine max transcribed sequence with weak similarity to protein ref:NP_195505.1 (A.thaliana) putative protein (Arabidopsis thaliana) /REP_ORG=G. max
Gma.9688.2.S1_a_at	0.908092			gb:CA938457 /DB_XREF=gi:27426937 /DB_XREF=sav32h05.y1 /CLONE=SOYBEAN CLONE ID: Gm-c1048-7281 /TID=Gma.9688.2 /CNT=4 /FEA=EST /TIER=ConsEnd /STK=1 /UG=Gma.9688 /UG_TITLE=Glycine max transcribed sequence with moderate similarity to protein ref:NP_175724.1 (A.thaliana) MAP kinase BnMAP4K alpha1, putative (Arabidopsis thaliana) /REP_ORG=G. max
GmaAffx.13850.1.A1_at	0.879184			gb:CD401047 /DB_XREF=gi:31459019 /DB_XREF=Gm_ck23047 /TID=GmaAffx.13850.1 /CNT=4 /FEA=EST /TIER=ConsEnd /STK=1 /NOTE=sequence(s) not in UniGene /REP_ORG=G. max
Gma.13274.1.A1_at	0.927619			gb:BU549745 /DB_XREF=gi:22932606 /DB_XREF=GM880023B10C02 /CLONE=Gm-r1088-8571 /TID=Gma.13274.1 /CNT=4 /FEA=EST /TIER=ConsEnd /STK=1 /UG=Gma.13274 /UG_TITLE=Glycine max transcribed sequences /REP_ORG=G. max
Gma.9241.2.S1_a_at	0.923541			gb:BF595219 /DB_XREF=gi:11687543 /DB_XREF=su64e07.y1 /CLONE=GENOME SYSTEMS CLONE ID: Gm-c1069-1765 /TID=Gma.9241.2 /CNT=3 /FEA=EST /TIER=ConsEnd /STK=0 /UG=Gma.9241 /UG_TITLE=Glycine max transcribed sequence with weak similarity to protein pir:T47663 (A.thaliana) T47663 hypothetical protein T26I12.120 - Arabidopsis thaliana /REP_ORG=G. max
Gma.702.1.S1_at	0.889962			gb:CD412938 /DB_XREF=gi:31470910 /DB_XREF=Gm_ck44149 /TID=Gma.702.1 /CNT=4 /FEA=EST /TIER=ConsEnd /STK=1 /UG=Gma.702 /UG_TITLE=Glycine max transcribed sequence with weak similarity to protein pir:T47454 (A.thaliana) T47454 lipoxygenase AtLOX2 - Arabidopsis thaliana /REP_ORG=G. max
GmaAffx.63719.1.S1_at	0.916286			gb:BU550982 /DB_XREF=gi:22933843 /DB_XREF=GM880019A11A05 /CLONE=Gm-r1088-6921 /TID=GmaAffx.63719.1 /CNT=3 /FEA=EST /TIER=ConsEnd /STK=1 /NOTE=sequence(s) not in UniGene /REP_ORG=G. max
Gma.10144.1.A1_at	0.863339			gb:BU545975 /DB_XREF=gi:22928836 /DB_XREF=GM880009A10F03 /CLONE=Gm-r1088-3317 /TID=Gma.10144.1 /CNT=3 /FEA=EST /TIER=ConsEnd /STK=1 /UG=Gma.10144 /UG_TITLE=Glycine max transcribed sequence with weak similarity to protein pir:T48214 (A.thaliana) T48214 endo-1,4-beta-mannosidase-like protein - Arabidopsis thaliana /REP_ORG=G. max
Gma.7228.1.S1_at	0.863041			gb:BU545926 /DB_XREF=gi:22928787 /DB_XREF=GM880007A10A03 /CLONE=Gm-r1088-2309 /TID=Gma.7228.1 /CNT=3 /FEA=EST /TIER=ConsEnd /STK=1 /UG=Gma.7228 /UG_TITLE=Glycine max transcribed sequence with weak similarity to protein ref:NP_564286.1 (A.thaliana) expressed protein (Arabidopsis thaliana) /REP_ORG=G. max
GmaAffx.65939.1.A1_at	0.902919			gb:CD417793 /DB_XREF=gi:31475765 /DB_XREF=Gm_ck8642 /TID=GmaAffx.65939.1 /CNT=3 /FEA=EST /TIER=ConsEnd /STK=1 /NOTE=sequence(s) not in UniGene /REP_ORG=G. max
Gma.16621.1.S1_at	0.883152			gb:CD403603 /DB_XREF=gi:31461575 /DB_XREF=Gm_ck26366 /TID=Gma.16621.1 /CNT=3 /FEA=EST /TIER=ConsEnd /STK=1 /UG=Gma.16621 /UG_TITLE=Glycine max transcribed sequence with weak similarity to protein ref:NP_567592.1 (A.thaliana) Expressed protein (Arabidopsis thaliana) /REP_ORG=G. max
GmaAffx.58549.1.S1_at	0.869601			gb:BE822360 /DB_XREF=gi:10254594 /DB_XREF=GM700017A20B6 /CLONE=Gm-r1070-6588 /TID=GmaAffx.58549.1 /CNT=3 /FEA=EST /TIER=ConsEnd /STK=1 /NOTE=sequence(s) not in UniGene /REP_ORG=G. max
Gma.2348.3.S1_at	0.905253			gb:BU548288 /DB_XREF=gi:22931149 /DB_XREF=GM880022B10D06 /CLONE=Gm-r1088-8243 /TID=Gma.2348.3 /CNT=2 /FEA=EST /TIER=ConsEnd /STK=1 /UG=Gma.2348 /UG_TITLE=Glycine max transcribed sequence with weak similarity to protein ref:NP_171639.1 (A.thaliana) hypothetical protein (Arabidopsis thaliana) /REP_ORG=G. max
Gma.15872.1.A1_at	0.862343			gb:CD418330 /DB_XREF=gi:31476302 /DB_XREF=Gm_ck9393 /TID=Gma.15872.1 /CNT=3 /FEA=EST /TIER=ConsEnd /STK=1 /UG=Gma.15872 /UG_TITLE=Glycine max transcribed sequence with moderate similarity to protein ref:NP_568381.1 (A.thaliana) putative protein (Arabidopsis thaliana) /REP_ORG=G. max
Gma.11409.1.A1_at	0.925643			gb:BE821350 /DB_XREF=gi:10253584 /DB_XREF=GM700024B10F9 /CLONE=Gm-r1070-3737 /TID=Gma.11409.1 /CNT=3 /FEA=EST /TIER=ConsEnd /STK=1 /UG=Gma.11409 /UG_TITLE=Glycine max transcribed sequence with weak similarity to protein ref:NP_563635.1 (A.thaliana) carbonyl reductase, putative (Arabidopsis thaliana) /REP_ORG=G. max
GmaAffx.62453.1.S1_at	0.867663			gb:BU546102 /DB_XREF=gi:22928963 /DB_XREF=GM880010A10E03 /CLONE=Gm-r1088-3653 /TID=GmaAffx.62453.1 /CNT=3 /FEA=EST /TIER=ConsEnd /STK=1 /NOTE=sequence(s) not in UniGene /REP_ORG=G. max
GmaAffx.60768.1.S1_at	0.908129			gb:BU545873 /DB_XREF=gi:22928734 /DB_XREF=GM880008A10A06 /CLONE=Gm-r1088-2699 /TID=GmaAffx.60768.1 /CNT=3 /FEA=EST /TIER=ConsEnd /STK=1 /NOTE=sequence(s) not in UniGene /REP_ORG=G. max
Gma.17537.1.S1_at	0.898406			gb:BE609272 /DB_XREF=gi:9900304 /DB_XREF=so04f04.y1 /CLONE=GENOME SYSTEMS CLONE ID: Gm-c1035-2360 /TID=Gma.17537.1 /CNT=3 /FEA=EST /TIER=ConsEnd /STK=1 /UG=Gma.17537 /UG_TITLE=Glycine max transcribed sequence with moderate similarity to protein ref:NP_197791.1 (A.thaliana) putative protein (Arabidopsis thaliana) /REP_ORG=G. max
GmaAffx.64175.1.A1_at	0.899726			gb:BU550546 /DB_XREF=gi:22933407 /DB_XREF=GM880021A20D06 /CLONE=Gm-r1088-7836 /TID=GmaAffx.64175.1 /CNT=2 /FEA=EST /TIER=ConsEnd /STK=1 /NOTE=sequence(s) not in UniGene /REP_ORG=G. max
Gma.13703.1.A1_at	0.85437			gb:CD403599 /DB_XREF=gi:31461571 /DB_XREF=Gm_ck26362 /TID=Gma.13703.1 /CNT=2 /FEA=EST /TIER=ConsEnd /STK=1 /UG=Gma.13703 /UG_TITLE=Glycine max transcribed sequence with weak similarity to protein ref:NP_564053.1 (A.thaliana) Expressed protein (Arabidopsis thaliana) /REP_ORG=G. max
GmaAffx.1576.1.S1_at	0.922505			gb:CD392193 /DB_XREF=gi:31306990 /DB_XREF=Gm_ck11271 /TID=GmaAffx.1576.1 /CNT=2 /FEA=EST /TIER=ConsEnd /STK=1 /NOTE=sequence(s) not in UniGene /REP_ORG=G. max
GmaAffx.14399.2.A1_at	0.867055			gb:BM270590 /DB_XREF=gi:17963846 /DB_XREF=sak15b03.y1 /CLONE=SOYBEAN CLONE ID: Gm-c1075-3125 /TID=GmaAffx.14399.2 /CNT=2 /FEA=EST /TIER=ConsEnd /STK=1 /NOTE=sequence(s) not in UniGene /REP_ORG=G. max
Gma.14131.1.S1_at	0.913309			gb:CD416063 /DB_XREF=gi:31474035 /DB_XREF=Gm_ck6324 /TID=Gma.14131.1 /CNT=2 /FEA=EST /TIER=ConsEnd /STK=1 /UG=Gma.14131 /UG_TITLE=Glycine max transcribed sequence with weak similarity to protein pir:T06700 (A.thaliana) T06700 hypothetical protein T29H11.60 - Arabidopsis thaliana /REP_ORG=G. max
GmaAffx.48719.1.A1_at	0.90048			gb:BU545125 /DB_XREF=gi:22927986 /DB_XREF=GM880004A20A03 /CLONE=Gm-r1088-1158 /TID=GmaAffx.48719.1 /CNT=2 /FEA=EST /TIER=ConsEnd /STK=1 /NOTE=sequence(s) not in UniGene /REP_ORG=G. max
Gma.14083.2.S1_a_at	0.916746			gb:BF598480 /DB_XREF=gi:11690804 /DB_XREF=sv18a08.y1 /CLONE=GENOME SYSTEMS CLONE ID: Gm-c1056-1960 /TID=Gma.14083.2 /CNT=3 /FEA=EST /TIER=ConsEnd /STK=0 /UG=Gma.14083 /UG_TITLE=Glycine max transcribed sequence with weak similarity to protein ref:NP_179940.1 (A.thaliana) putative acetone-cyanohydrin lyase (Arabidopsis thaliana) /REP_ORG=G. max
Gma.14083.2.S1_x_at	0.879242			gb:BF598480 /DB_XREF=gi:11690804 /DB_XREF=sv18a08.y1 /CLONE=GENOME SYSTEMS CLONE ID: Gm-c1056-1960 /TID=Gma.14083.2 /CNT=3 /FEA=EST /TIER=ConsEnd /STK=0 /UG=Gma.14083 /UG_TITLE=Glycine max transcribed sequence with weak similarity to protein ref:NP_179940.1 (A.thaliana) putative acetone-cyanohydrin lyase (Arabidopsis thaliana) /REP_ORG=G. max
GmaAffx.26931.1.S1_at	0.876294			gb:CD402995 /DB_XREF=gi:31460967 /DB_XREF=Gm_ck25619 /TID=GmaAffx.26931.1 /CNT=2 /FEA=EST /TIER=ConsEnd /STK=1 /NOTE=sequence(s) not in UniGene /REP_ORG=G. max
GmaAffx.674.1.S1_at	0.920479			gb:BE659545 /DB_XREF=gi:9985437 /DB_XREF=GM700010A10A1 /CLONE=Gm-r1070-3841 /TID=GmaAffx.674.1 /CNT=2 /FEA=EST /TIER=ConsEnd /STK=1 /NOTE=sequence(s) not in UniGene /REP_ORG=G. max
Gma.3388.2.S1_at	0.932715			gb:BQ627920 /DB_XREF=gi:21675569 /DB_XREF=sao65g07.y2 /CLONE=SOYBEAN CLONE ID: Gm-c1073-4165 /TID=Gma.3388.2 /CNT=2 /FEA=EST /TIER=ConsEnd /STK=1 /UG=Gma.3388 /UG_TITLE=Glycine max transcribed sequence with weak similarity to protein ref:NP_195505.1 (A.thaliana) putative protein (Arabidopsis thaliana) /REP_ORG=G. max
Gma.12988.1.S1_at	0.884138			gb:CD391647 /DB_XREF=gi:31306444 /DB_XREF=Gm_ck10576 /TID=Gma.12988.1 /CNT=2 /FEA=EST /TIER=ConsEnd /STK=1 /UG=Gma.12988 /UG_TITLE=Glycine max transcribed sequences /REP_ORG=G. max
GmaAffx.52667.1.S1_at	0.880374			gb:AW101766 /DB_XREF=gi:6072379 /DB_XREF=sd70a04.y1 /CLONE=GENOME SYSTEMS CLONE ID: Gm-c1008-1639 /TID=GmaAffx.52667.1 /CNT=2 /FEA=EST /TIER=ConsEnd /STK=1 /NOTE=sequence(s) not in UniGene /REP_ORG=G. max
GmaAffx.7283.1.A1_at	0.859646			gb:BE659434 /DB_XREF=gi:9985326 /DB_XREF=GM700009B10D8 /CLONE=Gm-r1070-3255 /TID=GmaAffx.7283.1 /CNT=2 /FEA=EST /TIER=ConsEnd /STK=1 /NOTE=sequence(s) not in UniGene /REP_ORG=G. max
GmaAffx.13134.1.A1_at	0.910459			gb:BM887107 /DB_XREF=gi:19270851 /DB_XREF=sam34c08.y1 /CLONE=SOYBEAN CLONE ID: Gm-c1068-6640 /TID=GmaAffx.13134.1 /CNT=2 /FEA=EST /TIER=ConsEnd /STK=1 /NOTE=sequence(s) not in UniGene /REP_ORG=G. max
GmaAffx.13134.1.A1_x_at	0.914056			gb:BM887107 /DB_XREF=gi:19270851 /DB_XREF=sam34c08.y1 /CLONE=SOYBEAN CLONE ID: Gm-c1068-6640 /TID=GmaAffx.13134.1 /CNT=2 /FEA=EST /TIER=ConsEnd /STK=1 /NOTE=sequence(s) not in UniGene /REP_ORG=G. max
GmaAffx.17281.1.A1_at	0.939064			gb:BE659552 /DB_XREF=gi:9985444 /DB_XREF=GM700010A10A7 /CLONE=Gm-r1070-3853 /TID=GmaAffx.17281.1 /CNT=2 /FEA=EST /TIER=ConsEnd /STK=1 /NOTE=sequence(s) not in UniGene /REP_ORG=G. max
Gma.1277.1.S1_at	0.904034			gb:BM094440 /DB_XREF=gi:17023406 /DB_XREF=saj15h07.y1 /CLONE=GENOME SYSTEMS CLONE ID: Gm-c1066-3038 /TID=Gma.1277.1 /CNT=59 /FEA=EST /TIER=ConsEnd /STK=0 /UG=Gma.1277 /UG_TITLE=Glycine max transcribed sequence with moderate similarity to protein ref:NP_187818.1 (A.thaliana) actin 11 (ACT11) (Arabidopsis thaliana) /REP_ORG=G. max
Gma.13324.1.S1_at	0.953912			gb:BU765992 /DB_XREF=gi:23735426 /DB_XREF=sar83g10.y1 /CLONE=SOYBEAN CLONE ID: Gm-c1074-9140 /TID=Gma.13324.1 /CNT=48 /FEA=EST /TIER=ConsEnd /STK=0 /UG=Gma.13324 /UG_TITLE=Glycine max transcribed sequence with moderate similarity to protein sp:Q9ZUC1 (A.thaliana) QORL_ARATH Quinone oxidoreductase-like protein At1g23740 /REP_ORG=G. max
Gma.1462.1.S1_at	0.883263			gb:CD402372 /DB_XREF=gi:31460404 /DB_XREF=Gm_ck24991 /TID=Gma.1462.1 /CNT=26 /FEA=EST /TIER=ConsEnd /STK=0 /UG=Gma.1462 /UG_TITLE=Glycine max transcribed sequence with weak similarity to protein ref:NP_564048.1 (A.thaliana) expressed protein (Arabidopsis thaliana) /REP_ORG=G. max
Gma.3241.1.S1_a_at	0.890683			gb:CD408286 /DB_XREF=gi:31466258 /DB_XREF=Gm_ck34391 /TID=Gma.3241.1 /CNT=29 /FEA=EST /TIER=ConsEnd /STK=0 /UG=Gma.3241 /UG_TITLE=Glycine max transcribed sequence with weak similarity to protein ref:NP_197563.1 (A.thaliana) germin-like protein (Arabidopsis thaliana) /REP_ORG=G. max
Gma.3241.1.S1_at	0.901869			gb:CD408286 /DB_XREF=gi:31466258 /DB_XREF=Gm_ck34391 /TID=Gma.3241.1 /CNT=29 /FEA=EST /TIER=ConsEnd /STK=0 /UG=Gma.3241 /UG_TITLE=Glycine max transcribed sequence with weak similarity to protein ref:NP_197563.1 (A.thaliana) germin-like protein (Arabidopsis thaliana) /REP_ORG=G. max
Gma.16594.1.S1_at	0.85613			gb:AW832566 /DB_XREF=gi:7926540 /DB_XREF=sm12h05.y1 /CLONE=GENOME SYSTEMS CLONE ID: Gm-c1027-8722 /TID=Gma.16594.1 /CNT=19 /FEA=EST /TIER=ConsEnd /STK=0 /UG=Gma.16594 /UG_TITLE=Glycine max transcribed sequence with weak similarity to protein sp:Q9S720 (A.thaliana) THL1_ARATH Unknown thylakoid lumen protein, chloroplast precursor /REP_ORG=G. max
Gma.4553.1.A1_at	0.9158			gb:BU081133 /DB_XREF=gi:22522322 /DB_XREF=sar12a05.y1 /CLONE=SOYBEAN CLONE ID: Gm-c1049-6177 /TID=Gma.4553.1 /CNT=20 /FEA=EST /TIER=ConsEnd /STK=0 /UG=Gma.4553 /UG_TITLE=Glycine max transcribed sequence with moderate similarity to protein ref:NP_175660.1 (A.thaliana) hypothetical protein (Arabidopsis thaliana) /REP_ORG=G. max
Gma.9688.3.A1_at	0.943214			gb:BI427430 /DB_XREF=gi:15204662 /DB_XREF=sah80b06.y1 /CLONE=GENOME SYSTEMS CLONE ID: Gm-c1050-2363 /TID=Gma.9688.3 /CNT=13 /FEA=EST /TIER=ConsEnd /STK=0 /UG=Gma.9688 /UG_TITLE=Glycine max transcribed sequence with moderate similarity to protein ref:NP_175724.1 (A.thaliana) MAP kinase BnMAP4K alpha1, putative (Arabidopsis thaliana) /REP_ORG=G. max
GmaAffx.86110.1.S1_at	0.857865			gb:BM177649 /DB_XREF=gi:17400867 /DB_XREF=saj63h02.y1 /CLONE=SOYBEAN CLONE ID: Gm-c1072-4564 /TID=GmaAffx.86110.1 /CNT=16 /FEA=EST /TIER=ConsEnd /STK=0 /NOTE=sequence(s) not in UniGene /REP_ORG=G. max
Gma.1225.1.S1_at	0.913051			gb:BU081583 /DB_XREF=gi:22522772 /DB_XREF=sar17g07.y1 /CLONE=SOYBEAN CLONE ID: Gm-c1049-6854 /TID=Gma.1225.1 /CNT=15 /FEA=EST /TIER=ConsEnd /STK=0 /UG=Gma.1225 /UG_TITLE=Glycine max transcribed sequence with moderate similarity to protein ref:NP_173308.1 (A.thaliana) unknown protein (Arabidopsis thaliana) /REP_ORG=G. max
Gma.17468.1.S1_at	0.854602			gb:BI469307 /DB_XREF=gi:15285416 /DB_XREF=sai10b12.y1 /CLONE=GENOME SYSTEMS CLONE ID: Gm-c1053-2760 /TID=Gma.17468.1 /CNT=12 /FEA=EST /TIER=ConsEnd /STK=0 /UG=Gma.17468 /UG_TITLE=Glycine max transcribed sequence with weak similarity to protein pir:G71445 (A.thaliana) G71445 hypothetical protein - Arabidopsis thaliana /REP_ORG=G. max
Gma.84.1.S1_at	0.898353			gb:BI701577 /DB_XREF=gi:15664206 /DB_XREF=sai17d12.y1 /CLONE=GENOME SYSTEMS CLONE ID: Gm-c1053-3623 /TID=Gma.84.1 /CNT=12 /FEA=EST /TIER=ConsEnd /STK=0 /UG=Gma.84 /UG_TITLE=Glycine max transcribed sequence with weak similarity to protein ref:NP_566327.1 (A.thaliana) expressed protein (Arabidopsis thaliana) /REP_ORG=G. max
Gma.13164.1.S1_a_at	0.857781			gb:BE804729 /DB_XREF=gi:10235841 /DB_XREF=sr86e09.y1 /CLONE=GENOME SYSTEMS CLONE ID: Gm-c1047-353 /TID=Gma.13164.1 /CNT=21 /FEA=EST /TIER=ConsEnd /STK=0 /UG=Gma.13164 /UG_TITLE=Glycine max transcribed sequence with weak similarity to protein ref:NP_568128.1 (A.thaliana) putative protein (Arabidopsis thaliana) /REP_ORG=G. max
Gma.9266.1.S1_s_at	0.892362			gb:AI960467 /DB_XREF=gi:5753180 /DB_XREF=sc84d06.y1 /CLONE=GENOME SYSTEMS CLONE ID: Gm-c1018-1572 /TID=Gma.9266.1 /CNT=13 /FEA=EST /TIER=ConsEnd /STK=0 /UG=Gma.9266 /UG_TITLE=Glycine max transcribed sequence with strong similarity to protein sp:Q39102 (A.thaliana) FTH1_ARATH Cell division protein ftsH homolog 1, chloroplast precursor /REP_ORG=G. max
Gma.13153.1.S1_at	0.953405			gb:CD412579 /DB_XREF=gi:31470551 /DB_XREF=Gm_ck43722 /TID=Gma.13153.1 /CNT=13 /FEA=EST /TIER=ConsEnd /STK=0 /UG=Gma.13153 /UG_TITLE=Glycine max transcribed sequence with weak similarity to protein ref:NP_565061.1 (A.thaliana) putative trypsin inhibitor (Arabidopsis thaliana) /REP_ORG=G. max
Gma.2454.1.S1_at	0.858096			gb:AW432275 /DB_XREF=gi:6963582 /DB_XREF=sh71e12.y1 /CLONE=GENOME SYSTEMS CLONE ID: Gm-c1015-5255 /TID=Gma.2454.1 /CNT=13 /FEA=EST /TIER=ConsEnd /STK=0 /UG=Gma.2454 /UG_TITLE=Glycine max transcribed sequence with weak similarity to protein pir:T45887 (A.thaliana) T45887 hypothetical protein F4P12.170 - Arabidopsis thaliana /REP_ORG=G. max
Gma.924.1.S1_at	0.91839			gb:BF423953 /DB_XREF=gi:11411942 /DB_XREF=ss02a08.y1 /CLONE=GENOME SYSTEMS CLONE ID: Gm-c1047-1743 /TID=Gma.924.1 /CNT=12 /FEA=EST /TIER=ConsEnd /STK=0 /UG=Gma.924 /UG_TITLE=Glycine max transcribed sequences /REP_ORG=G. max
Gma.13817.1.S1_at	0.878305			gb:BE611811 /DB_XREF=gi:9902843 /DB_XREF=sq88c04.y1 /CLONE=GENOME SYSTEMS CLONE ID: Gm-c1049-223 /TID=Gma.13817.1 /CNT=11 /FEA=EST /TIER=ConsEnd /STK=0 /UG=Gma.13817 /UG_TITLE=Glycine max transcribed sequence with moderate similarity to protein ref:NP_030274.1 (A.thaliana) expressed protein (Arabidopsis thaliana) /REP_ORG=G. max
Gma.618.1.S1_at	0.874191			gb:CD393810 /DB_XREF=gi:31308607 /DB_XREF=Gm_ck13427 /TID=Gma.618.1 /CNT=24 /FEA=EST /TIER=ConsEnd /STK=0 /UG=Gma.618 /UG_TITLE=Glycine max transcribed sequence with moderate similarity to protein ref:NP_565259.1 (A.thaliana) NADC homolog (Arabidopsis thaliana) /REP_ORG=G. max
Gma.16054.1.S1_at	0.850559			gb:BM521162 /DB_XREF=gi:18692314 /DB_XREF=sal35d01.y1 /CLONE=SOYBEAN CLONE ID: Gm-c1059-4010 /TID=Gma.16054.1 /CNT=12 /FEA=EST /TIER=ConsEnd /STK=0 /UG=Gma.16054 /UG_TITLE=Glycine max transcribed sequence with weak similarity to protein ref:NP_567494.1 (A.thaliana) expressed protein (Arabidopsis thaliana) /REP_ORG=G. max
Gma.8674.2.A1_at	0.885976			gb:BF425886 /DB_XREF=gi:11413875 /DB_XREF=ss04d06.y1 /CLONE=GENOME SYSTEMS CLONE ID: Gm-c1047-1956 /TID=Gma.8674.2 /CNT=11 /FEA=EST /TIER=ConsEnd /STK=0 /UG=Gma.8674 /UG_TITLE=Glycine max transcribed sequence with moderate similarity to protein ref:NP_565505.1 (A.thaliana) expressed protein (Arabidopsis thaliana) /REP_ORG=G. max
Gma.17714.1.S1_a_at	0.910375			gb:BQ298370 /DB_XREF=gi:20813892 /DB_XREF=sao59h02.y1 /CLONE=SOYBEAN CLONE ID: Gm-c1073-3795 /TID=Gma.17714.1 /CNT=19 /FEA=EST /TIER=ConsEnd /STK=0 /UG=Gma.17714 /UG_TITLE=Glycine max transcribed sequence with weak similarity to protein ref:NP_566737.1 (A.thaliana) expressed protein (Arabidopsis thaliana) /REP_ORG=G. max
Gma.17714.1.S1_at	0.875136			gb:BQ298370 /DB_XREF=gi:20813892 /DB_XREF=sao59h02.y1 /CLONE=SOYBEAN CLONE ID: Gm-c1073-3795 /TID=Gma.17714.1 /CNT=19 /FEA=EST /TIER=ConsEnd /STK=0 /UG=Gma.17714 /UG_TITLE=Glycine max transcribed sequence with weak similarity to protein ref:NP_566737.1 (A.thaliana) expressed protein (Arabidopsis thaliana) /REP_ORG=G. max
Gma.12786.1.S1_at	0.879731			gb:CD413842 /DB_XREF=gi:31471814 /DB_XREF=Gm_ck45487 /TID=Gma.12786.1 /CNT=15 /FEA=EST /TIER=ConsEnd /STK=0 /UG=Gma.12786 /UG_TITLE=Glycine max transcribed sequence with weak similarity to protein ref:NP_188519.1 (A.thaliana) hypothetical protein (Arabidopsis thaliana) /REP_ORG=G. max
Gma.13341.1.S1_at	0.921369			gb:BQ298175 /DB_XREF=gi:20813697 /DB_XREF=sao55g11.y1 /CLONE=SOYBEAN CLONE ID: Gm-c1073-3381 /TID=Gma.13341.1 /CNT=13 /FEA=EST /TIER=ConsEnd /STK=0 /UG=Gma.13341 /UG_TITLE=Glycine max transcribed sequence with weak similarity to protein ref:NP_565061.1 (A.thaliana) putative trypsin inhibitor (Arabidopsis thaliana) /REP_ORG=G. max
Gma.13296.4.S1_a_at	0.864894			gb:BM176912 /DB_XREF=gi:17400130 /DB_XREF=saj74c12.y1 /CLONE=SOYBEAN CLONE ID: Gm-c1074-2423 /TID=Gma.13296.4 /CNT=12 /FEA=EST /TIER=ConsEnd /STK=0 /UG=Gma.13296 /UG_TITLE=Glycine max transcribed sequence with moderate similarity to protein ref:NP_568077.1 (A.thaliana) putative protein (Arabidopsis thaliana) /REP_ORG=G. max
Gma.13327.1.S1_at	0.889386			gb:BG042462 /DB_XREF=gi:12488939 /DB_XREF=sv09d05.y1 /CLONE=GENOME SYSTEMS CLONE ID: Gm-c1056-1329 /TID=Gma.13327.1 /CNT=19 /FEA=EST /TIER=ConsEnd /STK=0 /UG=Gma.13327 /UG_TITLE=Glycine max transcribed sequence with weak similarity to protein sp:P13114 (A.thaliana) CHSY_ARATH Chalcone synthase (Naringenin-chalcone synthase) (Testa 4 protein) /REP_ORG=G. max
Gma.12235.1.S1_at	0.895153			gb:CD392952 /DB_XREF=gi:31307749 /DB_XREF=Gm_ck12242 /TID=Gma.12235.1 /CNT=14 /FEA=EST /TIER=ConsEnd /STK=0 /UG=Gma.12235 /UG_TITLE=Glycine max transcribed sequence with weak similarity to protein pir:T47672 (A.thaliana) T47672 hypothetical protein T26I12.210 - Arabidopsis thaliana /REP_ORG=G. max
GmaAffx.13179.1.S1_at	0.88411			gb:CD402274 /DB_XREF=gi:31460306 /DB_XREF=Gm_ck24884 /TID=GmaAffx.13179.1 /CNT=11 /FEA=EST /TIER=ConsEnd /STK=0 /NOTE=sequence(s) not in UniGene /REP_ORG=G. max
Gma.1705.1.S1_at	0.880941			gb:BF008897 /DB_XREF=gi:10709173 /DB_XREF=ss70g04.y1 /CLONE=GENOME SYSTEMS CLONE ID: Gm-c1062-1807 /TID=Gma.1705.1 /CNT=10 /FEA=EST /TIER=ConsEnd /STK=0 /UG=Gma.1705 /UG_TITLE=Glycine max transcribed sequence with weak similarity to protein pir:T51837 (A.thaliana) T51837 MTN3 homolog (imported) - Arabidopsis thaliana /REP_ORG=G. max
[truncated: 373 more rows]

## Sheet: CYP736A33
Probe Set ID	Co-expression	Gene ID	Gene Title	Target Description
[truncated: 1,404 more rows]

[truncated: 13 more sheets: CYP736A38, CYP736A28, CYP736A29, CYP736A30, CYP736A32-34(A)-I, CYP736A32-34, CYP736A39, CYP736A47-48, CYP736A49, CYP728H1, CYP93C5 -IFS1, Sheet1, Sheet2]
